# Supplementary material for: C4-like Sesuvium sesuvioides (Aizoaceae) exhibits CAM in cotyledons and putative C4-like + CAM metabolism in adult leaves as revealed by transcriptome analysis
Source: BMC Genomics. 2024 Jul 13;25:688. doi: 10.1186/s12864-024-10553-2 (PMC11245778; doi:10.1186/s12864-024-10553-2)
Supplement: Supplementary file 2 — Additional file 2: Dataset S1. List of transcripts/genes belonging to each functional group in all comparisons. [file 12864_2024_10553_MOESM2_ESM.xlsx]

## Sheet: CCM_LvsC
List of transcripts/genes DE belonging to each functional group CCM in comparisons leaves vs cotyledons
						L	Leaves day
Transcript	Annotation	Gene_ID	Function	Group		CD	Cotyledons day
TRINITY_DN10871_c0_g2_i5	Phosphoenolpyruvate carboxylase kinase 1	PPCK1	PEPC regulation	Up_L(LvsCN)		CN	Cotyledons night
TRINITY_DN11912_c0_g1_i2	Phosphoenolpyruvate carboxylase kinase 1	PPCK1	PEPC regulation	Up_L(LvsCN)
TRINITY_DN11912_c0_g1_i3	Phosphoenolpyruvate carboxylase kinase 1	PPCK1	PEPC regulation	Up_L(LvsCN)
TRINITY_DN11912_c2_g1_i4	Phosphoenolpyruvate carboxylase kinase 1	PPCK1	PEPC regulation	Up_L(LvsCN)
TRINITY_DN13137_c0_g1_i1	Phosphoenolpyruvate/phosphate translocator 2, chloroplastic	PPT2	Transporter	Up_L(LvsCN)
TRINITY_DN13137_c0_g2_i1	Phosphoenolpyruvate/phosphate translocator 2, chloroplastic	PPT2	Transporter	Up_L(LvsCN)
TRINITY_DN14827_c0_g1_i3	Phosphoenolpyruvate carboxylase 4	PPC4	Carboxylation	Up_L(LvsCN)
TRINITY_DN3734_c0_g2_i2	Sodium-dependent phosphate transport protein 1, chloroplastic	PHT1	Transporter	Up_L(LvsCN)
TRINITY_DN5514_c0_g2_i9	Probable sodium/metabolite cotransporter BASS5, chloroplastic	BASS5	Transporter	Up_L(LvsCN)
TRINITY_DN656_c0_g1_i3	Probable sodium/metabolite cotransporter BASS3, chloroplastic	BASS3	Transporter	Up_L(LvsCN)
TRINITY_DN11013_c0_g1_i24	Serine--glyoxylate aminotransferase	ATG1	Photorespiration	Up_L(LvsCD)
TRINITY_DN11912_c0_g1_i2	Phosphoenolpyruvate carboxylase kinase 1	PPCK1	PEPC regulation	Up_L(LvsCD)
TRINITY_DN11912_c0_g1_i3	Phosphoenolpyruvate carboxylase kinase 1	PPCK1	PEPC regulation	Up_L(LvsCD)
TRINITY_DN11912_c2_g1_i4	Phosphoenolpyruvate carboxylase kinase 1	PPCK1	PEPC regulation	Up_L(LvsCD)
TRINITY_DN11912_c2_g1_i5	Phosphoenolpyruvate carboxylase kinase 1	PPCK1	PEPC regulation	Up_L(LvsCD)
TRINITY_DN13137_c0_g1_i1	Phosphoenolpyruvate/phosphate translocator 2, chloroplastic	PPT2	Transporter	Up_L(LvsCD)
TRINITY_DN13137_c0_g1_i5	Phosphoenolpyruvate/phosphate translocator 2, chloroplastic	PPT2	Transporter	Up_L(LvsCD)
TRINITY_DN14827_c0_g1_i3	Phosphoenolpyruvate carboxylase 4	PPC4	Carboxylation	Up_L(LvsCD)
TRINITY_DN244_c1_g2_i2	Phosphoenolpyruvate/phosphate translocator 2, chloroplastic	PPT2	Transporter	Up_L(LvsCD)
TRINITY_DN3486_c0_g2_i1	Phosphoenolpyruvate/phosphate translocator 2, chloroplastic	PPT2	Transporter	Up_L(LvsCD)
TRINITY_DN3486_c0_g2_i2	Phosphoenolpyruvate/phosphate translocator 2, chloroplastic	PPT2	Transporter	Up_L(LvsCD)
TRINITY_DN3486_c0_g2_i4	Phosphoenolpyruvate/phosphate translocator 2, chloroplastic	PPT2	Transporter	Up_L(LvsCD)
TRINITY_DN385_c0_g1_i4	Aluminum-activated Transporter 2	ALMT2	Transporter	Up_L(LvsCD)
TRINITY_DN4402_c2_g1_i1	Alanine aminotransferase 1, mitochondrial	ALAAT1	Transfer acid generation	Up_L(LvsCD)
TRINITY_DN5035_c0_g1_i12	Pyruvate kinase 1, cytosolic	PKC1	PEP regeneration	Up_L(LvsCD)
TRINITY_DN5035_c0_g1_i19	Pyruvate kinase 1, cytosolic	PK	PEP regeneration	Up_L(LvsCD)
TRINITY_DN6784_c1_g1_i1	Aspartate aminotransferase, cytoplasmic	Asp-AT	Transfer acid generation	Up_L(LvsCD)
TRINITY_DN6784_c1_g1_i8	Aspartate aminotransferase, cytoplasmic	Asp-AT	Transfer acid generation	Up_L(LvsCD)
TRINITY_DN71_c0_g1_i3	Phosphoenolpyruvate/phosphate translocator 2, chloroplastic	PPT2	Transporter	Up_L(LvsCD)
TRINITY_DN7322_c0_g1_i16	Phosphoenolpyruvate/phosphate translocator 2, chloroplastic	PPT2	Transporter	Up_L(LvsCD)
TRINITY_DN7322_c0_g2_i1	Phosphoenolpyruvate/phosphate translocator 2, chloroplastic	PPT2	Transporter	Up_L(LvsCD)
TRINITY_DN7322_c0_g2_i2	Phosphoenolpyruvate/phosphate translocator 2, chloroplastic	PPT2	Transporter	Up_L(LvsCD)
TRINITY_DN7322_c1_g1_i10	Phosphoenolpyruvate/phosphate translocator 2, chloroplastic	PPT2	Transporter	Up_L(LvsCD)
TRINITY_DN736_c0_g1_i13	Pyruvate kinase 1, cytosolic	PKC1	PEP regeneration	Up_L(LvsCD)
TRINITY_DN736_c0_g1_i9	Pyruvate kinase 1, cytosolic	PKC1	PEP regeneration	Up_L(LvsCD)
TRINITY_DN8988_c0_g1_i10	NADP-dependent malic enzyme	NADP-ME1	Decarboxylation	Up_L(LvsCD)
TRINITY_DN9297_c2_g1_i8	Phosphoglycolate phosphatase 2	PGLP2	Photorespiration	Up_L(LvsCD)
TRINITY_DN1866_c0_g2_i2	Pyruvate, phosphate dikinase, chloroplastic	PPDK	PEP regeneration	Up_CN(CNvsCD)
TRINITY_DN10508_c0_g1_i5	Mitochondrial uncoupling protein 5	UCP-5	Transporter	Up_CN(CNvsCD)
TRINITY_DN10981_c0_g1_i14	Chaperonin-like RbcX protein 2, chloroplastic	RbcX	Calvin cycle	Up_CN(CNvsCD)
TRINITY_DN10981_c0_g1_i4	Chaperonin-like RbcX protein 2, chloroplastic	RbcX	Calvin cycle	Up_CN(CNvsCD)
TRINITY_DN10981_c0_g2_i1	Chaperonin-like RbcX protein 2, chloroplastic	RbcX	Calvin cycle	Up_CN(CNvsCD)
TRINITY_DN10981_c0_g2_i7	Chaperonin-like RbcX protein 2, chloroplastic	RbcX	Calvin cycle	Up_CN(CNvsCD)
TRINITY_DN11684_c0_g1_i12	Pyruvate dehydrogenase E1 component subunit beta-1, mitochondrial	PDB1	Decarboxylation	Up_CN(CNvsCD)
TRINITY_DN14373_c0_g1_i17	Aspartate aminotransferase, cytoplasmic	Asp-AT	Transfer acid generation	Up_CN(CNvsCD)
TRINITY_DN14373_c0_g1_i3	Aspartate aminotransferase, cytoplasmic	Asp-AT	Transfer acid generation	Up_CN(CNvsCD)
TRINITY_DN14373_c0_g1_i7	Aspartate aminotransferase, cytoplasmic isozyme 1	Asp-AT	Transfer acid generation	Up_CN(CNvsCD)
TRINITY_DN14373_c0_g1_i9	Aspartate aminotransferase, cytoplasmic	Asp-AT	Transfer acid generation	Up_CN(CNvsCD)
TRINITY_DN1657_c0_g1_i4	Aluminum-activated Malte transporter 2	ALMT2	Transporter	Up_CN(CNvsCD)
TRINITY_DN1728_c0_g1_i11	Pyruvate dehydrogenase E1 component subunit beta-1, mitochondrial	PDB1	Decarboxylation	Up_CN(CNvsCD)
TRINITY_DN3662_c0_g1_i11	Glyceraldehyde-3-phosphate dehydrogenase B, chloroplastic	GAPB	Calvin cycle	Up_CN(CNvsCD)
TRINITY_DN385_c0_g1_i4	Aluminum-activated Transporter 2	ALMT2	Transporter	Up_CN(CNvsCD)
TRINITY_DN58850_c0_g1_i44	Alanine--glyoxylate aminotransferase 2 homolog 2, mitochondrial	AGT2	Photorespiration	Up_CN(CNvsCD)
TRINITY_DN6106_c0_g1_i3	Mitochondrial uncoupling protein 5	UCP-5	Transporter	Up_CN(CNvsCD)
TRINITY_DN6784_c1_g1_i3	Aspartate aminotransferase, cytoplasmic	Asp-AT	Transfer acid generation	Up_CN(CNvsCD)
TRINITY_DN6784_c1_g1_i6	Aspartate aminotransferase, cytoplasmic	Asp-AT	Transfer acid generation	Up_CN(CNvsCD)
TRINITY_DN6784_c1_g1_i8	Aspartate aminotransferase, cytoplasmic	Asp-AT	Transfer acid generation	Up_CN(CNvsCD)
TRINITY_DN8091_c0_g1_i3	ATP-citrate synthase alpha chain protein 3	ACLA-2	Citrate generation	Up_CN(CNvsCD)
TRINITY_DN8584_c0_g1_i5	NAD-dependent malic enzyme 59 kDa isoform, mitochondrial	NAD-ME	Decarboxylation	Up_CN(CNvsCD)
TRINITY_DN9297_c2_g1_i8	Phosphoglycolate phosphatase 2	PGLP2	Photorespiration	Up_CN(CNvsCD)
TRINITY_DN104_c1_g1_i5	Glutamate--glyoxylate aminotransferase 2	GGAT2	Photorespiration	Up_CN(LvsCN)
TRINITY_DN1046_c0_g1_i14	Ribulose bisphosphate carboxylase small subunit, chloroplastic 3	RbcS3	Calvin cycle	Up_CN(LvsCN)
TRINITY_DN10981_c0_g2_i1	Chaperonin-like RbcX protein 2, chloroplastic	RbcX	Calvin cycle	Up_CN(LvsCN)
TRINITY_DN11339_c0_g1_i1	Carbonic anhydrase, chloroplastic	CA	Carboxylation	Up_CN(LvsCN)
TRINITY_DN11339_c0_g1_i7	Carbonic anhydrase, chloroplastic	CA	Carboxylation	Up_CN(LvsCN)
TRINITY_DN11339_c0_g1_i9	Carbonic anhydrase, chloroplastic	CA	Carboxylation	Up_CN(LvsCN)
TRINITY_DN11695_c0_g2_i3	Glyceraldehyde-3-phosphate dehydrogenase A, chloroplastic	GAPA	Calvin cycle	Up_CN(LvsCN)
TRINITY_DN1203_c0_g1_i21	NADP-dependent malic enzyme 4, chloroplastic	NADP-ME4	Decarboxylation	Up_CN(LvsCN)
TRINITY_DN1203_c0_g1_i22	NADP-dependent malic enzyme	NADP-ME	Decarboxylation	Up_CN(LvsCN)
TRINITY_DN12889_c0_g1_i2	serine hydroxymethyltransferase	SHM	Photorespiration	Up_CN(LvsCN)
TRINITY_DN12912_c1_g1_i1	Probable pterin-4-alpha-carbinolamine dehydratase, chloroplastic	ATP1	Calvin cycle	Up_CN(LvsCN)
TRINITY_DN13245_c0_g1_i8	Serine hydroxymethyltransferase 2, mitochondrial	SHM2	Photorespiration	Up_CN(LvsCN)
TRINITY_DN13526_c0_g1_i14	Peroxisomal (S)-2-hydroxy-acid oxidase	PHAO	Photorespiration	Up_CN(LvsCN)
TRINITY_DN1366_c0_g1_i2	Carbonic anhydrase, chloroplastic	CA	Carboxylation	Up_CN(LvsCN)
TRINITY_DN1366_c0_g1_i6	Carbonic anhydrase, chloroplastic	CA	Carboxylation	Up_CN(LvsCN)
TRINITY_DN1366_c0_g1_i7	Carbonic anhydrase, chloroplastic	CA	Carboxylation	Up_CN(LvsCN)
TRINITY_DN14373_c0_g1_i3	Aspartate aminotransferase, cytoplasmic	Asp-AT	Transfer acid generation	Up_CN(LvsCN)
TRINITY_DN14573_c0_g1_i1	Ribulose bisphosphate carboxylase/oxygenase activase 1, chloroplastic	Rbc acitvase	Calvin cycle	Up_CN(LvsCN)
TRINITY_DN15285_c0_g1_i11	Pyruvate dehydrogenase E1 component subunit alpha-3, chloroplastic	PDH-E1	Decarboxylation	Up_CN(LvsCN)
TRINITY_DN15306_c0_g2_i1	Mitochondrial pyruvate carrier 4	Ppc4	Transporter	Up_CN(LvsCN)
TRINITY_DN15549_c0_g1_i11	Carbonic anhydrase, chloroplastic	CA	Carboxylation	Up_CN(LvsCN)
TRINITY_DN20331_c1_g1_i11	Serine/threonine-protein phosphatase PP1	PP1	PEPC regulation	Up_CN(LvsCN)
TRINITY_DN20331_c1_g1_i14	Serine/threonine-protein phosphatase PP1	PP1	PEPC regulation	Up_CN(LvsCN)
TRINITY_DN2517_c1_g1_i12	Fructose-1,6-bisphosphatase, chloroplastic	FBP	Calvin cycle	Up_CN(LvsCN)
TRINITY_DN30839_c0_g1_i2	Glycerate dehydrogenase HPR, peroxisomal	HPR	Photorespiration	Up_CN(LvsCN)
TRINITY_DN30839_c0_g1_i22	Glycerate dehydrogenase HPR, peroxisomal	HPR	Photorespiration	Up_CN(LvsCN)
TRINITY_DN30839_c0_g1_i5	Glycerate dehydrogenase HPR, peroxisomal	HPR	Photorespiration	Up_CN(LvsCN)
TRINITY_DN3275_c0_g1_i21	High mobility group B protein 9	HMGB9	Calvin cycle	Up_CN(LvsCN)
TRINITY_DN4041_c0_g1_i6	Dihydrolipoyllysine-residue acetyltransferase component 4 of pyruvate dehydrogenase complex, chloroplastic	LTA4	Decarboxylation	Up_CN(LvsCN)
TRINITY_DN410_c0_g2_i7	Aspartate aminotransferase	Asp-AT	Transfer acid generation	Up_CN(LvsCN)
TRINITY_DN4424_c0_g1_i4	Protein BUNDLE SHEATH DEFECTIVE 2, chloroplastic	BSD2	Calvin cycle	Up_CN(LvsCN)
TRINITY_DN5203_c0_g1_i3	Malate dehydrogenase, mitochondrial	MDH	Decarboxylation	Up_CN(LvsCN)
TRINITY_DN6149_c0_g1_i1	Glutamate--glyoxylate aminotransferase 2	GGAT2	Photorespiration	Up_CN(LvsCN)
TRINITY_DN6149_c0_g1_i7	Glutamate--glyoxylate aminotransferase 2	GGAT2	Photorespiration	Up_CN(LvsCN)
TRINITY_DN6149_c0_g1_i9	Glutamate--glyoxylate aminotransferase 2	GGAT2	Photorespiration	Up_CN(LvsCN)
TRINITY_DN618_c0_g1_i12	CBBY-like protein	CBBY	Calvin cycle	Up_CN(LvsCN)
TRINITY_DN6190_c1_g1_i7	NADP-dependent malic enzyme, chloroplastic	NADP-ME	Decarboxylation	Up_CN(LvsCN)
TRINITY_DN772_c0_g1_i3	Glyceraldehyde-3-phosphate dehydrogenase A, chloroplastic	GAPA	Calvin cycle	Up_CN(LvsCN)
TRINITY_DN809_c0_g1_i5	NADP-dependent malic enzyme	NADP-ME	Decarboxylation	Up_CN(LvsCN)
TRINITY_DN8091_c0_g1_i3	ATP-citrate synthase alpha chain protein 3	ACLA-2	Citrate generation	Up_CN(LvsCN)
TRINITY_DN8584_c0_g1_i5	NAD-dependent malic enzyme 59 kDa isoform, mitochondrial	NAD-MEm	Decarboxylation	Up_CN(LvsCN)
TRINITY_DN5203_c0_g1_i3	Malate dehydrogenase, mitochondrial	MDH	Transfer acid generation	Up_CD(LvsCD)
TRINITY_DN104_c1_g1_i5	Glutamate--glyoxylate aminotransferase 2	GGAT2	Photorespiration	Up_CD(LvsCD)
TRINITY_DN10403_c0_g1_i14	Carbonic anhydrase 2 (Fragment)	CA2	Carboxylation	Up_CD(LvsCD)
TRINITY_DN1046_c0_g1_i1	Ribulose bisphosphate carboxylase small subunit, chloroplastic 1	RbcS1	Calvin cycle	Up_CD(LvsCD)
TRINITY_DN1046_c0_g1_i12	Ribulose bisphosphate carboxylase small subunit, chloroplastic 1	RbcS1	Calvin cycle	Up_CD(LvsCD)
TRINITY_DN1046_c0_g1_i14	Ribulose bisphosphate carboxylase small subunit, chloroplastic 3	RbcS3	Calvin cycle	Up_CD(LvsCD)
TRINITY_DN1046_c0_g1_i15	Ribulose bisphosphate carboxylase small subunit, chloroplastic 3	RbcS3	Calvin cycle	Up_CD(LvsCD)
TRINITY_DN11339_c0_g1_i7	Carbonic anhydrase, chloroplastic	CA	Carboxylation	Up_CD(LvsCD)
TRINITY_DN11339_c0_g1_i9	Carbonic anhydrase, chloroplastic	CA	Carboxylation	Up_CD(LvsCD)
TRINITY_DN11695_c0_g2_i3	Glyceraldehyde-3-phosphate dehydrogenase A, chloroplastic	GAPA	Calvin cycle	Up_CD(LvsCD)
TRINITY_DN1285_c0_g1_i15	Chaperonin-like RBCX protein 1, chloroplastic	RbcX1	Calvin cycle	Up_CD(LvsCD)
TRINITY_DN1285_c0_g1_i17	Chaperonin-like RBCX protein 1, chloroplastic	RbcX1	Calvin cycle	Up_CD(LvsCD)
TRINITY_DN12889_c0_g1_i2	serine hydroxymethyltransferase	SHM	Photorespiration	Up_CD(LvsCD)
TRINITY_DN13526_c0_g1_i14	Peroxisomal (S)-2-hydroxy-acid oxidase	PHAO	Photorespiration	Up_CD(LvsCD)
TRINITY_DN1366_c0_g1_i2	Carbonic anhydrase, chloroplastic	CA	Carboxylation	Up_CD(LvsCD)
TRINITY_DN1366_c0_g1_i6	Carbonic anhydrase, chloroplastic	CA	Carboxylation	Up_CD(LvsCD)
TRINITY_DN1366_c0_g1_i7	Carbonic anhydrase, chloroplastic	CA	Carboxylation	Up_CD(LvsCD)
TRINITY_DN1485_c1_g2_i3	Phosphoglycerate kinase, chloroplastic (Fragment)	PGK	Calvin cycle	Up_CD(LvsCD)
TRINITY_DN15306_c0_g2_i1	Mitochondrial pyruvate carrier 4	Ppc4	Transporter	Up_CD(LvsCD)
TRINITY_DN15549_c0_g1_i20	Carbonic anhydrase 2 (Fragment)	CA	Carboxylation	Up_CD(LvsCD)
TRINITY_DN15642_c0_g1_i1	10 kDa chaperonin 1, chloroplastic	CPN10-1	Calvin cycle	Up_CD(LvsCD)
TRINITY_DN1698_c0_g3_i1	Mitochondrial dicarboxylate/tricarboxylate transporter DTC	DTC	Transporter	Up_CD(LvsCD)
TRINITY_DN23253_c0_g1_i1	Probable ribose-5-phosphate isomerase 3, chloroplastic	RPI3	Calvin cycle	Up_CD(LvsCD)
TRINITY_DN2517_c1_g1_i12	Fructose-1,6-bisphosphatase, chloroplastic	FBP	Calvin cycle	Up_CD(LvsCD)
TRINITY_DN2587_c1_g1_i1	Ribulose bisphosphate carboxylase small subunit, chloroplastic 1	RbcS1	Calvin cycle	Up_CD(LvsCD)
TRINITY_DN2587_c1_g1_i19	Ribulose bisphosphate carboxylase small subunit, chloroplastic 1	RbcS1	Calvin cycle	Up_CD(LvsCD)
TRINITY_DN26063_c0_g1_i1	Triosephosphate isomerase, chloroplastic	TIM	Calvin cycle	Up_CD(LvsCD)
TRINITY_DN26959_c0_g1_i11	Sedoheptulose-1,7-bisphosphatase, chloroplastic	CSBP	Calvin cycle	Up_CD(LvsCD)
TRINITY_DN26959_c0_g1_i7	Sedoheptulose-1,7-bisphosphatase, chloroplastic	CSBP	Calvin cycle	Up_CD(LvsCD)
TRINITY_DN30839_c0_g1_i5	Glycerate dehydrogenase HPR, peroxisomal	HPR	Photorespiration	Up_CD(LvsCD)
TRINITY_DN3275_c0_g1_i21	High mobility group B protein 9	HMGB9	Calvin cycle	Up_CD(LvsCD)
TRINITY_DN3344_c0_g1_i16	Rubisco accumulation factor 1.2, chloroplastic	RAF1.2	Calvin cycle	Up_CD(LvsCD)
TRINITY_DN4288_c0_g2_i1	20 kDa chaperonin, chloroplastic	CPN20	Calvin cycle	Up_CD(LvsCD)
TRINITY_DN4288_c0_g2_i3	20 kDa chaperonin, chloroplastic	CPN20	Calvin cycle	Up_CD(LvsCD)
TRINITY_DN4424_c0_g1_i4	Protein BUNDLE SHEATH DEFECTIVE 2, chloroplastic	BSD2	Calvin cycle	Up_CD(LvsCD)
TRINITY_DN5524_c0_g1_i13	CBBY-like protein	CBBY	Calvin cycle	Up_CD(LvsCD)
TRINITY_DN573_c0_g1_i2	[Fructose-bisphosphate aldolase]-lysine N-methyltransferase, chloroplastic	LSMT-L	Calvin cycle	Up_CD(LvsCD)
TRINITY_DN5779_c0_g1_i3	Dicarboxylate transporter 2, chloroplastic	DIT2	Transporter	Up_CD(LvsCD)
TRINITY_DN6149_c0_g1_i1	Glutamate--glyoxylate aminotransferase 2	GGAT2	Photorespiration	Up_CD(LvsCD)
TRINITY_DN6149_c0_g1_i17	Glutamate--glyoxylate aminotransferase 1	GGAT1	Photorespiration	Up_CD(LvsCD)
TRINITY_DN6149_c0_g1_i2	Glutamate--glyoxylate aminotransferase 1	GGAT1	Photorespiration	Up_CD(LvsCD)
TRINITY_DN6149_c0_g1_i7	Glutamate--glyoxylate aminotransferase 2	GGAT2	Photorespiration	Up_CD(LvsCD)
TRINITY_DN6190_c1_g1_i7	NADP-dependent malic enzyme, chloroplastic	NADP-ME	Decarboxylation	Up_CD(LvsCD)
TRINITY_DN66_c1_g4_i1	20 kDa chaperonin, chloroplastic	CPN20	Calvin cycle	Up_CD(LvsCD)
TRINITY_DN7657_c0_g2_i2	Pentatricopeptide repeat-containing protein MRL1, chloroplastic	MRL1	Calvin cycle	Up_CD(LvsCD)
TRINITY_DN7657_c0_g2_i3	Pentatricopeptide repeat-containing protein MRL1, chloroplastic	MRL1	Calvin cycle	Up_CD(LvsCD)
TRINITY_DN772_c0_g1_i2	Glyceraldehyde-3-phosphate dehydrogenase A, chloroplastic	GAPA	Calvin cycle	Up_CD(LvsCD)
TRINITY_DN772_c0_g1_i3	Glyceraldehyde-3-phosphate dehydrogenase A, chloroplastic	GAPA	Calvin cycle	Up_CD(LvsCD)
TRINITY_DN792_c0_g2_i2	Calvin cycle protein CP12-2, chloroplastic	CP12-2	Calvin cycle	Up_CD(LvsCD)
TRINITY_DN809_c0_g1_i5	NADP-dependent malic enzyme	NADP-ME	Decarboxylation	Up_CD(LvsCD)
TRINITY_DN8695_c0_g1_i6	Protein BUNDLE SHEATH DEFECTIVE 2, chloroplastic	BSD2	Calvin cycle	Up_CD(LvsCD)
TRINITY_DN8695_c0_g1_i8	Protein BUNDLE SHEATH DEFECTIVE 2, chloroplastic	BSD2	Calvin cycle	Up_CD(LvsCD)
TRINITY_DN8989_c0_g1_i3	Plastidal glycolate/glycerate translocator 1, chloroplastic	PLGG1	Photorespiration	Up_CD(LvsCD)
TRINITY_DN1952_c0_g1_i8	Pyruvate, phosphate dikinase, chloroplastic	PPDK	PEP regeneration	Up_CD(LvsCD)
TRINITY_DN1285_c0_g1_i17	Chaperonin-like RBCX protein 1, chloroplastic	RbcX1	Calvin cycle	Up_CD(CNvsCD)
TRINITY_DN1046_c0_g1_i12	Ribulose bisphosphate carboxylase small subunit, chloroplastic 1	RbcS1	Calvin cycle	Up_CD(CNvsCD)
TRINITY_DN2587_c1_g1_i1	Ribulose bisphosphate carboxylase small subunit, chloroplastic 1	RbcS1	Calvin cycle	Up_CD(CNvsCD)
TRINITY_DN2828_c0_g1_i6	Malate dehydrogenase, chloroplastic	MDH	Transfer acid generation	Up_CD(CNvsCD)
TRINITY_DN3045_c0_g1_i1	Malate dehydrogenase, chloroplastic	MDH	Transfer acid generation	Up_CD(CNvsCD)
TRINITY_DN3045_c0_g2_i2	Malate dehydrogenase, chloroplastic	MDH	Transfer acid generation	Up_CD(CNvsCD)

## Sheet: Phytohormone_LvsC
List of transcripts/genes DE belonging to phytohormone functional group in comparisons leaves vs cotyledons
					L	Leaves day
Transcript	Annotation	Function	Group		CD	Cotyledons day
TRINITY_DN1383_c0_g1_i11	Jasmonoyl--L-amino acid synthetase JAR6	Jasmonic acid	Up_L(LvsCN)		CN	Cotyledons night
TRINITY_DN15791_c0_g1_i1	Auxin-induced protein IAA6	Auxin	Up_L(LvsCN)
TRINITY_DN20546_c0_g1_i1	Protein kinase PINOID	Auxin	Up_L(LvsCN)
TRINITY_DN2338_c0_g1_i12	IAA-amino acid hydrolase ILR1	Auxin	Up_L(LvsCN)
TRINITY_DN2377_c0_g1_i2	Pathogenesis-related protein PRB1-3	Signalling peptide	Up_L(LvsCN)
TRINITY_DN2754_c0_g1_i2	Protein SMAX1-LIKE 7	Strigolactone perception	Up_L(LvsCN)
TRINITY_DN3207_c0_g1_i25	Abscisic-aldehyde oxidase	Abscisic acid	Up_L(LvsCN)
TRINITY_DN3257_c1_g1_i14	acyl-CoA thioesterase *(ACH)	Jasmonic acid	Up_L(LvsCN)
TRINITY_DN35423_c0_g1_i6	Allene oxide synthase 1, chloroplastic	Jasmonic acid	Up_L(LvsCN)
TRINITY_DN4117_c0_g2_i1	Linoleate 13S-lipoxygenase 2-1, chloroplastic	Jasmonic acid	Up_L(LvsCN)
TRINITY_DN6403_c0_g1_i4	IAA-amino acid hydrolase ILR1	Auxin	Up_L(LvsCN)
TRINITY_DN660_c0_g1_i2	Lipoxygenase 6, chloroplastic	Jasmonic acid	Up_L(LvsCN)
TRINITY_DN693_c0_g1_i1	Protein SMAX1-LIKE 6	Strigolactone perception	Up_L(LvsCN)
TRINITY_DN9174_c0_g1_i2	Strigolactone esterase D14	Strigolactone perception	Up_L(LvsCN)
TRINITY_DN8489_c0_g1_i10	Abscisic acid receptor PYL9	Abscisic acid	Up_L(LvsCD)
TRINITY_DN10146_c0_g1_i11	1-aminocyclopropane-1-carboxylate oxidase	Ethylene	Up_L(LvsCD)
TRINITY_DN11080_c0_g1_i2	Auxin-responsive protein IAA16	Auxin	Up_L(LvsCD)
TRINITY_DN11266_c0_g1_i13	Pseudo histidine-containing phosphotransfer protein 1	Cytokinin	Up_L(LvsCD)
TRINITY_DN11549_c0_g1_i1	Two-component response regulator ORR26	Cytokinin	Up_L(LvsCD)
TRINITY_DN11560_c0_g1_i14	1-aminocyclopropane-1-carboxylate oxidase 3	Ethylene	Up_L(LvsCD)
TRINITY_DN1229_c0_g1_i7	Cytochrome P450 714A1	Gibberellin	Up_L(LvsCD)
TRINITY_DN12813_c0_g1_i2	Cytokinin dehydrogenase 7	Cytokinin	Up_L(LvsCD)
TRINITY_DN1344_c0_g2_i2	Linoleate 13S-lipoxygenase 2-1, chloroplastic	Jasmonic acid	Up_L(LvsCD)
TRINITY_DN1383_c0_g1_i11	Jasmonoyl--L-amino acid synthetase JAR6	Jasmonic acid	Up_L(LvsCD)
TRINITY_DN1383_c0_g1_i2	Jasmonoyl--L-amino acid synthetase JAR6	Jasmonic acid	Up_L(LvsCD)
TRINITY_DN1383_c0_g1_i6	Jasmonoyl--L-amino acid synthetase JAR6	Jasmonic acid	Up_L(LvsCD)
TRINITY_DN14876_c0_g1_i2	Cytokinin dehydrogenase 1	Cytokinin	Up_L(LvsCD)
TRINITY_DN15430_c0_g1_i9	Topless-related protein 4	Auxin	Up_L(LvsCD)
TRINITY_DN20546_c0_g1_i1	Protein kinase PINOID	Auxin	Up_L(LvsCD)
TRINITY_DN21201_c0_g1_i1	Ent-kaurenoic acid oxidase 1	Gibberellin	Up_L(LvsCD)
TRINITY_DN22069_c0_g1_i1	Auxin efflux carrier component 5	Auxin	Up_L(LvsCD)
TRINITY_DN22638_c0_g1_i18	IAA-amino acid hydrolase ILR1-like 3	Auxin	Up_L(LvsCD)
TRINITY_DN2338_c0_g1_i10	IAA-amino acid hydrolase ILR1	Auxin	Up_L(LvsCD)
TRINITY_DN2338_c0_g1_i12	IAA-amino acid hydrolase ILR1	Auxin	Up_L(LvsCD)
TRINITY_DN2354_c0_g1_i3	Cytochrome P450 714A1	Gibberellin	Up_L(LvsCD)
TRINITY_DN2528_c0_g1_i9	Auxin efflux carrier component 1	Auxin	Up_L(LvsCD)
TRINITY_DN2624_c0_g1_i6	Protein SMAX1-LIKE 8	Strigolactone perception	Up_L(LvsCD)
TRINITY_DN2754_c0_g1_i2	Protein SMAX1-LIKE 7	Strigolactone perception	Up_L(LvsCD)
TRINITY_DN3013_c0_g1_i14	Ent-kaurenoic acid oxidase 1	Gibberellin	Up_L(LvsCD)
TRINITY_DN3189_c0_g1_i25	12-oxophytodienoate reductase 3	Jasmonic acid	Up_L(LvsCD)
TRINITY_DN3209_c0_g1_i3	Protein NRT1/ PTR FAMILY 3.1	Gibberellin	Up_L(LvsCD)
TRINITY_DN3465_c0_g1_i2	Auxin-responsive protein IAA14	Auxin	Up_L(LvsCD)
TRINITY_DN3465_c0_g2_i1	Auxin-responsive protein IAA14	Auxin	Up_L(LvsCD)
TRINITY_DN3480_c1_g1_i1	Linoleate 13S-lipoxygenase 2-1, chloroplastic	Jasmonic acid	Up_L(LvsCD)
TRINITY_DN35423_c0_g1_i6	Allene oxide synthase 1, chloroplastic	Jasmonic acid	Up_L(LvsCD)
TRINITY_DN35586_c0_g2_i7	Cytokinin riboside 5	Cytokinin	Up_L(LvsCD)
TRINITY_DN3779_c0_g1_i16	Jasmonoyl--L-amino acid synthetase JAR4	Jasmonic acid	Up_L(LvsCD)
TRINITY_DN3779_c0_g1_i32	Jasmonoyl--L-amino acid synthetase JAR6	Jasmonic acid	Up_L(LvsCD)
TRINITY_DN3789_c0_g1_i9	Ethylene-responsive transcription factor ERF117	Cytokinin	Up_L(LvsCD)
TRINITY_DN3789_c0_g2_i12	Ethylene-responsive transcription factor ERF117	Cytokinin	Up_L(LvsCD)
TRINITY_DN4117_c0_g2_i1	Linoleate 13S-lipoxygenase 2-1, chloroplastic	Jasmonic acid	Up_L(LvsCD)
TRINITY_DN4117_c0_g2_i3	Linoleate 13S-lipoxygenase 2-1, chloroplastic	Jasmonic acid	Up_L(LvsCD)
TRINITY_DN4190_c0_g1_i6	Protein SMAX1-LIKE 8	Strigolactone perception	Up_L(LvsCD)
TRINITY_DN47810_c0_g2_i5	Oxophytodienoate export protein *(JASSY)	Jasmonic acid	Up_L(LvsCD)
TRINITY_DN5724_c0_g1_i11	E3 ubiquitin-protein ligase SDIR1	Abscisic acid	Up_L(LvsCD)
TRINITY_DN5920_c0_g1_i1	BTB/POZ domain and ankyrin repeat-containing protein NPR1	Salicylic acid	Up_L(LvsCD)
TRINITY_DN6244_c0_g2_i4	Gibberellin receptor GID1C	Gibberellin	Up_L(LvsCD)
TRINITY_DN6403_c0_g1_i4	IAA-amino acid hydrolase ILR1	Auxin	Up_L(LvsCD)
TRINITY_DN6594_c1_g1_i3	ABC transporter G family member 6	Jasmonic acid	Up_L(LvsCD)
TRINITY_DN660_c0_g1_i2	Lipoxygenase 6, chloroplastic	Jasmonic acid	Up_L(LvsCD)
TRINITY_DN693_c0_g1_i1	Protein SMAX1-LIKE 6	Strigolactone perception	Up_L(LvsCD)
TRINITY_DN8764_c0_g1_i5	Cytokinin riboside 5	Cytokinin	Up_L(LvsCD)
TRINITY_DN8764_c0_g1_i9	Cytokinin riboside 5	Cytokinin	Up_L(LvsCD)
TRINITY_DN9174_c0_g1_i2	Strigolactone esterase D14	Strigolactone perception	Up_L(LvsCD)
TRINITY_DN9281_c0_g1_i11	Auxin-responsive protein IAA29	Auxin	Up_L(LvsCD)
TRINITY_DN13410_c0_g2_i1	9-cis-epoxycarotenoid dioxygenase NCED1, chloroplastic	Abscisic acid	Up_CN(CNvsCD)
TRINITY_DN10146_c0_g1_i11	1-aminocyclopropane-1-carboxylate oxidase	Ethylene	Up_CN(CNvsCD)
TRINITY_DN10146_c0_g1_i13	1-aminocyclopropane-1-carboxylate oxidase	Ethylene	Up_CN(CNvsCD)
TRINITY_DN10146_c0_g1_i14	1-aminocyclopropane-1-carboxylate oxidase 3	Ethylene	Up_CN(CNvsCD)
TRINITY_DN10146_c0_g1_i19	1-aminocyclopropane-1-carboxylate oxidase	Ethylene	Up_CN(CNvsCD)
TRINITY_DN11023_c2_g1_i4	F-box/kelch-repeat protein SKIP25	Strigolactone perception	Up_CN(CNvsCD)
TRINITY_DN11494_c0_g1_i15	Protein PIN-LIKES 7	Auxin	Up_CN(CNvsCD)
TRINITY_DN11560_c0_g1_i11	1-aminocyclopropane-1-carboxylate oxidase	Ethylene	Up_CN(CNvsCD)
TRINITY_DN11560_c0_g1_i14	1-aminocyclopropane-1-carboxylate oxidase 3	Ethylene	Up_CN(CNvsCD)
TRINITY_DN1317_c0_g1_i6	DVL/RTFL precursor polypeptide	Signalling peptide	Up_CN(CNvsCD)
TRINITY_DN1344_c0_g2_i2	Linoleate 13S-lipoxygenase 2-1, chloroplastic	Jasmonic acid	Up_CN(CNvsCD)
TRINITY_DN13717_c0_g1_i1	Gibberellin-regulated protein 1	Signalling peptide	Up_CN(CNvsCD)
TRINITY_DN14876_c0_g1_i2	Cytokinin dehydrogenase 1	Cytokinin	Up_CN(CNvsCD)
TRINITY_DN14956_c0_g1_i1	Probable 2-oxoglutarate-dependent dioxygenase At5g05600	Jasmonic acid	Up_CN(CNvsCD)
TRINITY_DN15159_c0_g1_i1	BES1/BZR1 homolog protein 2	Brassinosteroid	Up_CN(CNvsCD)
TRINITY_DN16390_c0_g1_i3	Gibberellin receptor GID1B	Gibberellin	Up_CN(CNvsCD)
TRINITY_DN16408_c0_g1_i11	1-aminocyclopropane-1-carboxylate synthase 7	Ethylene	Up_CN(CNvsCD)
TRINITY_DN16932_c0_g1_i2	Abscisic acid receptor PYL4	Abscisic acid	Up_CN(CNvsCD)
TRINITY_DN1886_c0_g1_i3	Gibberellin-regulated protein 8	Signalling peptide	Up_CN(CNvsCD)
TRINITY_DN20612_c0_g2_i8	Protein phosphatase 2C 70	Signalling peptide	Up_CN(CNvsCD)
TRINITY_DN21935_c0_g1_i1	RGF precursor polypeptide	Signalling peptide	Up_CN(CNvsCD)
TRINITY_DN22069_c0_g1_i1	Auxin efflux carrier component 5	Auxin	Up_CN(CNvsCD)
TRINITY_DN22671_c0_g1_i2	IDA/IDL precursor polypeptide	Signalling peptide	Up_CN(CNvsCD)
TRINITY_DN2324_c0_g1_i1	12-oxophytodienoate reductase 3	Jasmonic acid	Up_CN(CNvsCD)
TRINITY_DN2354_c0_g1_i3	Cytochrome P450 714A1	Gibberellin	Up_CN(CNvsCD)
TRINITY_DN23767_c1_g1_i3	Zeatin O-glucosyltransferase	Cytokinin	Up_CN(CNvsCD)
TRINITY_DN24319_c0_g1_i8	Gibberellin-regulated protein 8	Signalling peptide	Up_CN(CNvsCD)
TRINITY_DN2520_c0_g2_i1	Gibberellin-regulated protein 1	Signalling peptide	Up_CN(CNvsCD)
TRINITY_DN25831_c0_g2_i1	Cytochrome P450 94C1	Jasmonic acid	Up_CN(CNvsCD)
TRINITY_DN26878_c0_g2_i7	Abscisic acid receptor PYL4	Abscisic acid	Up_CN(CNvsCD)
TRINITY_DN27059_c0_g1_i1	IAA-amino acid hydrolase ILR1-like 6	Auxin	Up_CN(CNvsCD)
TRINITY_DN30998_c0_g1_i1	Abscisic acid 8	Abscisic acid	Up_CN(CNvsCD)
TRINITY_DN3189_c0_g1_i25	12-oxophytodienoate reductase 3	Jasmonic acid	Up_CN(CNvsCD)
TRINITY_DN3209_c0_g1_i3	Protein NRT1/ PTR FAMILY 3.1	Gibberellin	Up_CN(CNvsCD)
TRINITY_DN34087_c0_g1_i17	Abscisic acid 8	Abscisic acid	Up_CN(CNvsCD)
TRINITY_DN34087_c0_g1_i19	Abscisic acid 8	Abscisic acid	Up_CN(CNvsCD)
TRINITY_DN34087_c0_g1_i2	Abscisic acid 8	Abscisic acid	Up_CN(CNvsCD)
TRINITY_DN34087_c0_g1_i22	Abscisic acid 8	Abscisic acid	Up_CN(CNvsCD)
TRINITY_DN3433_c0_g1_i1	Receptor protein-tyrosine kinase CEPR1	Signalling peptide	Up_CN(CNvsCD)
TRINITY_DN3439_c1_g2_i1	LRR receptor-like serine/threonine-protein kinase HSL2	Signalling peptide	Up_CN(CNvsCD)
TRINITY_DN34586_c0_g2_i2	Two-component response regulator ORR9	Cytokinin	Up_CN(CNvsCD)
TRINITY_DN3465_c0_g1_i6	Auxin-responsive protein IAA1	Auxin	Up_CN(CNvsCD)
TRINITY_DN3465_c0_g1_i7	Auxin-responsive protein IAA14	Auxin	Up_CN(CNvsCD)
TRINITY_DN3480_c1_g1_i1	Linoleate 13S-lipoxygenase 2-1, chloroplastic	Jasmonic acid	Up_CN(CNvsCD)
TRINITY_DN35224_c0_g1_i8	Abscisic acid receptor PYL4	Abscisic acid	Up_CN(CNvsCD)
TRINITY_DN35586_c0_g2_i7	Cytokinin riboside 5	Cytokinin	Up_CN(CNvsCD)
TRINITY_DN3733_c0_g1_i7	Transcription factor LHW	Cytokinin	Up_CN(CNvsCD)
TRINITY_DN3733_c1_g1_i1	Transcription factor LHW	Cytokinin	Up_CN(CNvsCD)
TRINITY_DN41_c1_g1_i1	pythosulfokine precursor polypeptide *(PSK)	Signalling peptide	Up_CN(CNvsCD)
TRINITY_DN4117_c0_g2_i1	Linoleate 13S-lipoxygenase 2-1, chloroplastic	Jasmonic acid	Up_CN(CNvsCD)
TRINITY_DN4602_c2_g1_i1	Two-component response regulator ORR9	Cytokinin	Up_CN(CNvsCD)
TRINITY_DN4747_c0_g1_i11	Protein FAF-like, chloroplastic	Abscisic acid	Up_CN(CNvsCD)
TRINITY_DN47810_c0_g2_i5	no annotation	Jasmonic acid	Up_CN(CNvsCD)
TRINITY_DN5127_c2_g1_i12	F-box/kelch-repeat protein SKIP25	Strigolactone perception	Up_CN(CNvsCD)
TRINITY_DN5223_c0_g2_i2	Probable indole-3-acetic acid-amido synthetase GH3.1	Auxin	Up_CN(CNvsCD)
TRINITY_DN54855_c0_g1_i8	PSY precursor polypeptide	Signalling peptide	Up_CN(CNvsCD)
TRINITY_DN5613_c0_g1_i12	PSY precursor polypeptide	Signalling peptide	Up_CN(CNvsCD)
TRINITY_DN6244_c0_g1_i4	Gibberellin receptor GID1C	Gibberellin	Up_CN(CNvsCD)
TRINITY_DN6244_c0_g2_i4	Gibberellin receptor GID1C	Gibberellin	Up_CN(CNvsCD)
TRINITY_DN62610_c0_g1_i6	Cytokinin dehydrogenase 5	Cytokinin	Up_CN(CNvsCD)
TRINITY_DN73_c1_g1_i6	Cytokinin riboside 5	Cytokinin	Up_CN(CNvsCD)
TRINITY_DN8764_c0_g1_i5	Cytokinin riboside 5	Cytokinin	Up_CN(CNvsCD)
TRINITY_DN8764_c0_g1_i9	Cytokinin riboside 5	Cytokinin	Up_CN(CNvsCD)
TRINITY_DN8764_c0_g2_i5	Cytokinin riboside 5	Cytokinin	Up_CN(CNvsCD)
TRINITY_DN9281_c0_g1_i11	Auxin-responsive protein IAA29	Auxin	Up_CN(CNvsCD)
TRINITY_DN9518_c0_g1_i1	Cytochrome P450 734A1	Brassinosteroid	Up_CN(CNvsCD)
TRINITY_DN9706_c0_g1_i2	Abscisic acid receptor PYL11	Abscisic acid	Up_CN(CNvsCD)
TRINITY_DN977_c2_g1_i3	Protein NRT1/ PTR FAMILY 4.6	Abscisic acid	Up_CN(CNvsCD)
TRINITY_DN34087_c0_g1_i17	Abscisic acid 8	Abscisic acid	Up_CN(LvsCN)
TRINITY_DN10146_c0_g1_i19	1-aminocyclopropane-1-carboxylate oxidase	Ethylene	Up_CN(LvsCN)
TRINITY_DN10193_c0_g1_i1	Protein PIN-LIKES 2	Auxin	Up_CN(LvsCN)
TRINITY_DN11560_c0_g1_i14	1-aminocyclopropane-1-carboxylate oxidase 3	Ethylene	Up_CN(LvsCN)
TRINITY_DN11560_c0_g1_i26	1-aminocyclopropane-1-carboxylate oxidase	Ethylene	Up_CN(LvsCN)
TRINITY_DN1180_c0_g1_i6	Methylesterase 17	Auxin	Up_CN(LvsCN)
TRINITY_DN12292_c0_g1_i2	Adenylate isopentenyltransferase 5, chloroplastic	Cytokinin	Up_CN(LvsCN)
TRINITY_DN12310_c0_g1_i3	Receptor-like protein kinase THESEUS 1	Signalling peptide	Up_CN(LvsCN)
TRINITY_DN1311_c0_g1_i2	ethylene signal modulator *(ARGOS)	Ethylene	Up_CN(LvsCN)
TRINITY_DN1317_c0_g1_i6	DVL/RTFL precursor polypeptide	Signalling peptide	Up_CN(LvsCN)
TRINITY_DN1343_c1_g1_i1	ABC transporter B family member 19	Auxin	Up_CN(LvsCN)
TRINITY_DN1344_c0_g2_i3	Linoleate 13S-lipoxygenase 2-1, chloroplastic	Jasmonic acid	Up_CN(LvsCN)
TRINITY_DN13708_c0_g2_i1	Gibberellin 3-beta-dioxygenase 1	Gibberellin	Up_CN(LvsCN)
TRINITY_DN13708_c0_g2_i3	Gibberellin 3-beta-dioxygenase 1	Gibberellin	Up_CN(LvsCN)
TRINITY_DN13717_c0_g1_i1	Gibberellin-regulated protein 1	Signalling peptide	Up_CN(LvsCN)
TRINITY_DN1466_c0_g1_i18	Zeatin O-glucosyltransferase	Cytokinin	Up_CN(LvsCN)
TRINITY_DN1466_c0_g1_i29	Zeatin O-glucosyltransferase	Cytokinin	Up_CN(LvsCN)
TRINITY_DN15301_c0_g1_i1	Transcription factor LUX	Cytokinin	Up_CN(LvsCN)
TRINITY_DN16069_c0_g1_i1	Gibberellin-regulated protein 14	Signalling peptide	Up_CN(LvsCN)
TRINITY_DN16388_c0_g1_i1	Pathogenesis-related protein PR-1	Signalling peptide	Up_CN(LvsCN)
TRINITY_DN16408_c0_g1_i11	1-aminocyclopropane-1-carboxylate synthase 7	Ethylene	Up_CN(LvsCN)
TRINITY_DN16932_c0_g1_i2	Abscisic acid receptor PYL4	Abscisic acid	Up_CN(LvsCN)
TRINITY_DN17256_c0_g1_i1	TWS-precursor polypeptide *(TWS1)	Signalling peptide	Up_CN(LvsCN)
TRINITY_DN175_c2_g1_i12	Protein GAST1	Signalling peptide	Up_CN(LvsCN)
TRINITY_DN17661_c0_g2_i1	Protein RALF-like 34	Signalling peptide	Up_CN(LvsCN)
TRINITY_DN17661_c0_g2_i2	Protein RALF-like 34	Signalling peptide	Up_CN(LvsCN)
TRINITY_DN1787_c0_g1_i11	Methylesterase 17	Auxin	Up_CN(LvsCN)
TRINITY_DN1886_c0_g1_i3	Gibberellin-regulated protein 8	Signalling peptide	Up_CN(LvsCN)
TRINITY_DN1886_c0_g1_i5	Gibberellin-regulated protein 8	Signalling peptide	Up_CN(LvsCN)
TRINITY_DN19502_c3_g1_i1	Ethylene-responsive transcription factor CRF2	Cytokinin	Up_CN(LvsCN)
TRINITY_DN19810_c0_g2_i4	Cytokinin dehydrogenase 6	Cytokinin	Up_CN(LvsCN)
TRINITY_DN21450_c0_g1_i1	PIP/PIPL precursor polypeptide	Signalling peptide	Up_CN(LvsCN)
TRINITY_DN22671_c0_g1_i2	IDA/IDL precursor polypeptide	Signalling peptide	Up_CN(LvsCN)
TRINITY_DN22685_c0_g1_i2	Receptor-like protein kinase HSL1	Signalling peptide	Up_CN(LvsCN)
TRINITY_DN2324_c0_g1_i1	12-oxophytodienoate reductase 3	Jasmonic acid	Up_CN(LvsCN)
TRINITY_DN23283_c0_g1_i5	Probable receptor-like protein kinase At5g59700	Signalling peptide	Up_CN(LvsCN)
TRINITY_DN23767_c1_g1_i3	Zeatin O-glucosyltransferase	Cytokinin	Up_CN(LvsCN)
TRINITY_DN24319_c0_g1_i8	Gibberellin-regulated protein 8	Signalling peptide	Up_CN(LvsCN)
TRINITY_DN2520_c0_g1_i2	Gibberellin-regulated protein 1	Signalling peptide	Up_CN(LvsCN)
TRINITY_DN2520_c0_g2_i1	Gibberellin-regulated protein 1	Signalling peptide	Up_CN(LvsCN)
TRINITY_DN25831_c0_g2_i1	Cytochrome P450 94C1	Jasmonic acid	Up_CN(LvsCN)
TRINITY_DN26049_c0_g1_i1	Gibberellin 2-beta-dioxygenase	Gibberellin	Up_CN(LvsCN)
TRINITY_DN26384_c0_g1_i1	1-aminocyclopropane-1-carboxylate synthase 3	Ethylene	Up_CN(LvsCN)
TRINITY_DN2753_c0_g1_i1	IMA/FEP precursor polypeptide	Signalling peptide	Up_CN(LvsCN)
TRINITY_DN2753_c0_g1_i2	IMA/FEP precursor polypeptide	Signalling peptide	Up_CN(LvsCN)
TRINITY_DN2876_c0_g1_i4	Probable methyltransferase TCM_000336	Strigolactone perception	Up_CN(LvsCN)
TRINITY_DN29623_c0_g2_i2	Zeatin O-glucosyltransferase	Cytokinin	Up_CN(LvsCN)
TRINITY_DN34087_c0_g1_i19	Abscisic acid 8	Abscisic acid	Up_CN(LvsCN)
TRINITY_DN34087_c0_g1_i2	Abscisic acid 8	Abscisic acid	Up_CN(LvsCN)
TRINITY_DN34087_c0_g1_i22	Abscisic acid 8	Abscisic acid	Up_CN(LvsCN)
TRINITY_DN3480_c1_g1_i14	Linoleate 13S-lipoxygenase 2-1, chloroplastic	Jasmonic acid	Up_CN(LvsCN)
TRINITY_DN35026_c0_g1_i1	Zeatin O-glucosyltransferase	Cytokinin	Up_CN(LvsCN)
TRINITY_DN36277_c0_g1_i2	Cytochrome P450 94B3	Jasmonic acid	Up_CN(LvsCN)
TRINITY_DN3733_c0_g1_i7	Transcription factor LHW	Cytokinin	Up_CN(LvsCN)
TRINITY_DN3733_c1_g1_i1	Transcription factor LHW	Cytokinin	Up_CN(LvsCN)
TRINITY_DN3815_c0_g1_i1	Probable strigolactone esterase DAD2	Strigolactone perception	Up_CN(LvsCN)
TRINITY_DN3815_c0_g1_i5	Probable strigolactone esterase DAD2	Strigolactone perception	Up_CN(LvsCN)
TRINITY_DN3815_c0_g2_i4	Probable strigolactone esterase DAD2	Strigolactone perception	Up_CN(LvsCN)
TRINITY_DN38453_c0_g2_i1	Metacaspase-9	Signalling peptide	Up_CN(LvsCN)
TRINITY_DN3863_c0_g2_i4	Cytochrome P450 90A1	Brassinosteroid	Up_CN(LvsCN)
TRINITY_DN4602_c2_g1_i1	Two-component response regulator ORR9	Cytokinin	Up_CN(LvsCN)
TRINITY_DN5223_c0_g1_i1	Probable indole-3-acetic acid-amido synthetase GH3.1	Auxin	Up_CN(LvsCN)
TRINITY_DN5967_c0_g1_i12	Peamaclein	Signalling peptide	Up_CN(LvsCN)
TRINITY_DN5967_c0_g1_i8	Peamaclein	Signalling peptide	Up_CN(LvsCN)
TRINITY_DN5967_c1_g1_i2	Peamaclein	Signalling peptide	Up_CN(LvsCN)
TRINITY_DN5967_c1_g1_i5	Peamaclein	Signalling peptide	Up_CN(LvsCN)
TRINITY_DN6594_c0_g1_i2	ABC transporter G family member 20	Jasmonic acid	Up_CN(LvsCN)
TRINITY_DN6594_c0_g1_i4	ABC transporter G family member 20	Jasmonic acid	Up_CN(LvsCN)
TRINITY_DN841_c1_g1_i5	Protein GAST1	Signalling peptide	Up_CN(LvsCN)
TRINITY_DN9102_c0_g1_i10	ABC transporter G family member 20	Jasmonic acid	Up_CN(LvsCN)
TRINITY_DN9372_c0_g1_i19	Indole-3-acetic acid-amido synthetase GH3.3	Auxin	Up_CN(LvsCN)
TRINITY_DN9518_c0_g1_i1	Cytochrome P450 734A1	Brassinosteroid	Up_CN(LvsCN)
TRINITY_DN9518_c0_g2_i3	Cytochrome P450 734A1	Brassinosteroid	Up_CN(LvsCN)
TRINITY_DN9640_c0_g1_i2	Indole-3-acetic acid-amido synthetase GH3.3	Auxin	Up_CN(LvsCN)
TRINITY_DN9706_c0_g1_i2	Abscisic acid receptor PYL11	Abscisic acid	Up_CN(LvsCN)
TRINITY_DN977_c2_g1_i3	Protein NRT1/ PTR FAMILY 4.6	Abscisic acid	Up_CN(LvsCN)
TRINITY_DN1577_c0_g1_i1	Abscisic acid receptor PYL8	Abscisic acid	Up_CD(LvsCD)
TRINITY_DN11560_c0_g1_i26	1-aminocyclopropane-1-carboxylate oxidase	Ethylene	Up_CD(LvsCD)
TRINITY_DN1180_c0_g1_i6	Methylesterase 17	Auxin	Up_CD(LvsCD)
TRINITY_DN12310_c0_g1_i3	Receptor-like protein kinase THESEUS 1	Signalling peptide	Up_CD(LvsCD)
TRINITY_DN1343_c1_g1_i1	ABC transporter B family member 19	Auxin	Up_CD(LvsCD)
TRINITY_DN13717_c0_g1_i1	Gibberellin-regulated protein 1	Signalling peptide	Up_CD(LvsCD)
TRINITY_DN1466_c0_g1_i18	Zeatin O-glucosyltransferase	Cytokinin	Up_CD(LvsCD)
TRINITY_DN1466_c0_g1_i29	Zeatin O-glucosyltransferase	Cytokinin	Up_CD(LvsCD)
TRINITY_DN1486_c0_g1_i2	EG45-like domain containing protein	Signalling peptide	Up_CD(LvsCD)
TRINITY_DN1486_c0_g1_i4	EG45-like domain containing protein	Signalling peptide	Up_CD(LvsCD)
TRINITY_DN15301_c0_g1_i1	Transcription factor LUX	Cytokinin	Up_CD(LvsCD)
TRINITY_DN1577_c0_g1_i8	Abscisic acid receptor PYL8	Abscisic acid	Up_CD(LvsCD)
TRINITY_DN16388_c0_g1_i1	Pathogenesis-related protein PR-1	Signalling peptide	Up_CD(LvsCD)
TRINITY_DN175_c2_g1_i12	Protein GAST1	Signalling peptide	Up_CD(LvsCD)
TRINITY_DN17661_c0_g2_i1	Protein RALF-like 34	Signalling peptide	Up_CD(LvsCD)
TRINITY_DN17661_c0_g2_i2	Protein RALF-like 34	Signalling peptide	Up_CD(LvsCD)
TRINITY_DN1787_c0_g1_i11	Methylesterase 17	Auxin	Up_CD(LvsCD)
TRINITY_DN1886_c0_g1_i3	Gibberellin-regulated protein 8	Signalling peptide	Up_CD(LvsCD)
TRINITY_DN23283_c0_g1_i5	Probable receptor-like protein kinase At5g59700	Signalling peptide	Up_CD(LvsCD)
TRINITY_DN2520_c0_g2_i1	Gibberellin-regulated protein 1	Signalling peptide	Up_CD(LvsCD)
TRINITY_DN2753_c0_g1_i1	IMA/FEP precursor polypeptide	Signalling peptide	Up_CD(LvsCD)
TRINITY_DN2753_c0_g1_i2	IMA/FEP precursor polypeptide	Signalling peptide	Up_CD(LvsCD)
TRINITY_DN33374_c0_g1_i2	EPIDERMAL PATTERNING FACTOR-like protein 2	Signalling peptide	Up_CD(LvsCD)
TRINITY_DN35026_c0_g1_i1	Zeatin O-glucosyltransferase	Cytokinin	Up_CD(LvsCD)
TRINITY_DN3767_c0_g1_i18	Pentatricopeptide repeat-containing protein At5g10690	Signalling peptide	Up_CD(LvsCD)
TRINITY_DN3815_c0_g1_i1	Probable strigolactone esterase DAD2	Strigolactone perception	Up_CD(LvsCD)
TRINITY_DN3815_c0_g2_i4	Probable strigolactone esterase DAD2	Strigolactone perception	Up_CD(LvsCD)
TRINITY_DN38453_c0_g2_i1	Metacaspase-9	Signalling peptide	Up_CD(LvsCD)
TRINITY_DN3863_c0_g2_i4	Cytochrome P450 90A1	Brassinosteroid	Up_CD(LvsCD)
TRINITY_DN4398_c0_g1_i9	Protein RALF-like 4	Signalling peptide	Up_CD(LvsCD)
TRINITY_DN5967_c0_g1_i12	Peamaclein	Signalling peptide	Up_CD(LvsCD)
TRINITY_DN5967_c0_g1_i8	Peamaclein	Signalling peptide	Up_CD(LvsCD)
TRINITY_DN5967_c1_g1_i2	Peamaclein	Signalling peptide	Up_CD(LvsCD)
TRINITY_DN5967_c1_g1_i5	Peamaclein	Signalling peptide	Up_CD(LvsCD)
TRINITY_DN6983_c1_g1_i4	Transcription factor LHW	Cytokinin	Up_CD(LvsCD)
TRINITY_DN841_c1_g1_i5	Protein GAST1	Signalling peptide	Up_CD(LvsCD)
TRINITY_DN9372_c0_g1_i19	Indole-3-acetic acid-amido synthetase GH3.3	Auxin	Up_CD(LvsCD)
TRINITY_DN9640_c0_g1_i2	Indole-3-acetic acid-amido synthetase GH3.3	Auxin	Up_CD(LvsCD)
TRINITY_DN3207_c0_g1_i25	Abscisic-aldehyde oxidase	Abscisic acid	Up_CD(CNvsCD)
TRINITY_DN1486_c0_g1_i2	EG45-like domain containing protein	Signalling peptide	Up_CD(CNvsCD)
TRINITY_DN1486_c0_g1_i4	EG45-like domain containing protein	Signalling peptide	Up_CD(CNvsCD)
TRINITY_DN17768_c0_g2_i3	Protein REVERSION-TO-ETHYLENE SENSITIVITY1	Ethylene	Up_CD(CNvsCD)
TRINITY_DN1787_c0_g1_i11	Methylesterase 17	Auxin	Up_CD(CNvsCD)
TRINITY_DN2377_c1_g1_i11	Pathogenesis-related protein PRB1-3	Signalling peptide	Up_CD(CNvsCD)
TRINITY_DN2377_c1_g1_i4	Pathogenesis-related protein 1C	Signalling peptide	Up_CD(CNvsCD)
TRINITY_DN3257_c1_g1_i14	acyl-CoA thioesterase *(ACH)	Jasmonic acid	Up_CD(CNvsCD)
TRINITY_DN3425_c0_g1_i4	Receptor protein kinase TMK1	Auxin	Up_CD(CNvsCD)
TRINITY_DN7072_c0_g2_i11	Receptor protein kinase TMK1	Auxin	Up_CD(CNvsCD)

## Sheet: Starch_LvsC
List of transcripts/genes DE belonging to starch functional group in comparisons leaves vs cotyledons
						L	Leaves day
Transcript	Annotation	Gene_ID	Function	Group		CD	Cotyledons day
TRINITY_DN10031_c1_g1_i48	Alpha-glucan phosphorylase 2, cytosolic	PHS2c	Starch phosphorolytic degradation	Up_L(LvsCN)		CN	Cotyledons night
TRINITY_DN11456_c0_g1_i3	Monosaccharide-sensing protein 2	MSSP2	Starch/sugar transporter	Up_L(LvsCN)
TRINITY_DN17043_c0_g1_i10	Bidirectional sugar transporter SWEET17	SWEET17	Starch/sugar transporter	Up_L(LvsCN)
TRINITY_DN17043_c0_g1_i4	Bidirectional sugar transporter SWEET17	SWEET17	Starch/sugar transporter	Up_L(LvsCN)
TRINITY_DN1729_c0_g1_i1	Granule-bound starch synthase 1, chloroplastic/amyloplastic	WAXY1	Starch synthesis	Up_L(LvsCN)
TRINITY_DN1729_c0_g1_i5	Granule-bound starch synthase 1, chloroplastic/amyloplastic	WAXY1	Starch synthesis	Up_L(LvsCN)
TRINITY_DN21578_c0_g1_i5	Monosaccharide-sensing protein 2	MSSP2	Starch/sugar transporter	Up_L(LvsCN)
TRINITY_DN2675_c0_g1_i16	UDP-rhamnose/UDP-galactose transporter 6	URGT5	Starch/sugar transporter	Up_L(LvsCN)
TRINITY_DN322_c0_g1_i5	Sugar transporter ERD6-like 7	ERD6-like 7	Starch/sugar transporter	Up_L(LvsCN)
TRINITY_DN3486_c0_g2_i1	Glucose-6-phosphate/phosphate translocator 2, chloroplastic	GPT2	Starch/sugar transporter	Up_L(LvsCN)
TRINITY_DN3486_c0_g2_i2	Glucose-6-phosphate/phosphate translocator 2, chloroplastic	GPT2	Starch/sugar transporter	Up_L(LvsCN)
TRINITY_DN3486_c0_g2_i4	Glucose-6-phosphate/phosphate translocator 2, chloroplastic	GPT2	Starch/sugar transporter	Up_L(LvsCN)
TRINITY_DN4922_c0_g1_i15	Granule-bound starch synthase 1, chloroplastic/amyloplastic	WAXY1	Starch synthesis	Up_L(LvsCN)
TRINITY_DN4922_c0_g1_i18	Granule-bound starch synthase 1, chloroplastic/amyloplastic	WAXY1	Starch synthesis	Up_L(LvsCN)
TRINITY_DN4922_c0_g1_i6	Granule-bound starch synthase 1, chloroplastic/amyloplastic	WAXY1	Starch synthesis	Up_L(LvsCN)
TRINITY_DN4922_c0_g1_i7	Granule-bound starch synthase 1, chloroplastic/amyloplastic	WAXY1	Starch synthesis	Up_L(LvsCN)
TRINITY_DN71_c0_g1_i3	Glucose-6-phosphate/phosphate translocator 2, chloroplastic	GPT2	Starch/sugar transporter	Up_L(LvsCN)
TRINITY_DN7322_c0_g1_i16	Glucose-6-phosphate/phosphate translocator 2, chloroplastic	GPT2	Starch/sugar transporter	Up_L(LvsCN)
TRINITY_DN7322_c1_g1_i10	Glucose-6-phosphate/phosphate translocator 2, chloroplastic	GPT2	Starch/sugar transporter	Up_L(LvsCN)
TRINITY_DN7662_c0_g1_i3	Phosphoglucomutase, chloroplastic	PGMP	Starch synthesis	Up_L(LvsCN)
TRINITY_DN8235_c0_g1_i9	Hexokinase-1	HK1	Glycolysis	Up_L(LvsCN)
TRINITY_DN8235_c1_g1_i2	Hexokinase-1	HK1	Glycolysis	Up_L(LvsCN)
TRINITY_DN5919_c0_g1_i34	Inactive glucose-6-phosphate 1-dehydrogenase 4, chloroplastic	G6PD4	Glycolysis	Up_L(LvsCD)
TRINITY_DN10031_c0_g1_i1	Alpha-glucan phosphorylase, H isozyme	PHS-H	Starch degradation	Up_L(LvsCD)
TRINITY_DN1042_c0_g1_i12	Putative glycerol-3-phosphate transporter 1	ATPS3	Starch/sugar transporter	Up_L(LvsCD)
TRINITY_DN10575_c0_g2_i2	Bidirectional sugar transporter SWEET4	SWEET4	Starch/sugar transporter	Up_L(LvsCD)
TRINITY_DN11129_c0_g1_i39	Beta-glucosidase 46	BGLU46	Glycolysis	Up_L(LvsCD)
TRINITY_DN12286_c0_g1_i7	Probable fructokinase-6, chloroplastic	FLN6	Glycolysis	Up_L(LvsCD)
TRINITY_DN13568_c1_g1_i1	Bidirectional sugar transporter SWEET14	SWEET14	Starch/sugar transporter	Up_L(LvsCD)
TRINITY_DN13603_c0_g1_i7	6-phosphofructo-2-kinase/fructose-2,6-bisphosphatase	PFKFB	Glycolysis	Up_L(LvsCD)
TRINITY_DN17043_c0_g1_i10	Bidirectional sugar transporter SWEET17	SWEET17	Starch/sugar transporter	Up_L(LvsCD)
TRINITY_DN17043_c0_g1_i4	Bidirectional sugar transporter SWEET17	SWEET17	Starch/sugar transporter	Up_L(LvsCD)
TRINITY_DN17043_c0_g1_i8	Bidirectional sugar transporter SWEET17	SWEET17	Starch/sugar transporter	Up_L(LvsCD)
TRINITY_DN1729_c0_g1_i1	Granule-bound starch synthase 1, chloroplastic/amyloplastic	WAXY1	Starch synthesis	Up_L(LvsCD)
TRINITY_DN1729_c0_g1_i5	Granule-bound starch synthase 1, chloroplastic/amyloplastic	WAXY1	Starch synthesis	Up_L(LvsCD)
TRINITY_DN1741_c0_g1_i7	Glucose-1-phosphate adenylyltransferase large subunit 1 (Fragment)	AGPS1	Glycolysis	Up_L(LvsCD)
TRINITY_DN1836_c0_g2_i1	ATP-dependent 6-phosphofructokinase 3	PFK3	Glycolysis	Up_L(LvsCD)
TRINITY_DN1922_c5_g2_i1	mercator4v5.0: cell wall acid beta-fructofuranosidase *(CWIN) & prot-scriber: beta fructofuranosidase insoluble isoenzyme cwinv & swissprot: Fructan 6-exohydrolase	FEH	Glycolysis	Up_L(LvsCD)
TRINITY_DN1958_c0_g1_i2	Glucose-1-phosphate adenylyltransferase large subunit 1 (Fragment)	AGPS1	Glycolysis	Up_L(LvsCD)
TRINITY_DN2035_c1_g1_i6	Glucose-1-phosphate adenylyltransferase large subunit 1 (Fragment)	AGPS1	Glycolysis	Up_L(LvsCD)
TRINITY_DN2125_c0_g1_i1	NADP-dependent glyceraldehyde-3-phosphate dehydrogenase	GapN	Glycolysis	Up_L(LvsCD)
TRINITY_DN2125_c0_g1_i2	NADP-dependent glyceraldehyde-3-phosphate dehydrogenase	GapN	Glycolysis	Up_L(LvsCD)
TRINITY_DN2129_c0_g1_i16	Putative glycerol-3-phosphate transporter 1	ATPS3	Starch/sugar transporter	Up_L(LvsCD)
TRINITY_DN2129_c0_g1_i6	Putative glycerol-3-phosphate transporter 1	ATPS3	Starch/sugar transporter	Up_L(LvsCD)
TRINITY_DN21361_c0_g2_i1	Probable trehalose-phosphate phosphatase D	TPP-D	Glycolysis	Up_L(LvsCD)
TRINITY_DN2138_c0_g1_i11	ATP-dependent 6-phosphofructokinase 3	PFK3	Glycolysis	Up_L(LvsCD)
TRINITY_DN2138_c0_g1_i15	ATP-dependent 6-phosphofructokinase 3	PFK3	Glycolysis	Up_L(LvsCD)
TRINITY_DN2138_c0_g1_i17	ATP-dependent 6-phosphofructokinase 1	PFK1	Glycolysis	Up_L(LvsCD)
TRINITY_DN2138_c0_g1_i19	ATP-dependent 6-phosphofructokinase 3	PFK3	Glycolysis	Up_L(LvsCD)
TRINITY_DN22823_c0_g1_i10	Probable alpha-amylase 2	AMY2	Starch phosphorolytic degradation	Up_L(LvsCD)
TRINITY_DN22823_c0_g2_i11	Probable alpha-amylase 2	AMY2	Starch phosphorolytic degradation	Up_L(LvsCD)
TRINITY_DN266_c0_g1_i1	Bidirectional sugar transporter SWEET6b	SWEET6b	Starch/sugar transporter	Up_L(LvsCD)
TRINITY_DN266_c0_g1_i13	Bidirectional sugar transporter SWEET4	SWEET4	Starch/sugar transporter	Up_L(LvsCD)
TRINITY_DN27137_c0_g1_i2	Glucose-1-phosphate adenylyltransferase small subunit, chloroplastic/amyloplastic (Fragment)	AGP-S	Glycolysis	Up_L(LvsCD)
TRINITY_DN27138_c0_g2_i1	Lactoylglutathione lyase GLX1	GLX1	Glycolysis	Up_L(LvsCD)
TRINITY_DN2784_c0_g1_i21	NADP-dependent glyceraldehyde-3-phosphate dehydrogenase	GapN	Glycolysis	Up_L(LvsCD)
TRINITY_DN37989_c0_g1_i3	Alpha-amylase	AMY	Starch phosphorolytic degradation	Up_L(LvsCD)
TRINITY_DN3982_c0_g2_i4	Beta-amylase 1, chloroplastic	BAM1	Starch hydrolytic degradation	Up_L(LvsCD)
TRINITY_DN4070_c0_g1_i2	Probable plastidic glucose transporter 2	PLST2	Starch/sugar transporter	Up_L(LvsCD)
TRINITY_DN4070_c0_g1_i2	Probable plastidic glucose transporter 2	PLST2	Starch/sugar transporter	Up_L(LvsCD)
TRINITY_DN4760_c0_g1_i12	Granule-bound starch synthase 1, chloroplastic/amyloplastic	WAXY1	Starch synthesis	Up_L(LvsCD)
TRINITY_DN4922_c0_g1_i15	Granule-bound starch synthase 1, chloroplastic/amyloplastic	WAXY1	Starch synthesis	Up_L(LvsCD)
TRINITY_DN4922_c0_g1_i18	Granule-bound starch synthase 1, chloroplastic/amyloplastic	WAXY1	Starch synthesis	Up_L(LvsCD)
TRINITY_DN4922_c0_g1_i2	Granule-bound starch synthase 1, chloroplastic/amyloplastic	WAXY1	Starch synthesis	Up_L(LvsCD)
TRINITY_DN4922_c0_g1_i6	Granule-bound starch synthase 1, chloroplastic/amyloplastic	WAXY1	Starch synthesis	Up_L(LvsCD)
TRINITY_DN4922_c0_g1_i7	Granule-bound starch synthase 1, chloroplastic/amyloplastic	WAXY1	Starch synthesis	Up_L(LvsCD)
TRINITY_DN4954_c1_g1_i36	Isoamylase 3, chloroplastic	ISA3	Starch degradation	Up_L(LvsCD)
TRINITY_DN56789_c0_g1_i2	Cell wall / vacuolar inhibitor of fructosidase 1	C/VIF1	Glycolysis	Up_L(LvsCD)
TRINITY_DN6038_c0_g2_i8	Glucan endo-1,3-beta-glucosidase	GLUB	Starch degradation	Up_L(LvsCD)
TRINITY_DN6671_c1_g1_i38	Granule-bound starch synthase 1, chloroplastic/amyloplastic	WAXY1	Starch synthesis	Up_L(LvsCD)
TRINITY_DN683_c0_g1_i12	Glucose-1-phosphate adenylyltransferase large subunit, chloroplastic/amyloplastic	AGP-L	Glycolysis	Up_L(LvsCD)
TRINITY_DN10031_c0_g1_i1	Alpha-glucan phosphorylase, H isozyme	PHS-H	Starch degradation	Up_CN(CNvsCD)
TRINITY_DN1042_c0_g1_i12	Putative glycerol-3-phosphate transporter 1	ATPS3	Starch/sugar transporter	Up_CN(CNvsCD)
TRINITY_DN12647_c0_g1_i2	Bidirectional sugar transporter SWEET14	SWEET14	Starch/sugar transporter	Up_CN(CNvsCD)
TRINITY_DN13568_c1_g1_i1	Bidirectional sugar transporter SWEET14	SWEET14	Starch/sugar transporter	Up_CN(CNvsCD)
TRINITY_DN13603_c0_g1_i7	6-phosphofructo-2-kinase/fructose-2,6-bisphosphatase	PFKFB	Glycolysis	Up_CN(CNvsCD)
TRINITY_DN17043_c0_g1_i10	Bidirectional sugar transporter SWEET17	SWEET17	Starch/sugar transporter	Up_CN(CNvsCD)
TRINITY_DN17043_c0_g1_i4	Bidirectional sugar transporter SWEET17	SWEET17	Starch/sugar transporter	Up_CN(CNvsCD)
TRINITY_DN17043_c0_g1_i8	Bidirectional sugar transporter SWEET17	SWEET17	Starch/sugar transporter	Up_CN(CNvsCD)
TRINITY_DN1729_c0_g1_i5	Granule-bound starch synthase 1, chloroplastic/amyloplastic	WAXY1	Starch synthesis	Up_CN(CNvsCD)
TRINITY_DN1836_c0_g2_i1	ATP-dependent 6-phosphofructokinase 3	PFK3	Glycolysis	Up_CN(CNvsCD)
TRINITY_DN18680_c0_g1_i2	Bidirectional sugar transporter SWEET14	SWEET14	Starch/sugar transporter	Up_CN(CNvsCD)
TRINITY_DN2125_c0_g1_i1	NADP-dependent glyceraldehyde-3-phosphate dehydrogenase	GapN	Glycolysis	Up_CN(CNvsCD)
TRINITY_DN2125_c0_g1_i2	NADP-dependent glyceraldehyde-3-phosphate dehydrogenase	GapN	Glycolysis	Up_CN(CNvsCD)
TRINITY_DN2129_c0_g1_i16	Putative glycerol-3-phosphate transporter 1	ATPS3	Starch/sugar transporter	Up_CN(CNvsCD)
TRINITY_DN2129_c0_g1_i6	Putative glycerol-3-phosphate transporter 1	ATPS3	Starch/sugar transporter	Up_CN(CNvsCD)
TRINITY_DN2138_c0_g1_i17	ATP-dependent 6-phosphofructokinase 1	PFK1	Glycolysis	Up_CN(CNvsCD)
TRINITY_DN2138_c0_g1_i19	ATP-dependent 6-phosphofructokinase 3	PFK3	Glycolysis	Up_CN(CNvsCD)
TRINITY_DN22823_c0_g1_i10	Probable alpha-amylase 2	AMY2	Starch phosphorolytic degradation	Up_CN(CNvsCD)
TRINITY_DN22823_c0_g2_i11	Probable alpha-amylase 2	AMY2	Starch phosphorolytic degradation	Up_CN(CNvsCD)
TRINITY_DN244_c1_g2_i2	Glucose-6-phosphate/phosphate translocator 2, chloroplastic	GPT2	Starch/sugar transporter	Up_CN(CNvsCD)
TRINITY_DN262_c1_g1_i7	Sugar transporter ERD6-like 5	ERD6-like 5	Starch/sugar transporter	Up_CN(CNvsCD)
TRINITY_DN2784_c0_g1_i21	NADP-dependent glyceraldehyde-3-phosphate dehydrogenase	GapN	Glycolysis	Up_CN(CNvsCD)
TRINITY_DN29872_c0_g2_i4	SPX domain-containing membrane protein At4g22990	VPT	Vacuole transporter	Up_CN(CNvsCD)
TRINITY_DN29872_c0_g2_i5	SPX domain-containing membrane protein At4g22990	VPT	Vacuole transporter	Up_CN(CNvsCD)
TRINITY_DN3347_c3_g1_i1	Alkaline/neutral invertase C, mitochondrial	INVC	Glycolysis	Up_CN(CNvsCD)
TRINITY_DN3486_c0_g2_i1	Glucose-6-phosphate/phosphate translocator 2, chloroplastic	GPT2	Starch/sugar transporter	Up_CN(CNvsCD)
TRINITY_DN37989_c0_g1_i3	Alpha-amylase	AMY	Starch phosphorolytic degradation	Up_CN(CNvsCD)
TRINITY_DN37989_c0_g2_i1	Alpha-amylase	AMY	Starch phosphorolytic degradation	Up_CN(CNvsCD)
TRINITY_DN4070_c0_g1_i2	Probable plastidic glucose transporter 2	PLST2	Starch/sugar transporter	Up_CN(CNvsCD)
TRINITY_DN4922_c0_g1_i15	Granule-bound starch synthase 1, chloroplastic/amyloplastic	WAXY1	Starch synthesis	Up_CN(CNvsCD)
TRINITY_DN4922_c0_g1_i18	Granule-bound starch synthase 1, chloroplastic/amyloplastic	WAXY1	Starch synthesis	Up_CN(CNvsCD)
TRINITY_DN4922_c0_g1_i2	Granule-bound starch synthase 1, chloroplastic/amyloplastic	WAXY1	Starch synthesis	Up_CN(CNvsCD)
TRINITY_DN4922_c0_g1_i6	Granule-bound starch synthase 1, chloroplastic/amyloplastic	WAXY1	Starch synthesis	Up_CN(CNvsCD)
TRINITY_DN56789_c0_g1_i2	Cell wall / vacuolar inhibitor of fructosidase 1	C/VIF1	Glycolysis	Up_CN(CNvsCD)
TRINITY_DN6550_c0_g1_i13	ATP-dependent 6-phosphofructokinase 3	PFK3	Glycolysis	Up_CN(CNvsCD)
TRINITY_DN6671_c1_g1_i38	Granule-bound starch synthase 1, chloroplastic/amyloplastic	WAXY1	Starch synthesis	Up_CN(CNvsCD)
TRINITY_DN7322_c0_g2_i1	Glucose-6-phosphate/phosphate translocator 2, chloroplastic	GPT2	Starch/sugar transporter	Up_CN(CNvsCD)
TRINITY_DN7322_c0_g2_i2	Glucose-6-phosphate/phosphate translocator 2, chloroplastic	GPT2	Starch/sugar transporter	Up_CN(CNvsCD)
TRINITY_DN8521_c0_g1_i24	Hexokinase-2	Hexokinase-2	Glycolysis	Up_CN(CNvsCD)
TRINITY_DN15503_c0_g2_i3	phosphomannomutase	PMM	Glycolysis	Up_CN(LvsCN)
TRINITY_DN10099_c0_g1_i10	Protein PTST homolog 3, chloroplastic	PTST3	Starch synthesis	Up_CN(LvsCN)
TRINITY_DN10316_c0_g1_i4	Fructose-bisphosphate aldolase, cytoplasmic isozyme 1	FBA1	Glycolysis	Up_CN(LvsCN)
TRINITY_DN10316_c0_g1_i5	Fructose-bisphosphate aldolase 5, cytosolic	FBA5	Glycolysis	Up_CN(LvsCN)
TRINITY_DN1037_c0_g2_i2	Bidirectional sugar transporter SWEET2	SWEET2	Starch/sugar transporter	Up_CN(LvsCN)
TRINITY_DN10426_c0_g1_i7	Sugar transporter ERD6-like 16	ERD6-like 16	Starch/sugar transporter	Up_CN(LvsCN)
TRINITY_DN10426_c0_g2_i4	Sugar transporter ERD6-like 16	ERD6-like 16	Starch/sugar transporter	Up_CN(LvsCN)
TRINITY_DN10426_c0_g2_i8	Sugar transporter ERD6-like 16	ERD6-like 16	Starch/sugar transporter	Up_CN(LvsCN)
TRINITY_DN1201_c0_g1_i7	GDP-mannose transporter GONST3	GONST3	Starch/sugar transporter	Up_CN(LvsCN)
TRINITY_DN12432_c0_g1_i5	Sucrose transport protein SUC3	SUC3	Starch/sugar transporter	Up_CN(LvsCN)
TRINITY_DN12647_c0_g1_i2	Bidirectional sugar transporter SWEET14	SWEET14	Starch/sugar transporter	Up_CN(LvsCN)
TRINITY_DN13372_c0_g1_i6	Beta-amylase 3, chloroplastic	BAM	Starch hydrolytic degradation	Up_CN(LvsCN)
TRINITY_DN14288_c0_g1_i2	Bidirectional sugar transporter SWEET17	SWEET17	Starch/sugar transporter	Up_CN(LvsCN)
TRINITY_DN14662_c0_g2_i4	Hexokinase-3	Hexokinase-3	Glycolysis	Up_CN(LvsCN)
TRINITY_DN18680_c0_g1_i2	Bidirectional sugar transporter SWEET14	SWEET14	Starch/sugar transporter	Up_CN(LvsCN)
TRINITY_DN19660_c0_g2_i5	Cytosolic enolase 3	ENO3	Glycolysis	Up_CN(LvsCN)
TRINITY_DN21475_c0_g1_i1	Sugar transporter ERD6-like 16	ERD6-like 16	Starch/sugar transporter	Up_CN(LvsCN)
TRINITY_DN2565_c0_g1_i11	Beta-fructofuranosidase, soluble isoenzyme I	CWINV1	Glycolysis	Up_CN(LvsCN)
TRINITY_DN2565_c1_g2_i2	Beta-fructofuranosidase, soluble isoenzyme I	CWINV1	Glycolysis	Up_CN(LvsCN)
TRINITY_DN2603_c1_g1_i1	Phosphoglucan phosphatase DSP4, amyloplastic	DSP4	Starch hydrolytic degradation	Up_CN(LvsCN)
TRINITY_DN26183_c0_g1_i7	Acid beta-fructofuranosidase	BFRUCT	Glycolysis	Up_CN(LvsCN)
TRINITY_DN29670_c0_g3_i1	6-phosphogluconate dehydrogenase, decarboxylating 2, chloroplastic	PGD2	Glycolysis	Up_CN(LvsCN)
TRINITY_DN30609_c0_g1_i1	Sugar transport protein 13	SUC13	Starch/sugar transporter	Up_CN(LvsCN)
TRINITY_DN3785_c0_g1_i10	Glucose-6-phosphate 1-dehydrogenase, chloroplastic	G6PD	Glycolysis	Up_CN(LvsCN)
TRINITY_DN3785_c0_g1_i7	Glucose-6-phosphate 1-dehydrogenase, chloroplastic	G6PD	Glycolysis	Up_CN(LvsCN)
TRINITY_DN3785_c0_g1_i9	Glucose-6-phosphate 1-dehydrogenase, chloroplastic	G6PD	Glycolysis	Up_CN(LvsCN)
TRINITY_DN3785_c1_g1_i7	Glucose-6-phosphate 1-dehydrogenase, chloroplastic	G6PD	Glycolysis	Up_CN(LvsCN)
TRINITY_DN3785_c1_g1_i8	Glucose-6-phosphate 1-dehydrogenase, chloroplastic	G6PD	Glycolysis	Up_CN(LvsCN)
TRINITY_DN4302_c0_g1_i1	Probable trehalose-phosphate phosphatase 2	TPP2	Glycolysis	Up_CN(LvsCN)
TRINITY_DN43193_c0_g1_i1	Alpha-1,4 glucan phosphorylase L-2 isozyme, chloroplastic/amyloplastic	PHO2	Starch phosphorolytic degradation	Up_CN(LvsCN)
TRINITY_DN4803_c1_g1_i6	Phosphoglycerate mutase-like protein AT74	GPM-AT74	Glycolysis	Up_CN(LvsCN)
TRINITY_DN5014_c0_g1_i8	Probable bifunctional methylthioribulose-1-phosphate dehydratase/enolase-phosphatase E1 1	MTRu-1-P	Glycolysis	Up_CN(LvsCN)
TRINITY_DN6550_c0_g1_i13	ATP-dependent 6-phosphofructokinase 3	PFK3	Glycolysis	Up_CN(LvsCN)
TRINITY_DN6639_c0_g1_i5	Phosphoglucan phosphatase DSP4, amyloplastic	DSP4	Starch hydrolytic degradation	Up_CN(LvsCN)
TRINITY_DN8038_c0_g1_i3	Probable lactoylglutathione lyase, chloroplastic	GLX1	Glycolysis	Up_CN(LvsCN)
TRINITY_DN84_c3_g1_i5	Transaldolase	talA	Glycolysis	Up_CN(LvsCN)
TRINITY_DN9612_c0_g1_i1	Bidirectional sugar transporter SWEET12	SWEET12	Starch/sugar transporter	Up_CN(LvsCN)
TRINITY_DN9921_c2_g1_i1	Pyruvate dehydrogenase E1 component subunit beta-1, mitochondrial	PDHB	Glycolysis	Up_CN(LvsCN)
TRINITY_DN10099_c0_g1_i10	Protein PTST homolog 3, chloroplastic	PTST3	Starch synthesis	Up_CD(LvsCD)
TRINITY_DN10316_c0_g1_i4	Fructose-bisphosphate aldolase, cytoplasmic isozyme 1	FBA1	Glycolysis	Up_CD(LvsCD)
TRINITY_DN10316_c0_g1_i5	Fructose-bisphosphate aldolase 5, cytosolic	FBA5	Glycolysis	Up_CD(LvsCD)
TRINITY_DN1037_c0_g2_i2	Bidirectional sugar transporter SWEET2	SWEET2	Starch/sugar transporter	Up_CD(LvsCD)
TRINITY_DN10426_c0_g1_i7	Sugar transporter ERD6-like 16	ERD6-like 16	Starch/sugar transporter	Up_CD(LvsCD)
TRINITY_DN10426_c0_g2_i4	Sugar transporter ERD6-like 16	ERD6-like 16	Starch/sugar transporter	Up_CD(LvsCD)
TRINITY_DN10426_c0_g2_i8	Sugar transporter ERD6-like 16	ERD6-like 16	Starch/sugar transporter	Up_CD(LvsCD)
TRINITY_DN10755_c0_g1_i4	Alpha-glucan water dikinase, chloroplastic	GWD	Starch degradation	Up_CD(LvsCD)
TRINITY_DN1106_c0_g1_i16	regulatory protein *(LESV) involved in organization of starch granule matrix	LESV	Starch degradation	Up_CD(LvsCD)
TRINITY_DN1201_c0_g1_i7	GDP-mannose transporter GONST3	GONST3	Starch/sugar transporter	Up_CD(LvsCD)
TRINITY_DN12432_c0_g1_i5	Sucrose transport protein SUC3	SUC3	Starch/sugar transporter	Up_CD(LvsCD)
TRINITY_DN12775_c0_g1_i2	MAR-binding filament-like protein 1-1	MFP1	Starch synthesis	Up_CD(LvsCD)
TRINITY_DN1370_c0_g1_i10	Phosphoglucan, water dikinase, chloroplastic	GWD3	Starch hydrolytic degradation	Up_CD(LvsCD)
TRINITY_DN13806_c0_g1_i8	MAR-binding filament-like protein 1-1	MFP1	Starch synthesis	Up_CD(LvsCD)
TRINITY_DN14288_c0_g1_i2	Bidirectional sugar transporter SWEET17	SWEET17	Starch/sugar transporter	Up_CD(LvsCD)
TRINITY_DN19660_c0_g2_i5	Cytosolic enolase 3	ENO3	Glycolysis	Up_CD(LvsCD)
TRINITY_DN21475_c0_g1_i1	Sugar transporter ERD6-like 16	ERD6-like 16	Starch/sugar transporter	Up_CD(LvsCD)
TRINITY_DN23696_c0_g1_i2	Fructan 6-exohydrolase	FEH	Glycolysis	Up_CD(LvsCD)
TRINITY_DN23976_c0_g1_i10	Alpha-glucan water dikinase, chloroplastic	GWD	Starch hydrolytic degradation	Up_CD(LvsCD)
TRINITY_DN24050_c0_g1_i6	Triosephosphate isomerase, chloroplastic	TPI	Glycolysis	Up_CD(LvsCD)
TRINITY_DN24578_c0_g1_i1	regulatory protein *(ESV1) of dikinase activities	ESV1	Starch degradation	Up_CD(LvsCD)
TRINITY_DN2565_c1_g2_i2	Beta-fructofuranosidase, soluble isoenzyme I	CWINV1	Glycolysis	Up_CD(LvsCD)
TRINITY_DN2617_c0_g1_i1	regulatory protein *(LESV) involved in organization of starch granule matrix	LESV	Starch degradation	Up_CD(LvsCD)
TRINITY_DN28682_c0_g1_i2	Probable alkaline/neutral invertase B	INVF-B	Glycolysis	Up_CD(LvsCD)
TRINITY_DN2989_c0_g1_i1	Xylulose 5-phosphate/phosphate translocator, chloroplastic	XPT	Starch/sugar transporter	Up_CD(LvsCD)
TRINITY_DN30609_c0_g1_i2	Sugar transport protein 13	STP13	Starch/sugar transporter	Up_CD(LvsCD)
TRINITY_DN31786_c0_g1_i3	Plastidial pyruvate kinase 2	PKP2	Glycolysis	Up_CD(LvsCD)
TRINITY_DN33691_c0_g1_i1	beta amylase 2	BAM2	Starch hydrolytic degradation	Up_CD(LvsCD)
TRINITY_DN3857_c0_g1_i4	Dihydrolipoyllysine-residue acetyltransferase component 5 of pyruvate dehydrogenase complex, chloroplastic	LTA2-5	Glycolysis	Up_CD(LvsCD)
TRINITY_DN4041_c0_g1_i6	Dihydrolipoyllysine-residue acetyltransferase component 4 of pyruvate dehydrogenase complex, chloroplastic	LTA2	Glycolysis	Up_CD(LvsCD)
TRINITY_DN43193_c0_g1_i1	Alpha-1,4 glucan phosphorylase L-2 isozyme, chloroplastic/amyloplastic	PHO2	Starch phosphorolytic degradation	Up_CD(LvsCD)
TRINITY_DN464_c0_g1_i9	Neutral/alkaline invertase 3, chloroplastic	NIN3	Glycolysis	Up_CD(LvsCD)
TRINITY_DN5992_c0_g1_i10	D-xylose-proton symporter-like 3, chloroplastic	xyIE3	Starch/sugar transporter	Up_CD(LvsCD)
TRINITY_DN6639_c0_g1_i5	Phosphoglucan phosphatase DSP4, amyloplastic	DSP4	Starch hydrolytic degradation	Up_CD(LvsCD)
TRINITY_DN6645_c0_g1_i11	Glucose-6-phosphate isomerase, cytosolic	PGIC	Glycolysis	Up_CD(LvsCD)
TRINITY_DN7933_c0_g1_i1	glucose phosphate isomerase	GPI	Glycolysis	Up_CD(LvsCD)
TRINITY_DN903_c0_g3_i1	Triose phosphate/phosphate translocator, chloroplastic	TPT	Starch/sugar transporter	Up_CD(LvsCD)
TRINITY_DN9629_c0_g1_i17	Sucrose synthase 6	SUS6	Glycolysis	Up_CD(LvsCD)
TRINITY_DN9921_c2_g1_i1	Pyruvate dehydrogenase E1 component subunit beta-1, mitochondrial	PDHB	Glycolysis	Up_CD(LvsCD)
TRINITY_DN9921_c2_g1_i3	Pyruvate dehydrogenase E1 component subunit beta-1, mitochondrial	PDHB	Glycolysis	Up_CD(LvsCD)
TRINITY_DN15503_c0_g1_i3	phosphomannomutase	PMM	Glycolysis	Up_CD(CNvsCD)
TRINITY_DN10031_c0_g1_i13	Alpha-glucan phosphorylase 2, cytosolic	PHS2c	Starch degradation	Up_CD(CNvsCD)
TRINITY_DN10755_c0_g1_i23	Alpha-glucan water dikinase, chloroplastic	GWD	Starch degradation	Up_CD(CNvsCD)
TRINITY_DN10755_c0_g1_i4	Alpha-glucan water dikinase, chloroplastic	GWD	Starch degradation	Up_CD(CNvsCD)
TRINITY_DN1106_c0_g1_i16	regulatory protein *(LESV) involved in organization of starch granule matrix	LESV	Starch degradation	Up_CD(CNvsCD)
TRINITY_DN15503_c0_g1_i4	phosphomannomutase	PMM	Glycolysis	Up_CD(CNvsCD)
TRINITY_DN23976_c0_g1_i10	Alpha-glucan water dikinase, chloroplastic	GWD	Starch degradation	Up_CD(CNvsCD)
TRINITY_DN2989_c0_g1_i1	Xylulose 5-phosphate/phosphate translocator, chloroplastic	XPT	Starch/sugar transporter	Up_CD(CNvsCD)
TRINITY_DN322_c0_g1_i5	Sugar transporter ERD6-like 7	ERD6-like 7	Starch/sugar transporter	Up_CD(CNvsCD)
TRINITY_DN39363_c0_g1_i10	GDP-mannose transporter GONST2	GONST2	Starch/sugar transporter	Up_CD(CNvsCD)
TRINITY_DN3966_c0_g1_i11	Dihydrolipoyllysine-residue acetyltransferase component 1 of pyruvate dehydrogenase complex, mitochondrial	LTA3	Glycolysis	Up_CD(CNvsCD)
TRINITY_DN5765_c0_g1_i48	Isoamylase 3, chloroplastic	ISA3	Starch degradation	Up_CD(CNvsCD)
TRINITY_DN8235_c1_g1_i2	Hexokinase-1	HK1	Glycolysis	Up_CD(CNvsCD)

## Sheet: TF_LvsC
List of transcripts/genes DE belonging to TF functional group in comparisons leaves vs cotyledons
Transcript	Annotation	Function	Group		L	Leaves day
TRINITY_DN10110_c0_g2_i1	MADS-box protein JOINTLESS	MADS/AGL	Up_L(LvsCN)		CD	Cotyledons day
TRINITY_DN10110_c0_g2_i3	MADS-box protein JOINTLESS	MADS/AGL	Up_L(LvsCN)		CN	Cotyledons night
TRINITY_DN10110_c0_g2_i4	MADS-box protein JOINTLESS	MADS/AGL	Up_L(LvsCN)
TRINITY_DN10110_c0_g2_i5	MADS-box protein JOINTLESS	MADS/AGL	Up_L(LvsCN)
TRINITY_DN1034_c0_g1_i1	Zinc finger protein CONSTANS-LIKE 5	C2C2	Up_L(LvsCN)
TRINITY_DN1034_c0_g1_i2	Zinc finger protein CONSTANS-LIKE 5	C2C2	Up_L(LvsCN)
TRINITY_DN1034_c0_g1_i3	Zinc finger protein CONSTANS-LIKE 5	C2C2	Up_L(LvsCN)
TRINITY_DN1122_c0_g1_i21	Auxin response factor 9	B3	Up_L(LvsCN)
TRINITY_DN11370_c0_g1_i12	Pathogenesis-related homeodomain protein	Homeobox	Up_L(LvsCN)
TRINITY_DN12464_c0_g1_i3	Transcription factor TCP14	TCP	Up_L(LvsCN)
TRINITY_DN12464_c0_g2_i1	Transcription factor TCP14	TCP	Up_L(LvsCN)
TRINITY_DN12997_c0_g1_i1	BBX class-V transcription factor	C2C2	Up_L(LvsCN)
TRINITY_DN13005_c0_g1_i10	bZIP transcription factor 11	bZIP	Up_L(LvsCN)
TRINITY_DN13253_c0_g1_i6	GATA transcription factor 5	C2C2	Up_L(LvsCN)
TRINITY_DN14527_c0_g1_i5	Nuclear transcription factor Y subunit A-3	NF-Y	Up_L(LvsCN)
TRINITY_DN14668_c0_g1_i1	Protein LATE ELONGATED HYPOCOTYL	MYB-RELATED	Up_L(LvsCN)
TRINITY_DN14668_c0_g1_i2	Protein LATE ELONGATED HYPOCOTYL	MYB-RELATED	Up_L(LvsCN)
TRINITY_DN14668_c0_g1_i7	Protein LATE ELONGATED HYPOCOTYL	MYB-RELATED	Up_L(LvsCN)
TRINITY_DN14853_c0_g1_i3	Trihelix transcription factor ASIL1	Trihelix	Up_L(LvsCN)
TRINITY_DN14853_c0_g1_i8	Trihelix transcription factor ASIL1	Trihelix	Up_L(LvsCN)
TRINITY_DN14877_c0_g1_i4	Zinc finger protein CONSTANS-LIKE 4	C2C2	Up_L(LvsCN)
TRINITY_DN14877_c1_g1_i10	Zinc finger protein CONSTANS-LIKE 4	C2C2	Up_L(LvsCN)
TRINITY_DN14941_c0_g1_i3	GATA transcription factor 5	C2C2	Up_L(LvsCN)
TRINITY_DN15026_c0_g2_i11	Dof zinc finger protein DOF5.4	C2C2	Up_L(LvsCN)
TRINITY_DN1592_c1_g1_i10	BBX class-V transcription factor	C2C2	Up_L(LvsCN)
TRINITY_DN16541_c0_g1_i2	B-box zinc finger protein 24	C2C2	Up_L(LvsCN)
TRINITY_DN16541_c0_g4_i1	B-box zinc finger protein 24	C2C2	Up_L(LvsCN)
TRINITY_DN16836_c0_g1_i9	Nuclear transcription factor Y subunit A-9	NF-Y	Up_L(LvsCN)
TRINITY_DN16836_c0_g2_i3	Nuclear transcription factor Y subunit A-9	NF-Y	Up_L(LvsCN)
TRINITY_DN17347_c1_g2_i1	Transcription factor MYB60	MYB	Up_L(LvsCN)
TRINITY_DN18339_c0_g1_i2	Scarecrow-like protein 14	GRAS	Up_L(LvsCN)
TRINITY_DN19765_c0_g1_i7	Cyclic dof factor 3	C2C2	Up_L(LvsCN)
TRINITY_DN22038_c0_g1_i4	Squamosa promoter-binding-like protein 8	SBP	Up_L(LvsCN)
TRINITY_DN22454_c0_g2_i11	Transcription factor bHLH49	bHLH	Up_L(LvsCN)
TRINITY_DN22607_c0_g2_i8	Protein FAR1-RELATED SEQUENCE 5	FRS/FRF	Up_L(LvsCN)
TRINITY_DN2301_c0_g1_i1	Homeobox protein BEL1 homolog	Homeobox	Up_L(LvsCN)
TRINITY_DN2308_c0_g1_i1	Ethylene-responsive transcription factor WIN1	AP2/ERF	Up_L(LvsCN)
TRINITY_DN25366_c0_g1_i2	Homeobox protein knotted-1-like 7	Homeobox	Up_L(LvsCN)
TRINITY_DN26190_c0_g1_i1	MADS-box protein SOC1	MADS/AGL	Up_L(LvsCN)
TRINITY_DN26370_c0_g1_i7	MADS-box protein JOINTLESS	MADS/AGL	Up_L(LvsCN)
TRINITY_DN26370_c0_g2_i5	MADS-box protein JOINTLESS	MADS/AGL	Up_L(LvsCN)
TRINITY_DN27981_c0_g1_i5	Heat stress transcription factor A-6b	HSF	Up_L(LvsCN)
TRINITY_DN3054_c0_g1_i2	Squamosa promoter-binding-like protein 4	SBP	Up_L(LvsCN)
TRINITY_DN308_c3_g1_i4	Probable transcription factor GLK1	GARP	Up_L(LvsCN)
TRINITY_DN328_c0_g1_i6	MADS-box protein JOINTLESS	MADS/AGL	Up_L(LvsCN)
TRINITY_DN33372_c0_g1_i2	Zinc finger protein CONSTANS-LIKE 5	C2C2	Up_L(LvsCN)
TRINITY_DN34387_c0_g1_i9	MADS-box protein JOINTLESS	MADS/AGL	Up_L(LvsCN)
TRINITY_DN36017_c0_g2_i2	Protein RADIALIS-like 2	MYB-RELATED	Up_L(LvsCN)
TRINITY_DN367_c0_g1_i11	Heat stress transcription factor B-2a	HSF	Up_L(LvsCN)
TRINITY_DN37115_c0_g1_i3	Squamosa promoter-binding protein 1	SBP	Up_L(LvsCN)
TRINITY_DN3808_c0_g2_i7	Squamosa promoter-binding-like protein 6	SBP	Up_L(LvsCN)
TRINITY_DN5157_c1_g1_i7	Nuclear transcription factor Y subunit A-10	NF-Y	Up_L(LvsCN)
TRINITY_DN5463_c0_g2_i1	Scarecrow-like transcription factor PAT1	GRAS	Up_L(LvsCN)
TRINITY_DN5478_c0_g1_i2	Transcription factor UNE10	bHLH	Up_L(LvsCN)
TRINITY_DN5690_c0_g2_i1	Transcription factor MYBC1	MYB-RELATED	Up_L(LvsCN)
TRINITY_DN6250_c0_g1_i2	Protein RGF1 INDUCIBLE TRANSCRIPTION FACTOR 1	PLATZ	Up_L(LvsCN)
TRINITY_DN6581_c2_g1_i1	Auxin response factor 18	B3	Up_L(LvsCN)
TRINITY_DN6789_c0_g3_i1	MYB-RELATED transcription factor *(DRMY)	MYB-RELATED	Up_L(LvsCN)
TRINITY_DN696_c2_g1_i1	Nuclear transcription factor Y subunit A-10	NF-Y	Up_L(LvsCN)
TRINITY_DN7247_c0_g1_i1	Heat stress transcription factor A-3	HSF	Up_L(LvsCN)
TRINITY_DN770_c0_g1_i16	Protein REVEILLE 1	MYB-RELATED	Up_L(LvsCN)
TRINITY_DN8233_c0_g1_i7	Nuclear transcription factor Y subunit A-3	NF-Y	Up_L(LvsCN)
TRINITY_DN8314_c0_g1_i3	Cyclic dof factor 3	C2C2	Up_L(LvsCN)
TRINITY_DN852_c0_g2_i1	Transcription factor MYB1R1	MYB-RELATED	Up_L(LvsCN)
TRINITY_DN9619_c0_g1_i2	B-box zinc finger protein 19	C2C2	Up_L(LvsCN)
TRINITY_DN9621_c0_g1_i10	B-box zinc finger protein 19	C2C2	Up_L(LvsCN)
TRINITY_DN9621_c0_g1_i7	B-box zinc finger protein 19	C2C2	Up_L(LvsCN)
TRINITY_DN1122_c0_g1_i21	Auxin response factor 9	B3	Up_L(LvsCD)
TRINITY_DN10028_c2_g1_i1	Homeobox-leucine zipper protein HAT14	HD-ZIP	Up_L(LvsCD)
TRINITY_DN10110_c0_g2_i1	MADS-box protein JOINTLESS	MADS/AGL	Up_L(LvsCD)
TRINITY_DN10110_c0_g2_i3	MADS-box protein JOINTLESS	MADS/AGL	Up_L(LvsCD)
TRINITY_DN10110_c0_g2_i4	MADS-box protein JOINTLESS	MADS/AGL	Up_L(LvsCD)
TRINITY_DN10110_c0_g2_i5	MADS-box protein JOINTLESS	MADS/AGL	Up_L(LvsCD)
TRINITY_DN1012_c0_g1_i12	FRS/FRF-type transcription factor	FRS/FRF	Up_L(LvsCD)
TRINITY_DN10272_c0_g2_i2	Homeobox-leucine zipper protein HOX27	HD-ZIP	Up_L(LvsCD)
TRINITY_DN1034_c0_g1_i1	Zinc finger protein CONSTANS-LIKE 5	C2C2	Up_L(LvsCD)
TRINITY_DN10376_c0_g2_i2	Protein TIFY 10B	TIFY	Up_L(LvsCD)
TRINITY_DN10749_c0_g2_i1	Transcriptional repressor *(AITR)	AITR	Up_L(LvsCD)
TRINITY_DN10793_c0_g1_i4	Nuclear transcription factor Y subunit B-2	NF-Y	Up_L(LvsCD)
TRINITY_DN109_c1_g1_i1	Nuclear transcription factor Y subunit A-1	NF-Y	Up_L(LvsCD)
TRINITY_DN1122_c0_g1_i8	Auxin response factor 9	B3	Up_L(LvsCD)
TRINITY_DN11515_c0_g1_i1	bHLH-type transcription factor	bHLH	Up_L(LvsCD)
TRINITY_DN1202_c1_g2_i6	Ninja-family protein AFP2	AFP/NINJA	Up_L(LvsCD)
TRINITY_DN12146_c0_g3_i1	Probable WRKY transcription factor 41	WRKY	Up_L(LvsCD)
TRINITY_DN12444_c0_g1_i6	Protein SENSITIVE TO PROTON RHIZOTOXICITY 1	C2H2	Up_L(LvsCD)
TRINITY_DN12464_c0_g1_i3	Transcription factor TCP14	TCP	Up_L(LvsCD)
TRINITY_DN12997_c0_g1_i1	BBX class-V transcription factor	C2C2	Up_L(LvsCD)
TRINITY_DN13005_c0_g1_i10	bZIP transcription factor 11	bZIP	Up_L(LvsCD)
TRINITY_DN13006_c0_g1_i15	Protein FAR1-RELATED SEQUENCE 5	FRS/FRF	Up_L(LvsCD)
TRINITY_DN13118_c0_g2_i2	NAC domain-containing protein 2	NAC	Up_L(LvsCD)
TRINITY_DN1333_c0_g1_i29	Protein FAR1-RELATED SEQUENCE 5	FRS/FRF	Up_L(LvsCD)
TRINITY_DN13619_c0_g2_i1	Protein NLP4	NIN-like	Up_L(LvsCD)
TRINITY_DN14011_c0_g1_i1	Nuclear transcription factor Y subunit C-9	NF-Y	Up_L(LvsCD)
TRINITY_DN14011_c0_g1_i10	Nuclear transcription factor Y subunit C-9	NF-Y	Up_L(LvsCD)
TRINITY_DN14011_c0_g1_i11	Nuclear transcription factor Y subunit C-9	NF-Y	Up_L(LvsCD)
TRINITY_DN14011_c0_g1_i12	Nuclear transcription factor Y subunit C-9	NF-Y	Up_L(LvsCD)
TRINITY_DN14197_c0_g1_i12	Protein PHR1-LIKE 3	GARP	Up_L(LvsCD)
TRINITY_DN14396_c0_g2_i2	Dof zinc finger protein DOF5.3	C2C2	Up_L(LvsCD)
TRINITY_DN14527_c0_g1_i5	Nuclear transcription factor Y subunit A-3	NF-Y	Up_L(LvsCD)
TRINITY_DN14668_c0_g1_i2	Protein LATE ELONGATED HYPOCOTYL	MYB-RELATED	Up_L(LvsCD)
TRINITY_DN14668_c0_g1_i3	Protein LATE ELONGATED HYPOCOTYL	MYB-RELATED	Up_L(LvsCD)
TRINITY_DN14668_c0_g1_i7	Protein LATE ELONGATED HYPOCOTYL	MYB-RELATED	Up_L(LvsCD)
TRINITY_DN14853_c0_g1_i8	Trihelix transcription factor ASIL1	Trihelix	Up_L(LvsCD)
TRINITY_DN14877_c0_g1_i2	Zinc finger protein CONSTANS-LIKE 4	C2C2	Up_L(LvsCD)
TRINITY_DN14877_c0_g1_i4	Zinc finger protein CONSTANS-LIKE 4	C2C2	Up_L(LvsCD)
TRINITY_DN14877_c1_g1_i10	Zinc finger protein CONSTANS-LIKE 4	C2C2	Up_L(LvsCD)
TRINITY_DN14890_c0_g1_i3	NAC domain-containing protein 2	NAC	Up_L(LvsCD)
TRINITY_DN15022_c1_g1_i2	Dof zinc finger protein DOF1.5	C2C2	Up_L(LvsCD)
TRINITY_DN15026_c0_g2_i11	Dof zinc finger protein DOF5.4	C2C2	Up_L(LvsCD)
TRINITY_DN15199_c0_g1_i4	Probable transcription factor KAN4	KANADI	Up_L(LvsCD)
TRINITY_DN1573_c0_g2_i2	Myb family transcription factor PHL7	GARP	Up_L(LvsCD)
TRINITY_DN15735_c0_g1_i1	Transcription factor bHLH121	bHLH	Up_L(LvsCD)
TRINITY_DN15735_c0_g1_i10	Transcription factor bHLH121	bHLH	Up_L(LvsCD)
TRINITY_DN15782_c0_g1_i11	Tubby-like F-box protein 8	TUB	Up_L(LvsCD)
TRINITY_DN1592_c1_g1_i10	BBX class-V transcription factor	C2C2	Up_L(LvsCD)
TRINITY_DN16464_c0_g1_i7	Putative Myb family transcription factor At1g14600	MYB-RELATED	Up_L(LvsCD)
TRINITY_DN16541_c0_g4_i1	B-box zinc finger protein 24	C2C2	Up_L(LvsCD)
TRINITY_DN16588_c0_g2_i2	Transcription factor ABORTED MICROSPORES	bHLH	Up_L(LvsCD)
TRINITY_DN16737_c0_g2_i1	Transcription factor bHLH25	bHLH	Up_L(LvsCD)
TRINITY_DN16836_c0_g1_i9	Nuclear transcription factor Y subunit A-9	NF-Y	Up_L(LvsCD)
TRINITY_DN16836_c0_g2_i3	Nuclear transcription factor Y subunit A-9	NF-Y	Up_L(LvsCD)
TRINITY_DN16931_c0_g2_i7	Squamosa promoter-binding-like protein 16	SBP	Up_L(LvsCD)
TRINITY_DN17079_c0_g1_i1	SCARECROW-LIKE protein 7	GRAS	Up_L(LvsCD)
TRINITY_DN17417_c0_g1_i1	Basic leucine zipper 4	bZIP	Up_L(LvsCD)
TRINITY_DN17417_c0_g2_i1	bZIP transcription factor 2	bZIP	Up_L(LvsCD)
TRINITY_DN175_c0_g1_i4	Transcription factor HHO2	GARP	Up_L(LvsCD)
TRINITY_DN17614_c0_g1_i11	Zinc finger protein CONSTANS-LIKE 2	C2C2	Up_L(LvsCD)
TRINITY_DN17614_c0_g1_i13	Zinc finger protein CONSTANS-LIKE 2	C2C2	Up_L(LvsCD)
TRINITY_DN17614_c0_g1_i15	Zinc finger protein CONSTANS-LIKE 2	C2C2	Up_L(LvsCD)
TRINITY_DN17614_c0_g1_i5	Zinc finger protein CONSTANS-LIKE 2	C2C2	Up_L(LvsCD)
TRINITY_DN17883_c0_g1_i1	Transcription factor HHO3	GARP	Up_L(LvsCD)
TRINITY_DN17883_c0_g1_i5	Transcription factor HHO3	GARP	Up_L(LvsCD)
TRINITY_DN18339_c0_g1_i2	Scarecrow-like protein 14	GRAS	Up_L(LvsCD)
TRINITY_DN19612_c0_g1_i9	Protein FAR1-RELATED SEQUENCE 5	FRS/FRF	Up_L(LvsCD)
TRINITY_DN19765_c0_g1_i7	Cyclic dof factor 3	C2C2	Up_L(LvsCD)
TRINITY_DN19943_c0_g1_i1	Protein DOG1-like 3	DOG	Up_L(LvsCD)
TRINITY_DN19979_c0_g2_i1	NAC domain-containing protein 100	NAC	Up_L(LvsCD)
TRINITY_DN19979_c0_g3_i1	NAC domain-containing protein 100	NAC	Up_L(LvsCD)
TRINITY_DN20093_c0_g1_i1	Common plant regulatory factor 1	bZIP	Up_L(LvsCD)
TRINITY_DN2102_c0_g1_i20	BEL1-like homeodomain protein 1	BEL	Up_L(LvsCD)
TRINITY_DN22038_c0_g1_i4	Squamosa promoter-binding-like protein 8	SBP	Up_L(LvsCD)
TRINITY_DN22059_c0_g2_i2	Protein LIGHT-DEPENDENT SHORT HYPOCOTYLS 4	ALOG	Up_L(LvsCD)
TRINITY_DN2211_c0_g1_i5	Light-inducible protein CPRF2	bZIP	Up_L(LvsCD)
TRINITY_DN2211_c1_g1_i4	Protein SENSITIVE TO PROTON RHIZOTOXICITY 1	C2H2	Up_L(LvsCD)
TRINITY_DN22423_c1_g1_i2	Zinc-finger homeodomain protein 4	zf-HD	Up_L(LvsCD)
TRINITY_DN22607_c0_g2_i8	Protein FAR1-RELATED SEQUENCE 5	FRS/FRF	Up_L(LvsCD)
TRINITY_DN22864_c0_g1_i7	Homeobox-leucine zipper protein GLABRA 2	HD-ZIP	Up_L(LvsCD)
TRINITY_DN2301_c0_g1_i1	Homeobox protein BEL1 homolog	BEL	Up_L(LvsCD)
TRINITY_DN2443_c0_g1_i6	Auxin response factor 9	B3	Up_L(LvsCD)
TRINITY_DN2446_c1_g1_i1	Transcription factor bHLH28	bHLH	Up_L(LvsCD)
TRINITY_DN2460_c0_g1_i1	Transcription factor TGA7	bZIP	Up_L(LvsCD)
TRINITY_DN25366_c0_g1_i2	Homeobox protein knotted-1-like 7	KNOX	Up_L(LvsCD)
TRINITY_DN26190_c0_g1_i1	MADS-box protein SOC1	MADS/AGL	Up_L(LvsCD)
TRINITY_DN26262_c0_g2_i5	Transcription factor BEE 3	bHLH	Up_L(LvsCD)
TRINITY_DN26370_c0_g1_i4	MADS-box protein JOINTLESS	MADS/AGL	Up_L(LvsCD)
TRINITY_DN26370_c0_g1_i7	MADS-box protein JOINTLESS	MADS/AGL	Up_L(LvsCD)
TRINITY_DN26370_c0_g2_i5	MADS-box protein JOINTLESS	MADS/AGL	Up_L(LvsCD)
TRINITY_DN2792_c1_g2_i11	CMF transcription factor	C2C2	Up_L(LvsCD)
TRINITY_DN2792_c1_g2_i5	CMF transcription factor	C2C2	Up_L(LvsCD)
TRINITY_DN2792_c1_g2_i8	CMF transcription factor	C2C2	Up_L(LvsCD)
TRINITY_DN28109_c0_g1_i8	Probable protein phosphatase 2C 27	DBP	Up_L(LvsCD)
TRINITY_DN28234_c0_g1_i14	Zinc finger protein ZAT5	C2H2	Up_L(LvsCD)
TRINITY_DN29706_c0_g3_i2	Agamous-like MADS-box protein MADS3	MADS/AGL	Up_L(LvsCD)
TRINITY_DN30179_c0_g1_i17	Scarecrow-like protein 9	GRAS	Up_L(LvsCD)
TRINITY_DN3054_c0_g1_i2	Squamosa promoter-binding-like protein 4	SBP	Up_L(LvsCD)
TRINITY_DN31887_c0_g1_i1	B-box zinc finger protein 19	C2C2	Up_L(LvsCD)
TRINITY_DN3203_c0_g1_i4	bHLH-type transcription factor	bHLH	Up_L(LvsCD)
TRINITY_DN3220_c2_g1_i1	Transcription factor bHLH68	bHLH	Up_L(LvsCD)
TRINITY_DN32381_c0_g1_i3	Homeobox-leucine zipper protein ATHB-12	HD-ZIP	Up_L(LvsCD)
TRINITY_DN3261_c1_g1_i1	Transcription factor TCP20	TCP	Up_L(LvsCD)
TRINITY_DN328_c0_g1_i6	MADS-box protein JOINTLESS	MADS/AGL	Up_L(LvsCD)
TRINITY_DN32905_c3_g1_i1	Zinc finger protein ZAT9	C2H2	Up_L(LvsCD)
TRINITY_DN33372_c0_g1_i2	Zinc finger protein CONSTANS-LIKE 5	C2C2	Up_L(LvsCD)
TRINITY_DN33556_c0_g1_i2	Transcription factor bHLH71	bHLH	Up_L(LvsCD)
TRINITY_DN34387_c0_g1_i1	MADS-box protein JOINTLESS	MADS/AGL	Up_L(LvsCD)
TRINITY_DN34387_c0_g1_i9	MADS-box protein JOINTLESS	MADS/AGL	Up_L(LvsCD)
TRINITY_DN34469_c1_g1_i4	Transcription factor MYBS3	MYB-RELATED	Up_L(LvsCD)
TRINITY_DN3574_c0_g1_i6	bZIP transcription factor 53	bZIP	Up_L(LvsCD)
TRINITY_DN3653_c0_g2_i13	Homeobox-leucine zipper protein HAT1	HD-ZIP	Up_L(LvsCD)
TRINITY_DN37115_c0_g1_i3	Squamosa promoter-binding protein 1	SBP	Up_L(LvsCD)
TRINITY_DN3808_c0_g1_i8	Squamosa promoter-binding-like protein 6	SBP	Up_L(LvsCD)
TRINITY_DN3808_c0_g2_i7	Squamosa promoter-binding-like protein 6	SBP	Up_L(LvsCD)
TRINITY_DN3825_c0_g1_i4	Probable WRKY transcription factor 32	WRKY	Up_L(LvsCD)
TRINITY_DN3860_c0_g2_i5	GATA transcription factor 26	C2C2	Up_L(LvsCD)
TRINITY_DN43_c0_g1_i2	Maturase K	bHLH	Up_L(LvsCD)
TRINITY_DN4364_c0_g1_i1	GATA transcription factor 5	C2C2	Up_L(LvsCD)
TRINITY_DN4681_c0_g1_i6	Agamous-like MADS-box protein AGL19	MADS/AGL	Up_L(LvsCD)
TRINITY_DN470_c4_g1_i13	Transcription factor PIF7	bHLH	Up_L(LvsCD)
TRINITY_DN470_c4_g1_i2	Transcription factor PIF7	bHLH	Up_L(LvsCD)
TRINITY_DN50_c1_g1_i1	Auxin response factor 2B	B3	Up_L(LvsCD)
TRINITY_DN50_c1_g2_i6	Auxin response factor 4	B3	Up_L(LvsCD)
TRINITY_DN50_c3_g1_i7	Auxin response factor 4	B3	Up_L(LvsCD)
TRINITY_DN50_c3_g1_i9	Auxin response factor 4	B3	Up_L(LvsCD)
TRINITY_DN5157_c1_g1_i7	Nuclear transcription factor Y subunit A-10	NF-Y	Up_L(LvsCD)
TRINITY_DN5229_c0_g1_i11	Transcription factor TGA4	bZIP	Up_L(LvsCD)
TRINITY_DN5229_c0_g1_i2	Transcription factor TGA4	bZIP	Up_L(LvsCD)
TRINITY_DN5463_c0_g1_i1	Scarecrow-like transcription factor PAT1	GRAS	Up_L(LvsCD)
TRINITY_DN5463_c0_g1_i4	Scarecrow-like transcription factor PAT1	GRAS	Up_L(LvsCD)
TRINITY_DN5463_c0_g2_i1	Scarecrow-like transcription factor PAT1	GRAS	Up_L(LvsCD)
TRINITY_DN5463_c0_g2_i9	Scarecrow-like transcription factor PAT1	GRAS	Up_L(LvsCD)
TRINITY_DN5478_c0_g1_i2	Transcription factor UNE10	bHLH	Up_L(LvsCD)
TRINITY_DN56126_c0_g1_i1	Agamous-like MADS-box protein AP1	MADS/AGL	Up_L(LvsCD)
TRINITY_DN5646_c0_g1_i6	Transcription factor NIGT1	GARP	Up_L(LvsCD)
TRINITY_DN5709_c0_g1_i4	Trihelix-type transcription factor	Trihelix	Up_L(LvsCD)
TRINITY_DN58737_c1_g1_i1	Protein FAR1-RELATED SEQUENCE 5	FRS/FRF	Up_L(LvsCD)
TRINITY_DN6065_c0_g1_i19	Auxin response factor 4	B3	Up_L(LvsCD)
TRINITY_DN6213_c0_g2_i10	bZIP class-A transcription factor	bZIP	Up_L(LvsCD)
TRINITY_DN6213_c0_g2_i2	mercator4v5.0: bZIP class-A transcription factor	bZIP	Up_L(LvsCD)
TRINITY_DN6213_c0_g2_i7	mercator4v5.0: bZIP class-A transcription factor	bZIP	Up_L(LvsCD)
TRINITY_DN6250_c0_g1_i2	Protein RGF1 INDUCIBLE TRANSCRIPTION FACTOR 1	PLATZ	Up_L(LvsCD)
TRINITY_DN6266_c0_g1_i3	Homeobox-leucine zipper protein ATHB-7	HD-ZIP	Up_L(LvsCD)
TRINITY_DN6864_c0_g1_i14	ETHYLENE INSENSITIVE 3-like 3 protein	EIL	Up_L(LvsCD)
TRINITY_DN696_c2_g1_i1	Nuclear transcription factor Y subunit A-10	NF-Y	Up_L(LvsCD)
TRINITY_DN770_c0_g1_i16	Protein REVEILLE 1	MYB-RELATED	Up_L(LvsCD)
TRINITY_DN7724_c0_g1_i2	Homeobox-leucine zipper protein ATHB-12	HD-ZIP	Up_L(LvsCD)
TRINITY_DN7797_c0_g1_i2	Homeobox-leucine zipper protein HAT22	HD-ZIP	Up_L(LvsCD)
TRINITY_DN811_c0_g1_i2	Homeobox-leucine zipper protein HAT22	HD-ZIP	Up_L(LvsCD)
TRINITY_DN811_c0_g1_i9	Homeobox-leucine zipper protein HAT22	HD-ZIP	Up_L(LvsCD)
TRINITY_DN8125_c0_g1_i22	Protein NLP2	NIN-like	Up_L(LvsCD)
TRINITY_DN8125_c0_g1_i23	Protein NLP2	NIN-like	Up_L(LvsCD)
TRINITY_DN8233_c0_g1_i2	Nuclear transcription factor Y subunit A-3	NF-Y	Up_L(LvsCD)
TRINITY_DN828_c0_g1_i11	GATA transcription factor 26	C2C2	Up_L(LvsCD)
TRINITY_DN8314_c0_g1_i3	Cyclic dof factor 3	C2C2	Up_L(LvsCD)
TRINITY_DN8464_c0_g1_i6	Squamosa promoter-binding-like protein 6	SBP	Up_L(LvsCD)
TRINITY_DN8570_c0_g1_i20	Trihelix transcription factor GTL2	Trihelix	Up_L(LvsCD)
TRINITY_DN8714_c0_g1_i7	Squamosa promoter-binding-like protein 1	SBP	Up_L(LvsCD)
TRINITY_DN884_c0_g1_i22	Transcription factor bHLH34	bHLH	Up_L(LvsCD)
TRINITY_DN9135_c0_g1_i1	B-box zinc finger protein 21	C2C2	Up_L(LvsCD)
TRINITY_DN9178_c0_g1_i10	Transcription factor KUA1	MYB-RELATED	Up_L(LvsCD)
TRINITY_DN9619_c0_g1_i2	B-box zinc finger protein 19	C2C2	Up_L(LvsCD)
TRINITY_DN9621_c0_g1_i7	B-box zinc finger protein 19	C2C2	Up_L(LvsCD)
TRINITY_DN963_c0_g1_i5	bZIP transcription factor 44	bZIP	Up_L(LvsCD)
TRINITY_DN9689_c0_g1_i14	Myb family transcription factor PHL8	GARP	Up_L(LvsCD)
TRINITY_DN9817_c0_g1_i6	Protein REVEILLE 6	MYB-RELATED	Up_L(LvsCD)
TRINITY_DN9971_c0_g1_i1	B-box zinc finger protein 21	C2C2	Up_L(LvsCD)
TRINITY_DN18108_c0_g1_i2	AT-hook motif nuclear-localized protein 10	AHL	Up_CN(CNvsCD)
TRINITY_DN10028_c2_g1_i1	Homeobox-leucine zipper protein HAT14	Homeobox	Up_CN(CNvsCD)
TRINITY_DN10054_c0_g1_i3	Trihelix transcription factor GT-3b	Trihelix	Up_CN(CNvsCD)
TRINITY_DN1012_c0_g1_i12	NADH dehydrogenase [ubiquinone] flavoprotein 1, mitochondrial	FRS/FRF	Up_CN(CNvsCD)
TRINITY_DN10376_c0_g2_i2	Protein TIFY 10B	TIFY	Up_CN(CNvsCD)
TRINITY_DN10749_c0_g2_i1	transcriptional repressor *(AITR)	AITR	Up_CN(CNvsCD)
TRINITY_DN11019_c1_g1_i7	Transcription factor bHLH130	bHLH	Up_CN(CNvsCD)
TRINITY_DN11273_c0_g1_i1	Transcription factor MYBS3	MYB-RELATED	Up_CN(CNvsCD)
TRINITY_DN11273_c0_g1_i15	Transcription factor MYB1R1	MYB-RELATED	Up_CN(CNvsCD)
TRINITY_DN11273_c0_g1_i6	Transcription factor MYBS3	MYB-RELATED	Up_CN(CNvsCD)
TRINITY_DN11453_c0_g1_i1	Protein NTM1-like 9	NAC	Up_CN(CNvsCD)
TRINITY_DN11453_c0_g1_i4	Protein NTM1-like 9	NAC	Up_CN(CNvsCD)
TRINITY_DN11531_c0_g1_i9	Heat stress transcription factor B-2b	HSF	Up_CN(CNvsCD)
TRINITY_DN11944_c2_g1_i2	Ethylene-responsive transcription factor ERF110	AP2/ERF	Up_CN(CNvsCD)
TRINITY_DN12102_c0_g1_i10	Transcription factor bHLH87	bHLH	Up_CN(CNvsCD)
TRINITY_DN12102_c0_g1_i3	Transcription factor bHLH87	bHLH	Up_CN(CNvsCD)
TRINITY_DN12146_c0_g3_i1	Probable WRKY transcription factor 41	WRKY	Up_CN(CNvsCD)
TRINITY_DN12301_c0_g1_i1	Ethylene-responsive transcription factor 4	AP2/ERF	Up_CN(CNvsCD)
TRINITY_DN12301_c0_g3_i1	Ethylene-responsive transcription factor 4	AP2/ERF	Up_CN(CNvsCD)
TRINITY_DN12558_c1_g1_i1	Zinc finger protein ZAT8	C2C2	Up_CN(CNvsCD)
TRINITY_DN12628_c0_g1_i13	NAC domain-containing protein 2	NAC	Up_CN(CNvsCD)
TRINITY_DN13006_c0_g1_i15	Protein FAR1-RELATED SEQUENCE 5	FRS/FRF	Up_CN(CNvsCD)
TRINITY_DN13118_c0_g1_i15	NAC domain-containing protein 83	NAC	Up_CN(CNvsCD)
TRINITY_DN13118_c0_g1_i5	NAC domain-containing protein 83	NAC	Up_CN(CNvsCD)
TRINITY_DN13118_c0_g2_i2	NAC domain-containing protein 2	NAC	Up_CN(CNvsCD)
TRINITY_DN13127_c0_g1_i16	Protein RGF1 INDUCIBLE TRANSCRIPTION FACTOR 1	PLATZ	Up_CN(CNvsCD)
TRINITY_DN13169_c1_g1_i3	Dehydration-responsive element-binding protein 1A	AP2/ERF	Up_CN(CNvsCD)
TRINITY_DN1333_c0_g1_i29	Protein FAR1-RELATED SEQUENCE 5	FRS/FRF	Up_CN(CNvsCD)
TRINITY_DN13471_c0_g1_i12	NAC domain-containing protein 83	NAC	Up_CN(CNvsCD)
TRINITY_DN13488_c0_g1_i2	bZIP transcription factor 44	bZIP	Up_CN(CNvsCD)
TRINITY_DN13963_c0_g1_i1	Transcription factor MYB73	MYB	Up_CN(CNvsCD)
TRINITY_DN14011_c0_g1_i1	Nuclear transcription factor Y subunit C-9	NF-Y	Up_CN(CNvsCD)
TRINITY_DN14011_c0_g1_i12	Nuclear transcription factor Y subunit C-9	NF-Y	Up_CN(CNvsCD)
TRINITY_DN14115_c0_g1_i10	Probable WRKY transcription factor 40	WRKY	Up_CN(CNvsCD)
TRINITY_DN14668_c0_g1_i2	Protein LATE ELONGATED HYPOCOTYL	MYB-RELATED	Up_CN(CNvsCD)
TRINITY_DN14890_c0_g1_i3	NAC domain-containing protein 2	NAC	Up_CN(CNvsCD)
TRINITY_DN14974_c0_g1_i2	Protein TIFY 9	TIFY	Up_CN(CNvsCD)
TRINITY_DN15091_c0_g1_i3	Transcription factor bHLH35	bHLH	Up_CN(CNvsCD)
TRINITY_DN15091_c0_g2_i1	Transcription factor bHLH27	bHLH	Up_CN(CNvsCD)
TRINITY_DN15199_c0_g1_i4	Probable transcription factor KAN4	KANADI	Up_CN(CNvsCD)
TRINITY_DN16579_c0_g1_i1	Transcription repressor OFP1	OFP	Up_CN(CNvsCD)
TRINITY_DN17417_c0_g1_i1	Basic leucine zipper 4	bZIP	Up_CN(CNvsCD)
TRINITY_DN17417_c0_g2_i1	bZIP transcription factor 2	bZIP	Up_CN(CNvsCD)
TRINITY_DN175_c0_g1_i4	Transcription factor HHO2	GARP	Up_CN(CNvsCD)
TRINITY_DN175_c0_g1_i5	Transcription factor HHO2	GARP	Up_CN(CNvsCD)
TRINITY_DN17614_c0_g1_i11	Zinc finger protein CONSTANS-LIKE 2	C2C2	Up_CN(CNvsCD)
TRINITY_DN17614_c0_g1_i15	Zinc finger protein CONSTANS-LIKE 2	C2C2	Up_CN(CNvsCD)
TRINITY_DN17614_c0_g1_i5	Zinc finger protein CONSTANS-LIKE 2	C2C2	Up_CN(CNvsCD)
TRINITY_DN17883_c0_g1_i1	Transcription factor HHO3	GARP	Up_CN(CNvsCD)
TRINITY_DN17883_c0_g1_i4	Transcription factor NIGT1	GARP	Up_CN(CNvsCD)
TRINITY_DN17883_c0_g1_i5	Transcription factor HHO3	GARP	Up_CN(CNvsCD)
TRINITY_DN17898_c0_g1_i10	Growth-regulating factor 10	GRF-GIF	Up_CN(CNvsCD)
TRINITY_DN18154_c0_g1_i6	NAC domain-containing protein 2	NAC	Up_CN(CNvsCD)
TRINITY_DN18470_c0_g1_i1	Zinc finger protein ZAT10	C2C2	Up_CN(CNvsCD)
TRINITY_DN1928_c0_g1_i6	Transcription factor bHLH112	bHLH	Up_CN(CNvsCD)
TRINITY_DN19943_c0_g1_i1	Protein DOG1-like 3	DOG	Up_CN(CNvsCD)
TRINITY_DN20093_c0_g1_i1	Common plant regulatory factor 1	bZIP	Up_CN(CNvsCD)
TRINITY_DN2033_c1_g1_i14	WRKY transcription factor WRKY24	WRKY	Up_CN(CNvsCD)
TRINITY_DN21044_c0_g1_i4	TIFY-type transcription factor	TIFY	Up_CN(CNvsCD)
TRINITY_DN21044_c0_g2_i1	TIFY-type transcription factor	TIFY	Up_CN(CNvsCD)
TRINITY_DN21044_c0_g3_i1	TIFY-type transcription factor	TIFY	Up_CN(CNvsCD)
TRINITY_DN21551_c0_g1_i6	Ethylene-responsive transcription factor ABR1	AP2/ERF	Up_CN(CNvsCD)
TRINITY_DN2211_c0_g1_i5	Light-inducible protein CPRF2	bZIP	Up_CN(CNvsCD)
TRINITY_DN23234_c0_g1_i1	Transcription factor bHLH162	bHLH	Up_CN(CNvsCD)
TRINITY_DN23558_c0_g1_i3	Protein ZW2	DOG	Up_CN(CNvsCD)
TRINITY_DN24118_c0_g1_i3	NAC domain-containing protein 71	NAC	Up_CN(CNvsCD)
TRINITY_DN26685_c0_g2_i6	Protein REVEILLE 8	MYB-RELATED	Up_CN(CNvsCD)
TRINITY_DN2741_c2_g2_i8	Trihelix transcription factor GT-3b	Trihelix	Up_CN(CNvsCD)
TRINITY_DN27733_c0_g1_i18	WRKY transcription factor WRKY24	WRKY	Up_CN(CNvsCD)
TRINITY_DN27733_c0_g1_i23	Probable WRKY transcription factor 33	WRKY	Up_CN(CNvsCD)
TRINITY_DN27733_c0_g2_i2	WRKY transcription factor WRKY24	WRKY	Up_CN(CNvsCD)
TRINITY_DN2782_c2_g1_i1	Dof zinc finger protein DOF3.1	C2C2	Up_CN(CNvsCD)
TRINITY_DN27933_c0_g1_i1	NAC-type transcription factor	NAC	Up_CN(CNvsCD)
TRINITY_DN28234_c0_g1_i14	Zinc finger protein ZAT5	C2C2	Up_CN(CNvsCD)
TRINITY_DN28332_c0_g1_i4	NAC domain-containing protein 73	NAC	Up_CN(CNvsCD)
TRINITY_DN29_c0_g1_i1	Dof zinc finger protein DOF3.1	C2C2	Up_CN(CNvsCD)
TRINITY_DN29_c0_g1_i12	Dof zinc finger protein DOF3.1	C2C2	Up_CN(CNvsCD)
TRINITY_DN31447_c0_g1_i1	Probable WRKY transcription factor 41	WRKY	Up_CN(CNvsCD)
TRINITY_DN3203_c0_g1_i4	bHLH-type transcription factor	bHLH	Up_CN(CNvsCD)
TRINITY_DN3220_c2_g1_i1	Transcription factor bHLH68	bHLH	Up_CN(CNvsCD)
TRINITY_DN32381_c0_g1_i3	Homeobox-leucine zipper protein ATHB-12	Homeobox	Up_CN(CNvsCD)
TRINITY_DN32905_c3_g1_i1	Zinc finger protein ZAT9	C2C2	Up_CN(CNvsCD)
TRINITY_DN33556_c0_g1_i2	Transcription factor bHLH71	bHLH	Up_CN(CNvsCD)
TRINITY_DN3435_c0_g3_i1	TIFY-type transcription factor	TIFY	Up_CN(CNvsCD)
TRINITY_DN34469_c1_g1_i4	Transcription factor MYBS3	MYB-RELATED	Up_CN(CNvsCD)
TRINITY_DN34902_c0_g1_i1	Transcription factor bHLH68	bHLH	Up_CN(CNvsCD)
TRINITY_DN35619_c0_g1_i1	Dehydration-responsive element-binding protein 1F	AP2/ERF	Up_CN(CNvsCD)
TRINITY_DN3580_c0_g1_i6	Ethylene-responsive transcription factor ERF017	AP2/ERF	Up_CN(CNvsCD)
TRINITY_DN3653_c0_g2_i13	Homeobox-leucine zipper protein HAT1	Homeobox	Up_CN(CNvsCD)
TRINITY_DN37115_c0_g1_i3	Squamosa promoter-binding protein 1	SBP	Up_CN(CNvsCD)
TRINITY_DN3802_c0_g1_i1	Transcription factor bHLH153	bHLH	Up_CN(CNvsCD)
TRINITY_DN3802_c0_g1_i6	Transcription factor bHLH154	bHLH	Up_CN(CNvsCD)
TRINITY_DN3802_c0_g1_i8	Transcription factor bHLH154	bHLH	Up_CN(CNvsCD)
TRINITY_DN4054_c0_g1_i10	Transcription factor bHLH143	bHLH	Up_CN(CNvsCD)
TRINITY_DN4823_c0_g1_i6	Ethylene-responsive transcription factor ERF017	AP2/ERF	Up_CN(CNvsCD)
TRINITY_DN4823_c2_g1_i1	Zinc finger protein ZAT10	C2C2	Up_CN(CNvsCD)
TRINITY_DN4833_c0_g1_i5	Protein REVEILLE 1	MYB-RELATED	Up_CN(CNvsCD)
TRINITY_DN5194_c3_g1_i2	Ethylene-responsive transcription factor ERF053	AP2/ERF	Up_CN(CNvsCD)
TRINITY_DN5229_c0_g1_i2	Transcription factor TGA4	bZIP	Up_CN(CNvsCD)
TRINITY_DN556_c0_g1_i2	Ethylene-responsive transcription factor 4	AP2/ERF	Up_CN(CNvsCD)
TRINITY_DN556_c0_g2_i6	Ethylene-responsive transcription factor 4	AP2/ERF	Up_CN(CNvsCD)
TRINITY_DN5646_c0_g1_i6	Transcription factor NIGT1	GARP	Up_CN(CNvsCD)
TRINITY_DN58737_c1_g1_i1	Protein FAR1-RELATED SEQUENCE 5	FRS/FRF	Up_CN(CNvsCD)
TRINITY_DN58737_c1_g2_i2	no annotation	FRS/FRF	Up_CN(CNvsCD)
TRINITY_DN58737_c1_g2_i4	Protein FAR1-RELATED SEQUENCE 5	FRS/FRF	Up_CN(CNvsCD)
TRINITY_DN5895_c0_g1_i13	MADS-box transcription factor 14	MADS/AGL	Up_CN(CNvsCD)
TRINITY_DN59960_c1_g1_i1	transcriptional repressor *(AITR)	AITR	Up_CN(CNvsCD)
TRINITY_DN61_c0_g1_i2	Transcription factor bHLH154	bHLH	Up_CN(CNvsCD)
TRINITY_DN61_c0_g1_i4	Transcription factor bHLH153	bHLH	Up_CN(CNvsCD)
TRINITY_DN6266_c0_g1_i3	Homeobox-leucine zipper protein ATHB-7	Homeobox	Up_CN(CNvsCD)
TRINITY_DN634_c0_g4_i1	MYB-like transcription factor 4	MYB	Up_CN(CNvsCD)
TRINITY_DN66974_c0_g2_i2	Ethylene-responsive transcription factor ABR1	AP2/ERF	Up_CN(CNvsCD)
TRINITY_DN6864_c0_g1_i14	ETHYLENE INSENSITIVE 3-like 3 protein	EIL	Up_CN(CNvsCD)
TRINITY_DN7233_c0_g1_i3	WRKY transcription factor 23	WRKY	Up_CN(CNvsCD)
TRINITY_DN7244_c0_g1_i7	AP2-like ethylene-responsive transcription factor At2g41710	AP2/ERF	Up_CN(CNvsCD)
TRINITY_DN7724_c0_g1_i1	Homeobox-leucine zipper protein ATHB-7	Homeobox	Up_CN(CNvsCD)
TRINITY_DN7724_c0_g1_i2	Homeobox-leucine zipper protein ATHB-12	Homeobox	Up_CN(CNvsCD)
TRINITY_DN811_c0_g1_i2	Homeobox-leucine zipper protein HAT22	Homeobox	Up_CN(CNvsCD)
TRINITY_DN811_c0_g1_i9	Homeobox-leucine zipper protein HAT22	Homeobox	Up_CN(CNvsCD)
TRINITY_DN828_c0_g1_i11	GATA transcription factor 26	C2C2	Up_CN(CNvsCD)
TRINITY_DN8359_c0_g1_i3	Scarecrow-like protein 15	GRAS	Up_CN(CNvsCD)
TRINITY_DN8747_c0_g2_i1	Ethylene-responsive transcription factor ERF026	AP2/ERF	Up_CN(CNvsCD)
TRINITY_DN8747_c0_g2_i4	Ethylene-responsive transcription factor ERF027	AP2/ERF	Up_CN(CNvsCD)
TRINITY_DN9178_c0_g1_i10	Transcription factor KUA1	MYB-RELATED	Up_CN(CNvsCD)
TRINITY_DN9270_c0_g1_i1	NAC domain-containing protein 2	NAC	Up_CN(CNvsCD)
TRINITY_DN9270_c0_g1_i11	NAC domain-containing protein 2	NAC	Up_CN(CNvsCD)
TRINITY_DN9550_c3_g1_i2	Scarecrow-like protein 8	GRAS	Up_CN(CNvsCD)
TRINITY_DN9582_c0_g1_i3	Dehydration-responsive element-binding protein 1D	AP2/ERF	Up_CN(CNvsCD)
TRINITY_DN9588_c0_g1_i1	Probable WRKY transcription factor 40	WRKY	Up_CN(CNvsCD)
TRINITY_DN9588_c0_g1_i5	Probable WRKY transcription factor 40	WRKY	Up_CN(CNvsCD)
TRINITY_DN9588_c0_g1_i6	WRKY transcription factor WRKY76	WRKY	Up_CN(CNvsCD)
TRINITY_DN9689_c0_g1_i14	Myb family transcription factor PHL8	GARP	Up_CN(CNvsCD)
TRINITY_DN9901_c0_g1_i12	NAC domain-containing protein JA2L	NAC	Up_CN(CNvsCD)
TRINITY_DN12412_c0_g1_i2	AT-hook motif nuclear-localized protein 20	AHL	Up_CN(LvsCN)
TRINITY_DN10054_c0_g1_i3	Trihelix transcription factor GT-3b	Trihelix	Up_CN(LvsCN)
TRINITY_DN10452_c1_g1_i1	Ethylene-responsive transcription factor ERF114	AP2/ERF	Up_CN(LvsCN)
TRINITY_DN11136_c0_g1_i2	LOB domain-containing protein 38	AS2/LOB	Up_CN(LvsCN)
TRINITY_DN11944_c2_g1_i2	Ethylene-responsive transcription factor ERF110	AP2/ERF	Up_CN(LvsCN)
TRINITY_DN12102_c0_g1_i10	Transcription factor bHLH87	bHLH	Up_CN(LvsCN)
TRINITY_DN12102_c0_g1_i3	Transcription factor bHLH87	bHLH	Up_CN(LvsCN)
TRINITY_DN12102_c0_g1_i8	Transcription factor bHLH87	bHLH	Up_CN(LvsCN)
TRINITY_DN12172_c2_g1_i4	MADS-box protein SOC1	MADS/AGL	Up_CN(LvsCN)
TRINITY_DN12301_c0_g1_i1	Ethylene-responsive transcription factor 4	AP2/ERF	Up_CN(LvsCN)
TRINITY_DN12301_c0_g3_i1	Ethylene-responsive transcription factor 4	AP2/ERF	Up_CN(LvsCN)
TRINITY_DN12346_c0_g1_i3	Homeobox-leucine zipper protein ROC8	Homeobox	Up_CN(LvsCN)
TRINITY_DN12442_c0_g1_i4	B-box zinc finger protein 20	C2C2	Up_CN(LvsCN)
TRINITY_DN12558_c1_g1_i1	Zinc finger protein ZAT8	C2H2	Up_CN(LvsCN)
TRINITY_DN12603_c0_g1_i1	Protein SHORT-ROOT	GRAS	Up_CN(LvsCN)
TRINITY_DN12603_c0_g2_i1	Protein SHORT-ROOT	GRAS	Up_CN(LvsCN)
TRINITY_DN12628_c0_g1_i13	NAC domain-containing protein 2	NAC	Up_CN(LvsCN)
TRINITY_DN12675_c2_g1_i12	Probable WRKY transcription factor 31	WRKY	Up_CN(LvsCN)
TRINITY_DN13006_c0_g1_i25	Protein FAR1-RELATED SEQUENCE 5	FRS/FRF	Up_CN(LvsCN)
TRINITY_DN13118_c0_g1_i15	NAC domain-containing protein 83	NAC	Up_CN(LvsCN)
TRINITY_DN13118_c0_g1_i5	NAC domain-containing protein 83	NAC	Up_CN(LvsCN)
TRINITY_DN13118_c0_g2_i2	NAC domain-containing protein 2	NAC	Up_CN(LvsCN)
TRINITY_DN13127_c0_g1_i16	Protein RGF1 INDUCIBLE TRANSCRIPTION FACTOR 1	PLATZ	Up_CN(LvsCN)
TRINITY_DN13132_c0_g2_i35	Cysteine-rich receptor-like protein kinase 26	bHLH	Up_CN(LvsCN)
TRINITY_DN13169_c1_g1_i3	Dehydration-responsive element-binding protein 1A	AP2/ERF	Up_CN(LvsCN)
TRINITY_DN13203_c1_g1_i1	WRKY transcription factor 22	WRKY	Up_CN(LvsCN)
TRINITY_DN13203_c1_g2_i4	WRKY transcription factor 22	WRKY	Up_CN(LvsCN)
TRINITY_DN13471_c0_g1_i12	NAC domain-containing protein 83	NAC	Up_CN(LvsCN)
TRINITY_DN1377_c1_g1_i2	Heat stress transcription factor C-1	HSF	Up_CN(LvsCN)
TRINITY_DN14115_c0_g1_i10	Probable WRKY transcription factor 40	WRKY	Up_CN(LvsCN)
TRINITY_DN14115_c0_g1_i19	Probable WRKY transcription factor 40	WRKY	Up_CN(LvsCN)
TRINITY_DN14115_c0_g1_i8	Probable WRKY transcription factor 40	WRKY	Up_CN(LvsCN)
TRINITY_DN14151_c0_g1_i12	Transcription factor bHLH130	bHLH	Up_CN(LvsCN)
TRINITY_DN14446_c0_g1_i2	Scarecrow-like protein 32	GRAS	Up_CN(LvsCN)
TRINITY_DN15148_c0_g3_i1	Transcription factor PCF5	TCP	Up_CN(LvsCN)
TRINITY_DN15335_c1_g1_i4	Basic leucine zipper 61	bZIP	Up_CN(LvsCN)
TRINITY_DN15782_c0_g1_i6	Tubby-like F-box protein 8	TUB	Up_CN(LvsCN)
TRINITY_DN15793_c0_g1_i9	Heat stress transcription factor A-1	HSF	Up_CN(LvsCN)
TRINITY_DN16339_c1_g1_i1	Probable WRKY transcription factor 48	WRKY	Up_CN(LvsCN)
TRINITY_DN16339_c2_g1_i4	Probable WRKY transcription factor 48	WRKY	Up_CN(LvsCN)
TRINITY_DN16579_c0_g1_i1	Transcription repressor OFP1	OFP	Up_CN(LvsCN)
TRINITY_DN16626_c0_g2_i2	Protein tesmin/TSO1-like CXC 2	TCX/CPP	Up_CN(LvsCN)
TRINITY_DN16679_c0_g1_i1	LOB domain-containing protein 37	AS2/LOB	Up_CN(LvsCN)
TRINITY_DN16851_c0_g1_i1	Scarecrow-like protein 6	GRAS	Up_CN(LvsCN)
TRINITY_DN17561_c1_g1_i1	Ethylene-responsive transcription factor ERF061	AP2/ERF	Up_CN(LvsCN)
TRINITY_DN17713_c0_g1_i15	UDP-glycosyltransferase 87A2	C2C2	Up_CN(LvsCN)
TRINITY_DN17868_c0_g1_i8	Zinc finger protein CONSTANS-LIKE 16	C2C2	Up_CN(LvsCN)
TRINITY_DN17883_c0_g1_i1	Transcription factor HHO3	GARP	Up_CN(LvsCN)
TRINITY_DN18154_c0_g1_i6	NAC domain-containing protein 2	NAC	Up_CN(LvsCN)
TRINITY_DN18470_c0_g1_i1	Zinc finger protein ZAT10	C2H2	Up_CN(LvsCN)
TRINITY_DN1928_c0_g1_i5	Transcription factor bHLH112	bHLH	Up_CN(LvsCN)
TRINITY_DN19476_c0_g1_i9	Transcription factor bHLH63	bHLH	Up_CN(LvsCN)
TRINITY_DN19498_c0_g1_i7	Dof zinc finger protein DOF5.3	C2C2	Up_CN(LvsCN)
TRINITY_DN1970_c0_g1_i7	Transcription factor ICE1	bHLH	Up_CN(LvsCN)
TRINITY_DN19737_c0_g1_i5	Zinc finger protein WIP6	C2H2	Up_CN(LvsCN)
TRINITY_DN19788_c0_g1_i18	AT-hook motif nuclear-localized protein 14	AHL	Up_CN(LvsCN)
TRINITY_DN1997_c0_g1_i11	Putative zinc finger protein At1g68190	C2C2	Up_CN(LvsCN)
TRINITY_DN1997_c0_g1_i2	Putative zinc finger protein At1g68190	C2C2	Up_CN(LvsCN)
TRINITY_DN1997_c0_g1_i3	Putative zinc finger protein At1g68190	C2C2	Up_CN(LvsCN)
TRINITY_DN2033_c1_g1_i12	WRKY transcription factor WRKY24	WRKY	Up_CN(LvsCN)
TRINITY_DN2033_c1_g1_i14	WRKY transcription factor WRKY24	WRKY	Up_CN(LvsCN)
TRINITY_DN20799_c0_g4_i1	VQ motif-containing protein 4	WRKY	Up_CN(LvsCN)
TRINITY_DN21044_c0_g1_i4	TIFY-type transcription factor	TIFY	Up_CN(LvsCN)
TRINITY_DN21044_c0_g3_i1	TIFY-type transcription factor	TIFY	Up_CN(LvsCN)
TRINITY_DN21547_c0_g1_i10	Calmodulin-binding transcription activator 2	CAMTA	Up_CN(LvsCN)
TRINITY_DN21930_c0_g1_i10	Protein BASIC PENTACYSTEINE6	BBR/BPC	Up_CN(LvsCN)
TRINITY_DN2290_c0_g1_i31	bHLH-type transcription factor	bHLH	Up_CN(LvsCN)
TRINITY_DN2290_c0_g1_i35	bHLH-type transcription factor	bHLH	Up_CN(LvsCN)
TRINITY_DN23101_c0_g2_i2	Transcription factor HHO5	GARP	Up_CN(LvsCN)
TRINITY_DN23234_c0_g1_i1	Transcription factor bHLH162	bHLH	Up_CN(LvsCN)
TRINITY_DN2337_c0_g1_i6	bHLH-type transcription factor	bHLH	Up_CN(LvsCN)
TRINITY_DN23558_c0_g1_i3	Protein ZW2	DOG	Up_CN(LvsCN)
TRINITY_DN24118_c0_g1_i3	NAC domain-containing protein 71	NAC	Up_CN(LvsCN)
TRINITY_DN24717_c2_g1_i1	AT-hook motif nuclear-localized protein 25	AHL	Up_CN(LvsCN)
TRINITY_DN2485_c0_g1_i1	Ethylene-responsive transcription factor WRI1	AP2/ERF	Up_CN(LvsCN)
TRINITY_DN2485_c0_g1_i3	Ethylene-responsive transcription factor WRI1	AP2/ERF	Up_CN(LvsCN)
TRINITY_DN25286_c0_g1_i3	Auxin response factor 5	B3	Up_CN(LvsCN)
TRINITY_DN26289_c0_g2_i3	Ethylene-responsive transcription factor ERF114	AP2/ERF	Up_CN(LvsCN)
TRINITY_DN2741_c2_g2_i8	Trihelix transcription factor GT-3b	Trihelix	Up_CN(LvsCN)
TRINITY_DN27733_c0_g1_i18	WRKY transcription factor WRKY24	WRKY	Up_CN(LvsCN)
TRINITY_DN27733_c0_g1_i23	Probable WRKY transcription factor 33	WRKY	Up_CN(LvsCN)
TRINITY_DN27733_c0_g2_i2	WRKY transcription factor WRKY24	WRKY	Up_CN(LvsCN)
TRINITY_DN28045_c0_g1_i2	Transcription factor CSA	MYB	Up_CN(LvsCN)
TRINITY_DN29_c0_g1_i1	Dof zinc finger protein DOF3.1	C2C2	Up_CN(LvsCN)
TRINITY_DN29002_c0_g1_i1	C2H2 subclass ZFP transcription factor	C2H2	Up_CN(LvsCN)
TRINITY_DN2980_c0_g1_i17	Transcription factor bHLH112	bHLH	Up_CN(LvsCN)
TRINITY_DN30127_c0_g1_i4	LIM domain-containing protein WLIM1	LIM	Up_CN(LvsCN)
TRINITY_DN30348_c0_g1_i2	Ethylene-responsive transcription factor ERF095	AP2/ERF	Up_CN(LvsCN)
TRINITY_DN31361_c0_g1_i2	Zinc finger protein ZAT5	C2H2	Up_CN(LvsCN)
TRINITY_DN31931_c0_g1_i1	Protein SOMBRERO	NAC	Up_CN(LvsCN)
TRINITY_DN3435_c0_g3_i1	TIFY-type transcription factor	TIFY	Up_CN(LvsCN)
TRINITY_DN3546_c1_g1_i2	Transcription factor TCP2	TCP	Up_CN(LvsCN)
TRINITY_DN35619_c0_g1_i1	Dehydration-responsive element-binding protein 1F	AP2/ERF	Up_CN(LvsCN)
TRINITY_DN36478_c2_g1_i1	AT-hook motif nuclear-localized protein 23	AHL	Up_CN(LvsCN)
TRINITY_DN3673_c0_g2_i2	MADS-box protein SVP	MADS/AGL	Up_CN(LvsCN)
TRINITY_DN3673_c0_g2_i7	MADS-box protein SVP	MADS/AGL	Up_CN(LvsCN)
TRINITY_DN36761_c0_g1_i2	Scarecrow-like protein 14	GRAS	Up_CN(LvsCN)
TRINITY_DN3688_c0_g1_i1	Transcription factor bHLH30	bHLH	Up_CN(LvsCN)
TRINITY_DN3688_c0_g1_i8	Transcription factor bHLH30	bHLH	Up_CN(LvsCN)
TRINITY_DN376_c0_g1_i11	Protein DEHYDRATION-INDUCED 19 homolog 4	C2H2	Up_CN(LvsCN)
TRINITY_DN3802_c0_g1_i1	Transcription factor bHLH153	bHLH	Up_CN(LvsCN)
TRINITY_DN3802_c0_g1_i6	Transcription factor bHLH154	bHLH	Up_CN(LvsCN)
TRINITY_DN38596_c1_g1_i7	Transcription factor GTE4	BET/GTE	Up_CN(LvsCN)
TRINITY_DN3868_c0_g1_i5	Myb family transcription factor EFM	GARP	Up_CN(LvsCN)
TRINITY_DN38889_c1_g1_i4	AP2-like ethylene-responsive transcription factor AIL6	AP2/ERF	Up_CN(LvsCN)
TRINITY_DN42979_c0_g1_i1	NAC domain-containing protein 89	NAC	Up_CN(LvsCN)
TRINITY_DN45152_c0_g1_i1	GATA transcription factor 18	C2C2	Up_CN(LvsCN)
TRINITY_DN4611_c0_g3_i1	Transcription factor HEC1	bHLH	Up_CN(LvsCN)
TRINITY_DN4678_c0_g1_i11	Dof zinc finger protein DOF5.3	C2C2	Up_CN(LvsCN)
TRINITY_DN469_c0_g2_i1	Protein OVEREXPRESSOR OF CATIONIC PEROXIDASE 3	Homeobox	Up_CN(LvsCN)
TRINITY_DN47402_c0_g1_i1	Protein ASYMMETRIC LEAVES 2	AS2/LOB	Up_CN(LvsCN)
TRINITY_DN4833_c0_g1_i5	Protein REVEILLE 1	MYB-RELATED	Up_CN(LvsCN)
TRINITY_DN5160_c1_g1_i1	Transcription factor HHO5	GARP	Up_CN(LvsCN)
TRINITY_DN5248_c0_g1_i4	Protein DEHYDRATION-INDUCED 19 homolog 5	C2H2	Up_CN(LvsCN)
TRINITY_DN5784_c0_g1_i3	Transcription factor bHLH63	bHLH	Up_CN(LvsCN)
TRINITY_DN5784_c0_g1_i9	Transcription factor bHLH63	bHLH	Up_CN(LvsCN)
TRINITY_DN59960_c1_g1_i1	transcriptional repressor *(AITR)	AITR	Up_CN(LvsCN)
TRINITY_DN6006_c0_g1_i15	Pentatricopeptide repeat-containing protein At3g54980, mitochondrial	bHLH	Up_CN(LvsCN)
TRINITY_DN61_c0_g1_i2	Transcription factor bHLH154	bHLH	Up_CN(LvsCN)
TRINITY_DN6137_c0_g1_i9	Calmodulin-binding transcription activator 1	CAMTA	Up_CN(LvsCN)
TRINITY_DN6324_c0_g1_i5	Transcription factor bHLH62	bHLH	Up_CN(LvsCN)
TRINITY_DN634_c1_g1_i3	Transcription factor MYB15	MYB	Up_CN(LvsCN)
TRINITY_DN67220_c0_g2_i1	Ethylene-responsive transcription factor ERF098	AP2/ERF	Up_CN(LvsCN)
TRINITY_DN6834_c0_g1_i4	Transcription factor MYB15	MYB	Up_CN(LvsCN)
TRINITY_DN6856_c0_g1_i7	bHLH-type transcription factor	bHLH	Up_CN(LvsCN)
TRINITY_DN6903_c0_g1_i12	Transcription factor HY5-like	bZIP	Up_CN(LvsCN)
TRINITY_DN696_c2_g1_i4	Nuclear transcription factor Y subunit A-10	NF-Y	Up_CN(LvsCN)
TRINITY_DN7803_c0_g1_i1	Homeobox-leucine zipper protein HDG11	Homeobox	Up_CN(LvsCN)
TRINITY_DN7860_c0_g1_i7	B-box zinc finger protein 20	C2C2	Up_CN(LvsCN)
TRINITY_DN7983_c1_g1_i2	B3 domain-containing protein At3g11580	B3	Up_CN(LvsCN)
TRINITY_DN8269_c0_g1_i13	AT-hook motif nuclear-localized protein 9	AHL	Up_CN(LvsCN)
TRINITY_DN8269_c0_g1_i5	AT-hook motif nuclear-localized protein 1	AHL	Up_CN(LvsCN)
TRINITY_DN8359_c0_g1_i3	Scarecrow-like protein 15	GRAS	Up_CN(LvsCN)
TRINITY_DN8515_c0_g2_i1	Dof zinc finger protein DOF5.6	C2C2	Up_CN(LvsCN)
TRINITY_DN852_c0_g4_i1	7-deoxyloganetic acid glucosyl transferase	MYB-RELATED	Up_CN(LvsCN)
TRINITY_DN8549_c0_g1_i25	AT-hook motif nuclear-localized protein 9	AHL	Up_CN(LvsCN)
TRINITY_DN8747_c0_g2_i4	Ethylene-responsive transcription factor ERF027	AP2/ERF	Up_CN(LvsCN)
TRINITY_DN8871_c0_g1_i5	bZIP transcription factor 29	bZIP	Up_CN(LvsCN)
TRINITY_DN9030_c3_g1_i4	Putative zinc finger protein At1g68190	C2C2	Up_CN(LvsCN)
TRINITY_DN9039_c0_g1_i6	Calmodulin-binding transcription activator 5	CAMTA	Up_CN(LvsCN)
TRINITY_DN9146_c0_g2_i10	Transcription factor PIF3	bHLH	Up_CN(LvsCN)
TRINITY_DN9207_c0_g1_i3	Transcription factor bHLH62	bHLH	Up_CN(LvsCN)
TRINITY_DN9207_c1_g1_i3	Transcription factor bHLH78	bHLH	Up_CN(LvsCN)
TRINITY_DN9321_c0_g1_i3	AT-hook motif nuclear-localized protein 15	AHL	Up_CN(LvsCN)
TRINITY_DN9321_c0_g1_i6	AT-hook motif nuclear-localized protein 15	AHL	Up_CN(LvsCN)
TRINITY_DN9321_c0_g1_i9	AT-hook motif nuclear-localized protein 15	AHL	Up_CN(LvsCN)
TRINITY_DN952_c0_g1_i5	Dof zinc finger protein DOF1.2	C2C2	Up_CN(LvsCN)
TRINITY_DN9582_c0_g1_i3	Dehydration-responsive element-binding protein 1D	AP2/ERF	Up_CN(LvsCN)
TRINITY_DN9588_c0_g1_i1	Probable WRKY transcription factor 40	WRKY	Up_CN(LvsCN)
TRINITY_DN9588_c0_g1_i14	WRKY transcription factor WRKY76	WRKY	Up_CN(LvsCN)
TRINITY_DN9588_c0_g1_i5	Probable WRKY transcription factor 40	WRKY	Up_CN(LvsCN)
TRINITY_DN9588_c0_g1_i6	WRKY transcription factor WRKY76	WRKY	Up_CN(LvsCN)
TRINITY_DN12412_c0_g1_i2	AT-hook motif nuclear-localized protein 20	AHL	Up_CD(LvsCD)
TRINITY_DN1053_c1_g1_i16	Zinc finger protein CONSTANS-LIKE 16	C2C2	Up_CD(LvsCD)
TRINITY_DN11876_c0_g1_i3	Heat stress transcription factor C-1	HSF	Up_CD(LvsCD)
TRINITY_DN12102_c0_g1_i3	Transcription factor bHLH87	bHLH	Up_CD(LvsCD)
TRINITY_DN12172_c2_g1_i4	MADS-box protein SOC1	MADS/AGL	Up_CD(LvsCD)
TRINITY_DN12172_c2_g1_i8	MADS-box protein SOC1	MADS/AGL	Up_CD(LvsCD)
TRINITY_DN12346_c0_g1_i3	Homeobox-leucine zipper protein ROC8	Homeobox	Up_CD(LvsCD)
TRINITY_DN12442_c0_g1_i4	B-box zinc finger protein 20	C2C2	Up_CD(LvsCD)
TRINITY_DN12603_c0_g1_i1	Protein SHORT-ROOT	GRAS	Up_CD(LvsCD)
TRINITY_DN13006_c0_g1_i25	Protein FAR1-RELATED SEQUENCE 5	FRS/FRF	Up_CD(LvsCD)
TRINITY_DN13132_c0_g2_i35	Cysteine-rich receptor-like protein kinase 26	bHLH	Up_CD(LvsCD)
TRINITY_DN13203_c1_g1_i1	WRKY transcription factor 22	WRKY	Up_CD(LvsCD)
TRINITY_DN13203_c1_g2_i4	WRKY transcription factor 22	WRKY	Up_CD(LvsCD)
TRINITY_DN13253_c0_g1_i10	GATA transcription factor 5	C2C2	Up_CD(LvsCD)
TRINITY_DN1377_c1_g1_i2	Heat stress transcription factor C-1	HSF	Up_CD(LvsCD)
TRINITY_DN14151_c0_g1_i12	Transcription factor bHLH130	bHLH	Up_CD(LvsCD)
TRINITY_DN14182_c0_g1_i1	Homeobox-leucine zipper protein ATHB-6	Homeobox	Up_CD(LvsCD)
TRINITY_DN15148_c0_g3_i1	Transcription factor PCF5	TCP	Up_CD(LvsCD)
TRINITY_DN15335_c1_g1_i4	Basic leucine zipper 61	bZIP	Up_CD(LvsCD)
TRINITY_DN15782_c0_g1_i6	Tubby-like F-box protein 8	TUB	Up_CD(LvsCD)
TRINITY_DN15793_c0_g1_i9	Heat stress transcription factor A-1	HSF	Up_CD(LvsCD)
TRINITY_DN16339_c1_g1_i1	Probable WRKY transcription factor 48	WRKY	Up_CD(LvsCD)
TRINITY_DN16339_c2_g1_i4	Probable WRKY transcription factor 48	WRKY	Up_CD(LvsCD)
TRINITY_DN16439_c0_g1_i4	Protein OVEREXPRESSOR OF CATIONIC PEROXIDASE 3	Homeobox	Up_CD(LvsCD)
TRINITY_DN16626_c0_g2_i2	Protein tesmin/TSO1-like CXC 2	TCX/CPP	Up_CD(LvsCD)
TRINITY_DN16851_c0_g1_i1	Scarecrow-like protein 6	GRAS	Up_CD(LvsCD)
TRINITY_DN17561_c1_g1_i1	Ethylene-responsive transcription factor ERF061	AP2/ERF	Up_CD(LvsCD)
TRINITY_DN17713_c0_g1_i15	UDP-glycosyltransferase 87A2	C2C2	Up_CD(LvsCD)
TRINITY_DN17868_c0_g1_i8	Zinc finger protein CONSTANS-LIKE 16	C2C2	Up_CD(LvsCD)
TRINITY_DN18236_c0_g1_i3	Protein PHR1-LIKE 3	GARP	Up_CD(LvsCD)
TRINITY_DN1944_c1_g2_i5	Chitin-inducible gibberellin-responsive protein 1	GRAS	Up_CD(LvsCD)
TRINITY_DN19476_c0_g1_i9	Transcription factor bHLH63	bHLH	Up_CD(LvsCD)
TRINITY_DN1970_c0_g1_i7	Transcription factor ICE1	bHLH	Up_CD(LvsCD)
TRINITY_DN19788_c0_g1_i18	AT-hook motif nuclear-localized protein 14	AHL	Up_CD(LvsCD)
TRINITY_DN1997_c0_g1_i11	Putative zinc finger protein At1g68190	C2C2	Up_CD(LvsCD)
TRINITY_DN1997_c0_g1_i2	Putative zinc finger protein At1g68190	C2C2	Up_CD(LvsCD)
TRINITY_DN1997_c0_g1_i3	Putative zinc finger protein At1g68190	C2C2	Up_CD(LvsCD)
TRINITY_DN20808_c0_g2_i1	Ethylene-responsive transcription factor ERF098	AP2/ERF	Up_CD(LvsCD)
TRINITY_DN214_c5_g1_i5	Transcription factor MYBS3	MYB-RELATED	Up_CD(LvsCD)
TRINITY_DN21547_c0_g1_i10	Calmodulin-binding transcription activator 2	CAMTA	Up_CD(LvsCD)
TRINITY_DN21930_c0_g1_i10	Protein BASIC PENTACYSTEINE6	BBR/BPC	Up_CD(LvsCD)
TRINITY_DN2290_c0_g1_i31	bHLH-type transcription factor	bHLH	Up_CD(LvsCD)
TRINITY_DN2290_c0_g1_i35	bHLH-type transcription factor	bHLH	Up_CD(LvsCD)
TRINITY_DN23101_c0_g2_i2	Transcription factor HHO5	GARP	Up_CD(LvsCD)
TRINITY_DN2337_c0_g1_i6	bHLH-type transcription factor	bHLH	Up_CD(LvsCD)
TRINITY_DN24717_c2_g1_i1	AT-hook motif nuclear-localized protein 25	AHL	Up_CD(LvsCD)
TRINITY_DN2485_c0_g1_i1	Ethylene-responsive transcription factor WRI1	AP2/ERF	Up_CD(LvsCD)
TRINITY_DN2485_c0_g1_i3	Ethylene-responsive transcription factor WRI1	AP2/ERF	Up_CD(LvsCD)
TRINITY_DN2499_c1_g1_i4	Myb family transcription factor EFM	GARP	Up_CD(LvsCD)
TRINITY_DN25009_c0_g2_i1	Agamous-like MADS-box protein AGL62	MADS/AGL	Up_CD(LvsCD)
TRINITY_DN25286_c0_g1_i3	Auxin response factor 5	B3	Up_CD(LvsCD)
TRINITY_DN26165_c0_g1_i3	Transcription factor GTE10	BET/GTE	Up_CD(LvsCD)
TRINITY_DN26289_c0_g2_i3	Ethylene-responsive transcription factor ERF114	AP2/ERF	Up_CD(LvsCD)
TRINITY_DN27733_c0_g1_i18	WRKY transcription factor WRKY24	WRKY	Up_CD(LvsCD)
TRINITY_DN29002_c0_g1_i1	C2H2 subclass ZFP transcription factor	C2H2	Up_CD(LvsCD)
TRINITY_DN30127_c0_g1_i4	LIM domain-containing protein WLIM1	LIM	Up_CD(LvsCD)
TRINITY_DN30348_c0_g1_i2	Ethylene-responsive transcription factor ERF095	AP2/ERF	Up_CD(LvsCD)
TRINITY_DN31361_c0_g1_i2	Zinc finger protein ZAT5	C2H2	Up_CD(LvsCD)
TRINITY_DN31405_c1_g1_i1	Transcription factor JUNGBRUNNEN 1	NAC	Up_CD(LvsCD)
TRINITY_DN3546_c1_g1_i2	Transcription factor TCP2	TCP	Up_CD(LvsCD)
TRINITY_DN3673_c0_g2_i2	MADS-box protein SVP	MADS/AGL	Up_CD(LvsCD)
TRINITY_DN3673_c0_g2_i7	MADS-box protein SVP	MADS/AGL	Up_CD(LvsCD)
TRINITY_DN3688_c0_g1_i1	Transcription factor bHLH30	bHLH	Up_CD(LvsCD)
TRINITY_DN376_c0_g1_i11	Protein DEHYDRATION-INDUCED 19 homolog 4	C2H2	Up_CD(LvsCD)
TRINITY_DN38596_c1_g1_i7	Transcription factor GTE4	BET/GTE	Up_CD(LvsCD)
TRINITY_DN3868_c0_g1_i5	Myb family transcription factor EFM	GARP	Up_CD(LvsCD)
TRINITY_DN4611_c0_g3_i1	Transcription factor HEC1	bHLH	Up_CD(LvsCD)
TRINITY_DN4678_c0_g1_i11	Dof zinc finger protein DOF5.3	C2C2	Up_CD(LvsCD)
TRINITY_DN469_c0_g2_i1	Protein OVEREXPRESSOR OF CATIONIC PEROXIDASE 3	Homeobox	Up_CD(LvsCD)
TRINITY_DN5160_c1_g1_i1	Transcription factor HHO5	GARP	Up_CD(LvsCD)
TRINITY_DN5784_c0_g1_i3	Transcription factor bHLH63	bHLH	Up_CD(LvsCD)
TRINITY_DN634_c1_g1_i3	Transcription factor MYB15	MYB	Up_CD(LvsCD)
TRINITY_DN6478_c0_g1_i8	Protein CHLOROPLAST IMPORT APPARATUS 2	C2C2	Up_CD(LvsCD)
TRINITY_DN67220_c0_g2_i1	Ethylene-responsive transcription factor ERF098	AP2/ERF	Up_CD(LvsCD)
TRINITY_DN6834_c0_g1_i4	Transcription factor MYB15	MYB	Up_CD(LvsCD)
TRINITY_DN696_c2_g1_i4	Nuclear transcription factor Y subunit A-10	NF-Y	Up_CD(LvsCD)
TRINITY_DN7136_c1_g1_i5	Zinc-finger homeodomain protein 9	Homeobox	Up_CD(LvsCD)
TRINITY_DN7803_c0_g1_i1	Homeobox-leucine zipper protein HDG11	Homeobox	Up_CD(LvsCD)
TRINITY_DN7856_c1_g1_i1	Zinc-finger homeodomain protein 9	Homeobox	Up_CD(LvsCD)
TRINITY_DN7983_c1_g1_i2	B3 domain-containing protein At3g11580	B3	Up_CD(LvsCD)
TRINITY_DN8269_c0_g1_i13	AT-hook motif nuclear-localized protein 9	AHL	Up_CD(LvsCD)
TRINITY_DN8269_c0_g1_i5	AT-hook motif nuclear-localized protein 1	AHL	Up_CD(LvsCD)
TRINITY_DN8515_c0_g2_i1	Dof zinc finger protein DOF5.6	C2C2	Up_CD(LvsCD)
TRINITY_DN852_c0_g4_i1	7-deoxyloganetic acid glucosyl transferase	MYB-RELATED	Up_CD(LvsCD)
TRINITY_DN8549_c0_g1_i11	AT-hook motif nuclear-localized protein 1	AHL	Up_CD(LvsCD)
TRINITY_DN8549_c0_g1_i25	AT-hook motif nuclear-localized protein 9	AHL	Up_CD(LvsCD)
TRINITY_DN9030_c3_g1_i4	Putative zinc finger protein At1g68190	C2C2	Up_CD(LvsCD)
TRINITY_DN9039_c0_g1_i6	Calmodulin-binding transcription activator 5	CAMTA	Up_CD(LvsCD)
TRINITY_DN9321_c0_g1_i3	AT-hook motif nuclear-localized protein 15	AHL	Up_CD(LvsCD)
TRINITY_DN9321_c0_g1_i6	AT-hook motif nuclear-localized protein 15	AHL	Up_CD(LvsCD)
TRINITY_DN9321_c0_g1_i9	AT-hook motif nuclear-localized protein 15	AHL	Up_CD(LvsCD)
TRINITY_DN952_c0_g1_i5	Dof zinc finger protein DOF1.2	C2C2	Up_CD(LvsCD)
TRINITY_DN9553_c3_g1_i2	Zinc-finger homeodomain protein 4	Homeobox	Up_CD(LvsCD)
TRINITY_DN12139_c1_g2_i4	APETALA2-like protein 3	AP2/ERF	Up_CD(CNvsCD)
TRINITY_DN1034_c0_g1_i1	Zinc finger protein CONSTANS-LIKE 5	C2C2	Up_CD(CNvsCD)
TRINITY_DN1034_c0_g1_i2	Zinc finger protein CONSTANS-LIKE 5	C2C2	Up_CD(CNvsCD)
TRINITY_DN1034_c0_g1_i3	Zinc finger protein CONSTANS-LIKE 5	C2C2	Up_CD(CNvsCD)
TRINITY_DN13253_c0_g1_i6	GATA transcription factor 5	C2C2	Up_CD(CNvsCD)
TRINITY_DN16541_c0_g1_i2	B-box zinc finger protein 24	C2C2	Up_CD(CNvsCD)
TRINITY_DN20209_c1_g1_i4	bHLH-type transcription factor	bHLH	Up_CD(CNvsCD)
TRINITY_DN25009_c0_g2_i1	Agamous-like MADS-box protein AGL62	MADS/AGL	Up_CD(CNvsCD)
TRINITY_DN28510_c0_g2_i1	Transcription factor bHLH160	bHLH	Up_CD(CNvsCD)
TRINITY_DN31405_c1_g1_i1	Transcription factor JUNGBRUNNEN 1	NAC	Up_CD(CNvsCD)
TRINITY_DN33372_c0_g1_i2	Zinc finger protein CONSTANS-LIKE 5	C2C2	Up_CD(CNvsCD)
TRINITY_DN36017_c0_g2_i2	Protein RADIALIS-like 2	MYB-RELATED	Up_CD(CNvsCD)
TRINITY_DN4797_c0_g1_i10	GATA transcription factor 15	C2C2	Up_CD(CNvsCD)
TRINITY_DN5690_c0_g2_i1	Transcription factor MYBC1	MYB-RELATED	Up_CD(CNvsCD)
TRINITY_DN6074_c0_g1_i10	Protein TIFY 8	TIFY	Up_CD(CNvsCD)
TRINITY_DN8233_c0_g1_i7	Nuclear transcription factor Y subunit A-3	NY-Y	Up_CD(CNvsCD)

## Sheet: CCM_C4vsC3
List of transcripts/genes DE belonging to each functional group CCM in comparisons C3 vs C4 species
Transcript	Annotation	Gene_ID	Function	Group
TRINITY_DN0_c3_g1_i12	Phosphoenolpyruvate carboxylase 1	PEPC1	Carboxylation	Up_C4(C4vsC3)
TRINITY_DN10403_c0_g1_i9	Carbonic anhydrase, chloroplastic	CA	Carboxylation	Up_C4(C4vsC3)
TRINITY_DN10638_c0_g1_i3	Glyoxylate/hydroxypyruvate reductase HPR3	ghrHPR3	Photorespiration	Up_C4(C4vsC3)
TRINITY_DN10850_c0_g1_i1	Sodium/pyruvate cotransporter BASS2, chloroplastic	BASS2	Transporter	Up_C4(C4vsC3)
TRINITY_DN10850_c0_g1_i16	Sodium/pyruvate cotransporter BASS2, chloroplastic	BASS2	Transporter	Up_C4(C4vsC3)
TRINITY_DN11222_c0_g2_i12	Soluble inorganic pyrophosphatase	PPA	PEP regeneration	Up_C4(C4vsC3)
TRINITY_DN11568_c0_g2_i5	Aluminum-activated malate transporter 9	ALMT9	Transporter	Up_C4(C4vsC3)
TRINITY_DN11912_c0_g1_i3	Phosphoenolpyruvate carboxylase kinase 1	PPCK1	PEP regeneration	Up_C4(C4vsC3)
TRINITY_DN11912_c2_g1_i4	Phosphoenolpyruvate carboxylase kinase 1	PPCK1	PEP regeneration	Up_C4(C4vsC3)
TRINITY_DN12550_c0_g1_i1	Fructose-bisphosphate aldolase 2, chloroplastic	FBA2	Calvin cycle	Up_C4(C4vsC3)
TRINITY_DN12550_c0_g2_i2	Fructose-bisphosphate aldolase 2, chloroplastic	FBA2	Calvin cycle	Up_C4(C4vsC3)
TRINITY_DN14329_c0_g1_i8	Soluble inorganic pyrophosphatase 4	PPA4	PEP regeneration	Up_C4(C4vsC3)
TRINITY_DN15437_c0_g1_i6	Inorganic phosphate transporter 1-4	PHT1-4	Transporter	Up_C4(C4vsC3)
TRINITY_DN15674_c0_g2_i1	Glycine cleavage system H protein 2, mitochondrial	GDC-H	Photorespiration	Up_C4(C4vsC3)
TRINITY_DN15988_c0_g1_i4	Phosphate transporter PHO1 homolog 1	PHO1	Transporter	Up_C4(C4vsC3)
TRINITY_DN16384_c0_g1_i1	Phosphoenolpyruvate/phosphate translocator 1, chloroplastic	PPT1	Transporter	Up_C4(C4vsC3)
TRINITY_DN1716_c0_g2_i19	Phosphoenolpyruvate carboxykinase (ATP) 1	PCK1	PEP regeneration	Up_C4(C4vsC3)
TRINITY_DN17530_c0_g1_i5	V-type proton ATPase subunit a2	VHA-A2	Proton pump	Up_C4(C4vsC3)
TRINITY_DN1785_c4_g1_i2	V-type proton ATPase subunit E	VHA-E	Proton pump	Up_C4(C4vsC3)
TRINITY_DN18445_c0_g1_i6	Adenylate kinase 1, chloroplastic	AK1	PEP regeneration	Up_C4(C4vsC3)
TRINITY_DN1866_c0_g2_i1	Pyruvate, phosphate dikinase, chloroplastic	PPDK	PEP regeneration	Up_C4(C4vsC3)
TRINITY_DN194_c0_g1_i7	Probable anion transporter 6, chloroplastic	PHT6	Transporter	Up_C4(C4vsC3)
TRINITY_DN19633_c0_g1_i5	Adenylate kinase 2, chloroplastic	AK2	PEP regeneration	Up_C4(C4vsC3)
TRINITY_DN21543_c0_g1_i5	Pyruvate, phosphate dikinase regulatory protein 1, chloroplastic	PDRP1	PEP regeneration	Up_C4(C4vsC3)
TRINITY_DN2177_c5_g1_i7	Phosphoglycolate phosphatase 1A, chloroplastic	PGLP1A	Photorespiration	Up_C4(C4vsC3)
TRINITY_DN23253_c0_g1_i1	Probable ribose-5-phosphate isomerase 3, chloroplastic	RPI3	Calvin cycle	Up_C4(C4vsC3)
TRINITY_DN23554_c0_g1_i9	Probable sodium/metabolite cotransporter BASS3, chloroplastic	BASS3	Transporter	Up_C4(C4vsC3)
TRINITY_DN28461_c0_g1_i2	Transketolase, chloroplastic	TKL	Calvin cycle	Up_C4(C4vsC3)
TRINITY_DN298_c0_g1_i11	Phosphoglycolate phosphatase 2	PGLP2	Photorespiration	Up_C4(C4vsC3)
TRINITY_DN29872_c0_g1_i2	SPX domain-containing membrane protein At4g22990	SPX-At4g22990	Transporter	Up_C4(C4vsC3)
TRINITY_DN29872_c0_g2_i2	SPX domain-containing membrane protein At4g22990	SPX-At4g22990	Transporter	Up_C4(C4vsC3)
TRINITY_DN31547_c0_g1_i2	(S)-2-hydroxy-acid oxidase GLO1	GLO1	Photorespiration	Up_C4(C4vsC3)
TRINITY_DN3486_c0_g2_i4	Glucose-6-phosphate/phosphate translocator 2, chloroplastic	GPT2	Transporter	Up_C4(C4vsC3)
TRINITY_DN35620_c0_g4_i1	V-type proton ATPase subunit c	VHA-C	Proton pump	Up_C4(C4vsC3)
TRINITY_DN3637_c0_g1_i2	V-type proton ATPase catalytic subunit A	VHA-A	Proton pump	Up_C4(C4vsC3)
TRINITY_DN43061_c0_g1_i5	Aspartate aminotransferase, chloroplastic	ASP	Transfer acid generation	Up_C4(C4vsC3)
TRINITY_DN4402_c2_g1_i2	Alanine aminotransferase 2, mitochondrial	ALAAT2	Transfer acid generation	Up_C4(C4vsC3)
TRINITY_DN5779_c1_g1_i2	Dicarboxylate transporter 2, chloroplastic	DIT2	Transporter	Up_C4(C4vsC3)
TRINITY_DN6003_c0_g1_i24	NAD-dependent malic enzyme 59 kDa isoform, mitochondrial	NAD-ME	Decarboxylation	Up_C4(C4vsC3)
TRINITY_DN6188_c1_g1_i3	Probable sodium/metabolite cotransporter BASS1, chloroplastic	BASS1	Transporter	Up_C4(C4vsC3)
TRINITY_DN645_c0_g2_i1	Soluble inorganic pyrophosphatase 6, chloroplastic	PPA6	PEP regeneration	Up_C4(C4vsC3)
TRINITY_DN652_c0_g1_i13	Phosphoenolpyruvate carboxykinase (ATP) 1	PCK1	PEP regeneration	Up_C4(C4vsC3)
TRINITY_DN66_c1_g4_i1	20 kDa chaperonin, chloroplastic	CPN20	Calvin cycle	Up_C4(C4vsC3)
TRINITY_DN6827_c0_g1_i1	Soluble inorganic pyrophosphatase 6, chloroplastic	PPA6	PEP regeneration	Up_C4(C4vsC3)
TRINITY_DN7269_c0_g2_i2	Malate dehydrogenase [NADP], chloroplastic	NADP-MDH	Calvin cycle	Up_C4(C4vsC3)
TRINITY_DN7322_c1_g1_i10	Glucose-6-phosphate/phosphate translocator 2, chloroplastic	GPT2	Transporter	Up_C4(C4vsC3)
TRINITY_DN7337_c0_g1_i12	Hydroxyphenylpyruvate reductase	HPPR	Photorespiration	Up_C4(C4vsC3)
TRINITY_DN809_c0_g1_i3	NADP-dependent malic enzyme	NADP-ME	Decarboxylation	Up_C4(C4vsC3)
TRINITY_DN8710_c0_g1_i4	V-type proton ATPase subunit E1	VHA-E1	Proton pump	Up_C4(C4vsC3)
TRINITY_DN8954_c0_g2_i6	Alpha carbonic anhydrase 1, chloroplastic	?CA	Carboxylation	Up_C4(C4vsC3)
TRINITY_DN9439_c1_g1_i3	V-type proton ATPase subunit H	VHA-H	Proton pump	Up_C4(C4vsC3)
TRINITY_DN104_c1_g1_i11	Glutamate--glyoxylate aminotransferase 2	GGAT2	Photorespiration	Up_C3(C4vsC3)
TRINITY_DN11013_c0_g3_i1	Serine--glyoxylate aminotransferase	AGT	Photorespiration	Up_C3(C4vsC3)
TRINITY_DN11289_c0_g1_i18	D-glycerate 3-kinase, chloroplastic	GLYK	Photorespiration	Up_C3(C4vsC3)
TRINITY_DN11695_c0_g2_i4	Glyceraldehyde-3-phosphate dehydrogenase A, chloroplastic	GAPC1	Photorespiration	Up_C3(C4vsC3)
TRINITY_DN11718_c0_g2_i1	Fructose-bisphosphate aldolase 3, chloroplastic	FBA3	Calvin cycle	Up_C3(C4vsC3)
TRINITY_DN1203_c0_g1_i21	NADP-dependent malic enzyme 4, chloroplastic	NADP-ME4	Decarboxylation	Up_C3(C4vsC3)
TRINITY_DN1203_c0_g1_i22	NADP-dependent malic enzyme	NADP-ME	Decarboxylation	Up_C3(C4vsC3)
TRINITY_DN12265_c0_g1_i3	Glyoxylate/hydroxypyruvate/pyruvate reductase 2KGR	ghr2KGR	Photorespiration	Up_C3(C4vsC3)
TRINITY_DN1360_c4_g1_i11	lysine N-methyltransferase involved in RuBisCo regulation	LSMT	Calvin cycle	Up_C3(C4vsC3)
TRINITY_DN14373_c0_g1_i7	Aspartate aminotransferase, cytoplasmic isozyme 1	Asp-AT1	Transfer acid generation	Up_C3(C4vsC3)
TRINITY_DN14827_c0_g1_i2	Phosphoenolpyruvate carboxylase 4	PEPC4	Carboxylation	Up_C3(C4vsC3)
TRINITY_DN15373_c0_g1_i1	V-type proton ATPase subunit B 1	VHA-B1	Proton pump	Up_C3(C4vsC3)
TRINITY_DN2177_c5_g1_i8	Phosphoglycolate phosphatase 1A, chloroplastic	PGLP1A	Photorespiration	Up_C3(C4vsC3)
TRINITY_DN26385_c0_g1_i1	Probable sodium/metabolite cotransporter BASS4, chloroplastic	BASS4	Transporter	Up_C3(C4vsC3)
TRINITY_DN26385_c0_g1_i5	Probable sodium/metabolite cotransporter BASS4, chloroplastic	BASS4	Transporter	Up_C3(C4vsC3)
TRINITY_DN298_c0_g1_i4	Thiol protease aleurain-like	ALEU	Photorespiration	Up_C3(C4vsC3)
TRINITY_DN3289_c0_g1_i2	V-type proton ATPase subunit G1	VHA-G1	Proton pump	Up_C3(C4vsC3)
TRINITY_DN3629_c0_g1_i8	Serine hydroxymethyltransferase 3, chloroplastic	SHM3	Photorespiration	Up_C3(C4vsC3)
TRINITY_DN3662_c0_g1_i11	Glyceraldehyde-3-phosphate dehydrogenase B, chloroplastic	GAPB	Calvin cycle	Up_C3(C4vsC3)
TRINITY_DN4051_c0_g1_i6	NAD-dependent malic enzyme 62 kDa isoform, mitochondrial	NAD-ME	Decarboxylation	Up_C3(C4vsC3)
TRINITY_DN5056_c1_g1_i2	Glycine dehydrogenase (decarboxylating), mitochondrial	GDC	Photorespiration	Up_C3(C4vsC3)
TRINITY_DN52656_c0_g1_i1	D-3-phosphoglycerate dehydrogenase 2, chloroplastic	GI	Photorespiration	Up_C3(C4vsC3)
TRINITY_DN58850_c0_g1_i17	Alanine--glyoxylate aminotransferase 2 homolog 3, mitochondrial	AGT3	Photorespiration	Up_C3(C4vsC3)
TRINITY_DN6003_c0_g1_i23	NAD-dependent malic enzyme 59 kDa isoform, mitochondrial	NAD-ME	Decarboxylation	Up_C3(C4vsC3)
TRINITY_DN6530_c0_g1_i3	Aluminum-activated malate transporter 4	ALMT4	Transporter	Up_C3(C4vsC3)
TRINITY_DN7657_c0_g1_i6	Pentatricopeptide repeat-containing protein MRL1, chloroplastic	MRL1	Calvin cycle	Up_C3(C4vsC3)
TRINITY_DN8989_c0_g1_i1	Plastidal glycolate/glycerate translocator 1, chloroplastic	PLGG1	Photorespiration	Up_C3(C4vsC3)
TRINITY_DN90983_c0_g1_i1	SPX domain-containing membrane protein At4g22990	SPX-At4g22990	Transporter	Up_C3(C4vsC3)
TRINITY_DN9611_c0_g1_i3	Phosphoenolpyruvate carboxylase 3	PEPC3	Carboxylation	Up_C3(C4vsC3)
TRINITY_DN979_c0_g1_i4	Phosphoribulokinase, chloroplastic	PRK	Calvin cycle	Up_C3(C4vsC3)
TRINITY_DN9921_c2_g1_i1	Pyruvate dehydrogenase E1 component subunit beta-1, mitochondrial	PDHB	Decarboxylation	Up_C3(C4vsC3)

## Sheet: Phyto_C4vsC3
List of transcripts/genes DE belonging to phytohormone functional group in comparisons C3 vs C4 species
Transcript	Annotation	Gene_ID	Function	Group
TRINITY_DN10689_c0_g1_i13	F-box/LRR-repeat MAX2 homolog A	FBXL-MAX2	Strigolactone perception	Up_C4(C4vsC3)
TRINITY_DN11085_c0_g1_i2	Protein PIN-LIKES 1	PILS1	Auxin	Up_C4(C4vsC3)
TRINITY_DN11087_c1_g1_i3	Protein FANTASTIC FOUR 3	FAF3	Abscisic acid	Up_C4(C4vsC3)
TRINITY_DN11604_c1_g1_i1	Auxin efflux carrier component 3	EIR3	Auxin	Up_C4(C4vsC3)
TRINITY_DN11733_c0_g1_i3	Zeatin O-glucosyltransferase	ZOG	Cytokinin	Up_C4(C4vsC3)
TRINITY_DN12076_c0_g1_i18	Ent-kaurene oxidase	ENToxidase	Gibberellin	Up_C4(C4vsC3)
TRINITY_DN12076_c0_g1_i20	Ent-kaurene oxidase	KO	Gibberellin	Up_C4(C4vsC3)
TRINITY_DN1229_c0_g1_i1	Cytochrome P450 714A1	CYP71A1	Gibberellin	Up_C4(C4vsC3)
TRINITY_DN12295_c0_g2_i3	Receptor-like protein kinase HSL1	HSL1	Signalling peptide	Up_C4(C4vsC3)
TRINITY_DN1277_c0_g2_i1	Shaggy-related protein kinase eta	ASK2	Brassinosteroid	Up_C4(C4vsC3)
TRINITY_DN12813_c0_g1_i2	Cytokinin dehydrogenase 7	CKX7	Cytokinin	Up_C4(C4vsC3)
TRINITY_DN13651_c0_g1_i1	BRI1 kinase inhibitor 1	BRI1	Brassinosteroid	Up_C4(C4vsC3)
TRINITY_DN13708_c0_g2_i1	Gibberellin 3-beta-dioxygenase 1	GA3OX1	Gibberellin	Up_C4(C4vsC3)
TRINITY_DN1383_c0_g1_i2	Jasmonoyl--L-amino acid synthetase JAR6	JAR6	Jasmonic acid	Up_C4(C4vsC3)
TRINITY_DN13976_c1_g1_i2	Two-component response regulator ARR4	ARR4	Cytokinin	Up_C4(C4vsC3)
TRINITY_DN14516_c0_g1_i12	Actin-related protein 8	ACTL8	Signalling peptide	Up_C4(C4vsC3)
TRINITY_DN15476_c0_g1_i14	Protein DETOXIFICATION 46, chloroplastic	DTX46	Salicylic acid	Up_C4(C4vsC3)
TRINITY_DN15476_c0_g1_i7	Protein DETOXIFICATION 46, chloroplastic	DTX46	Salicylic acid	Up_C4(C4vsC3)
TRINITY_DN15791_c0_g1_i1	Auxin-induced protein IAA6	IAA6	Auxin	Up_C4(C4vsC3)
TRINITY_DN17473_c0_g1_i1	TDIF precursor polypeptide	TDIF	Signalling peptide	Up_C4(C4vsC3)
TRINITY_DN17474_c0_g2_i1	1-aminocyclopropane-1-carboxylate synthase	ACS	Ethylene	Up_C4(C4vsC3)
TRINITY_DN17570_c0_g1_i2	Protein TOPLESS	TOPLESS	Auxin	Up_C4(C4vsC3)
TRINITY_DN17661_c0_g2_i1	Protein RALF-like 34	RALF34	Signalling peptide	Up_C4(C4vsC3)
TRINITY_DN18200_c0_g1_i2	Indole-3-pyruvate monooxygenase YUCCA6	YUC6	Auxin	Up_C4(C4vsC3)
TRINITY_DN18600_c0_g1_i8	9-cis-epoxycarotenoid dioxygenase NCED2, chloroplastic	NCED2	Abscisic acid	Up_C4(C4vsC3)
TRINITY_DN1965_c1_g2_i1	Two-component response regulator ARR4	ARR4	Cytokinin	Up_C4(C4vsC3)
TRINITY_DN21021_c0_g1_i5	F-box protein GID2	FBX-GID2	Gibberellin	Up_C4(C4vsC3)
TRINITY_DN21201_c0_g1_i1	Ent-kaurenoic acid oxidase 1	KO	Gibberellin	Up_C4(C4vsC3)
TRINITY_DN22005_c0_g1_i1	Cytochrome P450 90A1	CYP90A1	Brassinosteroid	Up_C4(C4vsC3)
TRINITY_DN2212_c0_g1_i11	Ethylene-responsive transcription factor ERF118	ERF118	Cytokinin	Up_C4(C4vsC3)
TRINITY_DN2212_c0_g1_i3	Ethylene-responsive transcription factor ERF118	ERF118	Cytokinin	Up_C4(C4vsC3)
TRINITY_DN2528_c0_g1_i11	Auxin efflux carrier component 1	EIR1	Auxin	Up_C4(C4vsC3)
TRINITY_DN2585_c0_g1_i2	Allene oxide cyclase, chloroplastic	AOC	Jasmonic acid	Up_C4(C4vsC3)
TRINITY_DN2814_c0_g4_i1	Protein kinase PINOID 2	PID2	Auxin	Up_C4(C4vsC3)
TRINITY_DN2897_c0_g1_i10	Probable receptor-like protein kinase At5g24010	PROAt5g24010	Signalling peptide	Up_C4(C4vsC3)
TRINITY_DN32111_c0_g1_i10	Cinnamoyl-CoA reductase 1	CCR1	Abscisic acid	Up_C4(C4vsC3)
TRINITY_DN3433_c0_g1_i1	Receptor protein-tyrosine kinase CEPR1	CEPR1	Signalling peptide	Up_C4(C4vsC3)
TRINITY_DN35423_c0_g1_i6	Allene oxide synthase 1, chloroplastic	CYP74A1	Jasmonic acid	Up_C4(C4vsC3)
TRINITY_DN3789_c0_g1_i12	Ethylene-responsive transcription factor ERF117	ERF117	Cytokinin	Up_C4(C4vsC3)
TRINITY_DN3910_c0_g1_i1	Receptor protein-tyrosine kinase CEPR2	CEPR2	Signalling peptide	Up_C4(C4vsC3)
TRINITY_DN4190_c0_g1_i6	Protein SMAX1-LIKE 8	SMXL8	Strigolactone perception	Up_C4(C4vsC3)
TRINITY_DN4373_c1_g1_i4	Protein C2-DOMAIN ABA-RELATED 4	CAR4	Abscisic acid	Up_C4(C4vsC3)
TRINITY_DN4602_c2_g1_i1	Two-component response regulator ORR9	ORR9	Cytokinin	Up_C4(C4vsC3)
TRINITY_DN4672_c0_g1_i4	Two-component response regulator ARR4	ARR4	Cytokinin	Up_C4(C4vsC3)
TRINITY_DN62610_c0_g1_i6	Cytokinin dehydrogenase 5	CKX5	Cytokinin	Up_C4(C4vsC3)
TRINITY_DN6643_c1_g1_i3	Histidine kinase 3	Hk3	Cytokinin	Up_C4(C4vsC3)
TRINITY_DN6787_c0_g1_i7	Auxin efflux carrier component 3	EIR3	Auxin	Up_C4(C4vsC3)
TRINITY_DN7376_c0_g1_i3	ETO1-like protein 1	ETO1	Ethylene	Up_C4(C4vsC3)
TRINITY_DN7376_c0_g1_i5	ETO1-like protein 1	ETO2	Ethylene	Up_C4(C4vsC3)
TRINITY_DN7939_c0_g2_i5	Auxin-induced protein 22D	AUX22D	Auxin	Up_C4(C4vsC3)
TRINITY_DN8122_c1_g2_i1	Protein TRANSPORT INHIBITOR RESPONSE 1	TIR1	Auxin	Up_C4(C4vsC3)
TRINITY_DN8764_c0_g1_i5	Cytokinin riboside 5	LOG5	Cytokinin	Up_C4(C4vsC3)
TRINITY_DN8963_c0_g2_i1	Steroid 5-alpha-reductase DET2	DET2	Brassinosteroid	Up_C4(C4vsC3)
TRINITY_DN9174_c0_g1_i2	Strigolactone esterase D14	D14	Strigolactone perception	Up_C4(C4vsC3)
TRINITY_DN925_c3_g1_i12	Cytokinin riboside 5	LOG5	Cytokinin	Up_C4(C4vsC3)
TRINITY_DN9281_c0_g1_i11	Auxin-responsive protein IAA29	IAA29	Auxin	Up_C4(C4vsC3)
TRINITY_DN110047_c0_g1_i1	Protein C2-DOMAIN ABA-RELATED 7	CAR7	Abscisic acid	Up_C3(C4vsC3)
TRINITY_DN11015_c0_g1_i7	4-coumarate--CoA ligase-like 5	4CLL5	Jasmonic acid	Up_C3(C4vsC3)
TRINITY_DN11266_c0_g1_i11	Pseudo histidine-containing phosphotransfer protein 2	PHP2	Cytokinin	Up_C3(C4vsC3)
TRINITY_DN11301_c0_g1_i1	Auxin-responsive protein IAA27	IAA27	Auxin	Up_C3(C4vsC3)
TRINITY_DN11573_c2_g1_i1	Protein RALF-like 32	RALF32	Signalling peptide	Up_C3(C4vsC3)
TRINITY_DN116_c0_g1_i2	Indole-3-acetaldehyde oxidase	AAO1	Abscisic acid	Up_C3(C4vsC3)
TRINITY_DN1229_c0_g1_i4	Cytochrome P450 714A1	CYP71A1	Gibberellin	Up_C3(C4vsC3)
TRINITY_DN12388_c0_g1_i13	Pentatricopeptide repeat-containing protein At5g11310, mitochondrial	q9lfm6	Abscisic acid	Up_C3(C4vsC3)
TRINITY_DN12497_c0_g1_i6	Serine/threonine-protein kinase CTR1	CTR1	Ethylene	Up_C3(C4vsC3)
TRINITY_DN13717_c0_g1_i1	Gibberellin-regulated protein 1	GASA1	Signalling peptide	Up_C3(C4vsC3)
TRINITY_DN15159_c0_g1_i2	BES1/BZR1 homolog protein 2	BES1/BZR1-2	Brassinosteroid	Up_C3(C4vsC3)
TRINITY_DN15430_c0_g1_i10	Topless-related protein 4	TPR4	Auxin	Up_C3(C4vsC3)
TRINITY_DN15476_c0_g1_i11	Protein DETOXIFICATION 46, chloroplastic	DTX46	Salicylic acid	Up_C3(C4vsC3)
TRINITY_DN1577_c0_g1_i1	Abscisic acid receptor PYL8	PYL8	Abscisic acid	Up_C3(C4vsC3)
TRINITY_DN16174_c0_g1_i5	Cytokinin riboside 5	LOG 5	Cytokinin	Up_C3(C4vsC3)
TRINITY_DN17570_c0_g1_i3	Protein TOPLESS	TOPLESS	Auxin	Up_C3(C4vsC3)
TRINITY_DN18351_c0_g1_i2	Serine/threonine-protein kinase BSK1	BSK1	Brassinosteroid	Up_C3(C4vsC3)
TRINITY_DN20233_c0_g1_i1	GASA precursor polypeptide	GASA	Signalling peptide	Up_C3(C4vsC3)
TRINITY_DN20612_c0_g1_i10	Protein phosphatase 2C 70	KAPP	Signalling peptide	Up_C3(C4vsC3)
TRINITY_DN21572_c0_g2_i1	Transcription factor EMB1444	EMB1444	Cytokinin	Up_C3(C4vsC3)
TRINITY_DN22186_c0_g1_i1	ABC transporter G family member 6	ABCG6	Jasmonic acid	Up_C3(C4vsC3)
TRINITY_DN22638_c0_g1_i10	IAA-amino acid hydrolase ILR1-like 3	ILR3	Auxin	Up_C3(C4vsC3)
TRINITY_DN23075_c0_g1_i5	Ethylene-insensitive protein 2	EIN2	Ethylene	Up_C3(C4vsC3)
TRINITY_DN2377_c0_g1_i11	Pathogenesis-related protein 1C	PR1C	Signalling peptide	Up_C3(C4vsC3)
TRINITY_DN24582_c1_g1_i1	Pathogenesis-related protein PR-1	PRPR-1	Signalling peptide	Up_C3(C4vsC3)
TRINITY_DN24841_c0_g1_i1	Serine/threonine-protein kinase BSK2	BSK2	Brassinosteroid	Up_C3(C4vsC3)
TRINITY_DN26878_c0_g2_i3	Abscisic acid receptor PYL4	PYL4	Abscisic acid	Up_C3(C4vsC3)
TRINITY_DN2875_c1_g1_i1	Abscisic acid receptor PYL2	PYL2	Abscisic acid	Up_C3(C4vsC3)
TRINITY_DN3130_c1_g1_i1	Protein AUXIN SIGNALING F-BOX 2	AFB2	Auxin	Up_C3(C4vsC3)
TRINITY_DN32075_c1_g1_i1	Protein RTE1-HOMOLOG	RTE1-HOMOLOG	Ethylene	Up_C3(C4vsC3)
TRINITY_DN3257_c0_g1_i10	acyl-CoA thioesterase *(ACH)	ACH	Jasmonic acid	Up_C3(C4vsC3)
TRINITY_DN33199_c0_g1_i2	Pathogenesis-related protein 1B	PR1B	Signalling peptide	Up_C3(C4vsC3)
TRINITY_DN41378_c1_g1_i1	Probable indole-3-pyruvate monooxygenase YUCCA5	YUCCA5	Auxin	Up_C3(C4vsC3)
TRINITY_DN4312_c1_g1_i4	Leucine-rich repeat receptor-like protein kinase TDR	TDR	Signalling peptide	Up_C3(C4vsC3)
TRINITY_DN4398_c0_g1_i9	Protein RALF-like 4	RALF4	Signalling peptide	Up_C3(C4vsC3)
TRINITY_DN5217_c0_g1_i12	Phytosulfokine receptor 2	PSKR1	Signalling peptide	Up_C3(C4vsC3)
TRINITY_DN5255_c0_g2_i1	Serine/threonine-protein phosphatase BSL3	BSL3	Brassinosteroid	Up_C3(C4vsC3)
TRINITY_DN54140_c1_g1_i3	LRR receptor-like serine/threonine-protein kinase RGI1	RGI1	Signalling peptide	Up_C3(C4vsC3)
TRINITY_DN55108_c0_g1_i10	3-epi-6-deoxocathasterone 23-monooxygenase CYP90C1	CYP90C1	Brassinosteroid	Up_C3(C4vsC3)
TRINITY_DN56280_c0_g1_i10	2-oxoglutarate-dependent dioxygenase DAO	DAO	Auxin	Up_C3(C4vsC3)
TRINITY_DN5967_c0_g1_i12	Peamaclein	Peamaclein	Signalling peptide	Up_C3(C4vsC3)
TRINITY_DN6903_c1_g1_i4	GPCR-type G protein 2	GTG2	Abscisic acid	Up_C3(C4vsC3)
TRINITY_DN6988_c1_g1_i1	Gibberellin-regulated protein 1	GASA1	Signalling peptide	Up_C3(C4vsC3)
TRINITY_DN8616_c0_g1_i12	STS14 protein	STS14	Signalling peptide	Up_C3(C4vsC3)
TRINITY_DN9756_c0_g1_i1	Auxin-responsive protein IAA9	IAA9	Auxin	Up_C3(C4vsC3)

## Sheet: Starch_C4vsC3
List of transcripts/genes DE belonging to starch functional group in comparisons C3 vs C4 species
Transcript	Description	Gene_ID	Function	Group
TRINITY_DN6058_c1_g1_i2	phosphoglucomutase (alpha d glucose bisphosphate dependent)	PGM	Glycolysis	Up_C4(C4vsC3)
TRINITY_DN1042_c0_g1_i12	Putative glycerol-3-phosphate transporter 1	glpT1	Starch/sugar transporter	Up_C4(C4vsC3)
TRINITY_DN11129_c0_g1_i3	Beta-glucosidase 47	?Gl47	Glycolysis	Up_C4(C4vsC3)
TRINITY_DN12868_c1_g2_i1	CMP-sialic acid transporter 3	SLC3	Starch/sugar transporter	Up_C4(C4vsC3)
TRINITY_DN13249_c0_g1_i22	Inactive beta-amylase 4, chloroplastic	BAM	Glycolysis	Up_C4(C4vsC3)
TRINITY_DN13413_c0_g3_i3	Putative glycerol-3-phosphate transporter 4	glpT4	Starch/sugar transporter	Up_C4(C4vsC3)
TRINITY_DN1349_c0_g1_i14	1,4-alpha-glucan-branching enzyme 3, chloroplastic/amyloplastic	SBE3	Starch synthesis	Up_C4(C4vsC3)
TRINITY_DN136_c1_g1_i2	Beta-glucosidase 22	?Gl22	Glycolysis	Up_C4(C4vsC3)
TRINITY_DN15236_c0_g1_i4	Beta-amylase 1, chloroplastic	?CA1	Glycolysis	Up_C4(C4vsC3)
TRINITY_DN15545_c0_g1_i2	Probable sugar phosphate/phosphate translocator At1g12500	PSPPT-At1g12500	Starch/sugar transporter	Up_C4(C4vsC3)
TRINITY_DN16368_c0_g1_i2	Starch synthase 1, chloroplastic/amyloplastic	SS1	Starch synthesis	Up_C4(C4vsC3)
TRINITY_DN17189_c0_g1_i1	Cationic amino acid transporter 1	CAT1	Glycolysis	Up_C4(C4vsC3)
TRINITY_DN1860_c0_g1_i7	Probable polygalacturonase At3g15720	pgx-At3g15720	Glycolysis	Up_C4(C4vsC3)
TRINITY_DN2035_c1_g1_i6	Glucose-1-phosphate adenylyltransferase large subunit, chloroplastic/amyloplastic	AGPS	Starch synthesis	Up_C4(C4vsC3)
TRINITY_DN20678_c0_g1_i2	Hexokinase-1	HK1	Glycolysis	Up_C4(C4vsC3)
TRINITY_DN2129_c0_g1_i6	Putative glycerol-3-phosphate transporter 1	glpT1	Starch/sugar transporter	Up_C4(C4vsC3)
TRINITY_DN2138_c0_g1_i19	ATP-dependent 6-phosphofructokinase 3	PFK3	Glycolysis	Up_C4(C4vsC3)
TRINITY_DN2148_c0_g1_i2	Probable sugar phosphate/phosphate translocator At5g25400	PSPPT-At5g25400	Starch/sugar transporter	Up_C4(C4vsC3)
TRINITY_DN251_c0_g2_i3	Glucan endo-1,3-beta-glucosidase 13	GI13	Glycolysis	Up_C4(C4vsC3)
TRINITY_DN2597_c0_g1_i1	Beta-galactosidase 6	?Gl6	Glycolysis	Up_C4(C4vsC3)
TRINITY_DN2675_c0_g1_i10	UDP-rhamnose/UDP-galactose transporter 6	URGT6	Starch/sugar transporter	Up_C4(C4vsC3)
TRINITY_DN27137_c0_g1_i2	Glucose-1-phosphate adenylyltransferase small subunit, chloroplastic/amyloplastic (Fragment)	AGPS	Starch synthesis	Up_C4(C4vsC3)
TRINITY_DN2784_c0_g1_i18	NADP-dependent glyceraldehyde-3-phosphate dehydrogenase	GapN	Glycolysis	Up_C4(C4vsC3)
TRINITY_DN34244_c0_g1_i1	Bidirectional sugar transporter SWEET1	SWEET1	Starch/sugar transporter	Up_C4(C4vsC3)
TRINITY_DN3548_c0_g1_i7	CMP-sialic acid transporter 4	SLC4	Starch/sugar transporter	Up_C4(C4vsC3)
TRINITY_DN4040_c0_g2_i2	Hexokinase-2, chloroplastic	HK2	Glycolysis	Up_C4(C4vsC3)
TRINITY_DN4501_c0_g1_i8	Phosphoglucomutase, chloroplastic	PGMP	Glycolysis	Up_C4(C4vsC3)
TRINITY_DN49311_c0_g1_i5	Glucan endo-1,3-beta-glucosidase 8	GI8	Glycolysis	Up_C4(C4vsC3)
TRINITY_DN5034_c0_g1_i32	Fructose-1,6-bisphosphatase, cytosolic	FBA	Glycolysis	Up_C4(C4vsC3)
TRINITY_DN5358_c0_g1_i1	Monosaccharide-sensing protein 2	MSSP2	Starch/sugar transporter	Up_C4(C4vsC3)
TRINITY_DN6704_c0_g1_i13	Probable polygalacturonase	pgx	Glycolysis	Up_C4(C4vsC3)
TRINITY_DN7220_c0_g3_i14	Probable hydroxyacylglutathione hydrolase 2, chloroplastic	GLX2-4	Glycolysis	Up_C4(C4vsC3)
TRINITY_DN7426_c0_g1_i22	UDP-N-acetylglucosamine transporter UGNT1	UGNT1	Starch/sugar transporter	Up_C4(C4vsC3)
TRINITY_DN8235_c0_g1_i9	Hexokinase-1	HK1	Glycolysis	Up_C4(C4vsC3)
TRINITY_DN8235_c1_g1_i2	Hexokinase-1	HK1	Glycolysis	Up_C4(C4vsC3)
TRINITY_DN8264_c0_g1_i33	Glucose-1-phosphate adenylyltransferase large subunit 1, chloroplastic	AGPS1	Starch synthesis	Up_C4(C4vsC3)
TRINITY_DN8265_c0_g1_i1	Glucan endo-1,3-beta-glucosidase 6	GI6	Glycolysis	Up_C4(C4vsC3)
TRINITY_DN10191_c0_g1_i5	Probable glucan 1,3-alpha-glucosidase	exg	Glycolysis	Up_C3(C4vsC3)
TRINITY_DN10316_c0_g1_i1	Fructose-bisphosphate aldolase, cytoplasmic isozyme 1	FBA1	Glycolysis	Up_C3(C4vsC3)
TRINITY_DN10316_c0_g1_i7	Fructose-bisphosphate aldolase 5, cytosolic	FBA5	Glycolysis	Up_C3(C4vsC3)
TRINITY_DN105602_c0_g1_i1	alpha amylase 3 chloroplastic	AMY3	Starch phosphorolytic degradation	Up_C3(C4vsC3)
TRINITY_DN10654_c0_g1_i12	UDP-N-acetylglucosamine transporter UGNT1	UGNT1	Starch/sugar transporter	Up_C3(C4vsC3)
TRINITY_DN10755_c0_g1_i23	Alpha-glucan water dikinase, chloroplastic	GWD	Starch degradation	Up_C3(C4vsC3)
TRINITY_DN1101_c1_g1_i10	Beta-xylosidase/alpha-L-arabinofuranosidase 2	Xyl2	Glycolysis	Up_C3(C4vsC3)
TRINITY_DN11456_c0_g1_i3	Monosaccharide-sensing protein 2	MSSP2	Starch/sugar transporter	Up_C3(C4vsC3)
TRINITY_DN1148_c0_g1_i10	Probable alpha-mannosidase At5g13980	MNS-At5g13980	Glycolysis	Up_C3(C4vsC3)
TRINITY_DN11513_c0_g1_i13	Probable polygalacturonase	pgx	Glycolysis	Up_C3(C4vsC3)
TRINITY_DN11718_c2_g1_i3	Fructose-bisphosphate aldolase, chloroplastic	FBA	Glycolysis	Up_C3(C4vsC3)
TRINITY_DN12888_c0_g2_i4	Glucan endo-1,3-beta-glucosidase 14	GI14	Glycolysis	Up_C3(C4vsC3)
TRINITY_DN13774_c0_g1_i3	Alpha-mannosidase I MNS5	MNS5	Glycolysis	Up_C3(C4vsC3)
TRINITY_DN14288_c0_g1_i2	Bidirectional sugar transporter SSWEET17	SWEET17	Starch/sugar transporter	Up_C3(C4vsC3)
TRINITY_DN14531_c1_g1_i2	CMP-sialic acid transporter 1	SLC1	Starch/sugar transporter	Up_C3(C4vsC3)
TRINITY_DN14580_c0_g4_i1	atp dependent 6 phosphofructokinase	PFK5	Glycolysis	Up_C3(C4vsC3)
TRINITY_DN14771_c0_g1_i2	Protein DJ-1 homolog D	DJ-1	Glycolysis	Up_C3(C4vsC3)
TRINITY_DN15077_c0_g1_i2	Glucan endo-1,3-beta-glucosidase 6	GI6	Glycolysis	Up_C3(C4vsC3)
TRINITY_DN15077_c0_g1_i3	Glucan endo-1,3-beta-glucosidase 6	GI6	Glycolysis	Up_C3(C4vsC3)
TRINITY_DN15503_c0_g1_i3	phosphomannomutase	PMM	Glycolysis	Up_C3(C4vsC3)
TRINITY_DN16305_c0_g1_i5	Enolase 1, chloroplastic	ENO1	Glycolysis	Up_C3(C4vsC3)
TRINITY_DN1733_c0_g1_i2	Probable plastidic glucose transporter 3	PLST3	Starch/sugar transporter	Up_C3(C4vsC3)
TRINITY_DN1741_c0_g1_i12	Glucose-1-phosphate adenylyltransferase large subunit 1 (Fragment)	AGPS1	Starch synthesis	Up_C3(C4vsC3)
TRINITY_DN17636_c0_g2_i1	Class V chitinase	ChiC	Glycolysis	Up_C3(C4vsC3)
TRINITY_DN17862_c0_g1_i2	ATP-dependent 6-phosphofructokinase 5, chloroplastic	PFK5	Glycolysis	Up_C3(C4vsC3)
TRINITY_DN1790_c0_g1_i4	Glucose-6-phosphate isomerase, cytosolic 1	PGIC	Glycolysis	Up_C3(C4vsC3)
TRINITY_DN21286_c0_g1_i15	2,3-bisphosphoglycerate-independent phosphoglycerate mutase	gpml	Glycolysis	Up_C3(C4vsC3)
TRINITY_DN22811_c0_g1_i2	Lactoylglutathione lyase	GLO1	Glycolysis	Up_C3(C4vsC3)
TRINITY_DN22811_c0_g2_i2	Lactoylglutathione lyase	GLO1	Glycolysis	Up_C3(C4vsC3)
TRINITY_DN22823_c0_g1_i12	Probable alpha-amylase 2	AMY2	Starch phosphorolytic degradation	Up_C3(C4vsC3)
TRINITY_DN23976_c0_g1_i11	Alpha-glucan water dikinase, chloroplastic	GWD	Starch degradation	Up_C3(C4vsC3)
TRINITY_DN24106_c1_g1_i7	Granule-bound starch synthase 2, chloroplastic/amyloplastic	GBSS2	Starch synthesis	Up_C3(C4vsC3)
TRINITY_DN24578_c0_g1_i1	regulatory protein *(ESV1) of dikinase activities	ESV1	Starch phosphorolytic degradation	Up_C3(C4vsC3)
TRINITY_DN25099_c0_g1_i1	2,3-bisphosphoglycerate-dependent phosphoglycerate mutase 1	gpma	Glycolysis	Up_C3(C4vsC3)
TRINITY_DN25182_c0_g1_i1	Glucan endo-1,3-beta-glucosidase	GI	Glycolysis	Up_C3(C4vsC3)
TRINITY_DN25182_c0_g2_i2	Glucan endo-1,3-beta-glucosidase	GI	Glycolysis	Up_C3(C4vsC3)
TRINITY_DN2565_c0_g1_i10	Beta-fructofuranosidase, soluble isoenzyme I	EH	Glycolysis	Up_C3(C4vsC3)
TRINITY_DN27138_c0_g1_i1	Lactoylglutathione lyase GLX1	GLX1	Glycolysis	Up_C3(C4vsC3)
TRINITY_DN27138_c0_g2_i1	Lactoylglutathione lyase GLX1	GLX1	Glycolysis	Up_C3(C4vsC3)
TRINITY_DN29520_c0_g1_i13	Glucan endo-1,3-beta-glucosidase 7	GI7	Glycolysis	Up_C3(C4vsC3)
TRINITY_DN30062_c1_g1_i1	Fructan 6-exohydrolase	6-FEH	Glycolysis	Up_C3(C4vsC3)
TRINITY_DN30227_c0_g1_i1	Probable polygalacturonase	pgx	Glycolysis	Up_C3(C4vsC3)
TRINITY_DN3180_c0_g1_i2	4-alpha-glucanotransferase, chloroplastic/amyloplastic	DPE1	Starch degradation	Up_C3(C4vsC3)
TRINITY_DN3308_c0_g1_i10	Soluble starch synthase 3, chloroplastic/amyloplastic	SS3_1	Starch synthesis	Up_C3(C4vsC3)
TRINITY_DN33546_c0_g1_i1	Sugar transporter ERD6-like 6	ERD6-like 6	Starch/sugar transporter	Up_C3(C4vsC3)
TRINITY_DN3366_c0_g1_i3	Glucan endo-1,3-beta-glucosidase	GI	Glycolysis	Up_C3(C4vsC3)
TRINITY_DN33691_c0_g1_i1	beta amylase 2	BMY2	Starch hydrolytic degradation	Up_C3(C4vsC3)
TRINITY_DN355_c0_g2_i19	Probable beta-D-xylosidase 7	BXL7	Glycolysis	Up_C3(C4vsC3)
TRINITY_DN39552_c0_g2_i1	Class V chitinase	ChiC	Glycolysis	Up_C3(C4vsC3)
TRINITY_DN40108_c0_g1_i1	Probable glucan endo-1,3-beta-glucosidase BG4	GI-BG4	Glycolysis	Up_C3(C4vsC3)
TRINITY_DN4217_c0_g2_i1	Probable alpha-mannosidase At5g66150	MNS-At5g66150	Glycolysis	Up_C3(C4vsC3)
TRINITY_DN4217_c0_g2_i9	Probable alpha-mannosidase At5g66150	MNS-At5g66150	Glycolysis	Up_C3(C4vsC3)
TRINITY_DN4532_c0_g1_i14	Phosphoglycerate kinase 3, cytosolic	PGK3	Glycolysis	Up_C3(C4vsC3)
TRINITY_DN4803_c1_g1_i6	Phosphoglycerate mutase-like protein AT74	AT74	Glycolysis	Up_C3(C4vsC3)
TRINITY_DN4954_c1_g1_i20	Isoamylase 3, chloroplastic	ISA3	Starch degradation	Up_C3(C4vsC3)
TRINITY_DN5452_c0_g1_i11	Glucan endo-1,3-beta-glucosidase	GI	Glycolysis	Up_C3(C4vsC3)
TRINITY_DN5466_c0_g1_i1	Mannosyl-oligosaccharide 1,2-alpha-mannosidase MNS3	MNS3	Glycolysis	Up_C3(C4vsC3)
TRINITY_DN5879_c0_g1_i1	Maltose excess protein 1, chloroplastic	MEX1	Starch/sugar transporter	Up_C3(C4vsC3)
TRINITY_DN5992_c0_g1_i1	D-xylose-proton symporter-like 3, chloroplastic	xyIE3	Starch/sugar transporter	Up_C3(C4vsC3)
TRINITY_DN7545_c3_g1_i3	Class V chitinase	ChiC	Glycolysis	Up_C3(C4vsC3)
TRINITY_DN776_c0_g1_i10	Raucaffricine-O-beta-D-glucosidase	RG	Glycolysis	Up_C3(C4vsC3)
TRINITY_DN7865_c0_g1_i10	Alpha-L-fucosidase 1	FUCA1	Glycolysis	Up_C3(C4vsC3)
TRINITY_DN8947_c0_g2_i3	UDP-galactose/UDP-glucose transporter 3	UTR3	Starch/sugar transporter	Up_C3(C4vsC3)
TRINITY_DN9786_c0_g1_i1	Alpha-mannosidase At3g26720	MNS-At3g26720	Glycolysis	Up_C3(C4vsC3)

## Sheet: TF_C4vsC3
List of transcripts/genes DE belonging to TF functional group in comparisons C3 vs C4 species
Transcript	Function	Annotation	Gene_ID	Group
TRINITY_DN11282_c0_g1_i1	bHLH	Transcription factor bHLH81	bHLH81	Up_C4(C4vsC3)
TRINITY_DN11515_c0_g1_i1	bHLH	Transcription factor MYC2	MYC2	Up_C4(C4vsC3)
TRINITY_DN13132_c0_g2_i16	bHLH	Cysteine-rich receptor-like protein kinase 10	CRK10	Up_C4(C4vsC3)
TRINITY_DN19393_c2_g1_i1	bHLH	Transcription factor SPATULA	SPATULA	Up_C4(C4vsC3)
TRINITY_DN2453_c0_g1_i14	bHLH	bHLH-type transcription factor	bHLH-type	Up_C4(C4vsC3)
TRINITY_DN3220_c2_g1_i1	bHLH	Transcription factor bHLH68	bHLH68	Up_C4(C4vsC3)
TRINITY_DN3387_c0_g1_i1	bHLH	Transcription factor BIM1	BIM1	Up_C4(C4vsC3)
TRINITY_DN43_c0_g1_i1	bHLH	Maturase K	matK	Up_C4(C4vsC3)
TRINITY_DN4491_c3_g1_i2	bHLH	Transcription factor bHLH68	bHLH68	Up_C4(C4vsC3)
TRINITY_DN470_c4_g1_i2	bHLH	Transcription factor PIF7	PIF7	Up_C4(C4vsC3)
TRINITY_DN5138_c0_g1_i6	bHLH	Transcription factor bHLH143	bHLH143	Up_C4(C4vsC3)
TRINITY_DN7903_c0_g1_i3	bHLH	Transcription factor UNE10	UNE10	Up_C4(C4vsC3)
TRINITY_DN12782_c0_g1_i2	bZIP	bZIP class-S/SE transcription factor	bZIP-S/SE	Up_C4(C4vsC3)
TRINITY_DN13005_c0_g1_i10	bZIP	bZIP transcription factor 11	bZIP11	Up_C4(C4vsC3)
TRINITY_DN18778_c0_g1_i1	bZIP	Transcription factor HY5	HY5	Up_C4(C4vsC3)
TRINITY_DN3581_c0_g1_i13	bZIP	bZIP transcription factor 29	bZIP29	Up_C4(C4vsC3)
TRINITY_DN5229_c0_g1_i11	bZIP	Transcription factor TGA4	TGA4	Up_C4(C4vsC3)
TRINITY_DN6213_c0_g2_i10	bZIP	bZIP class-A transcription factor	bZIP-A	Up_C4(C4vsC3)
TRINITY_DN8156_c0_g1_i12	bZIP	ABSCISIC ACID-INSENSITIVE 5-like protein 2	ABI2	Up_C4(C4vsC3)
TRINITY_DN12406_c0_g1_i13	C2C2	Axial regulator YABBY 1	YAB1	Up_C4(C4vsC3)
TRINITY_DN12997_c0_g1_i1	C2C2	BBX class-V transcription factor	BBX-V	Up_C4(C4vsC3)
TRINITY_DN14252_c0_g1_i1	C2C2	GATA transcription factor 25	GATA25	Up_C4(C4vsC3)
TRINITY_DN16541_c0_g4_i1	C2C2	B-box zinc finger protein 24	BBX24	Up_C4(C4vsC3)
TRINITY_DN17614_c0_g1_i11	C2C2	Zinc finger protein CONSTANS-LIKE 2	COL2	Up_C4(C4vsC3)
TRINITY_DN17614_c0_g1_i15	C2C2	Zinc finger protein CONSTANS-LIKE 2	COL2	Up_C4(C4vsC3)
TRINITY_DN19765_c0_g1_i7	C2C2	Cyclic dof factor 3	CDF3	Up_C4(C4vsC3)
TRINITY_DN2641_c2_g1_i1	C2C2	GATA transcription factor 5	GATA5	Up_C4(C4vsC3)
TRINITY_DN31115_c0_g1_i2	C2C2	Cyclic dof factor 2	CDF2	Up_C4(C4vsC3)
TRINITY_DN31887_c0_g1_i1	C2C2	B-box zinc finger protein 19	BBX19	Up_C4(C4vsC3)
TRINITY_DN3318_c0_g2_i3	C2C2	Dof zinc finger protein DOF1.2	DOF1.2	Up_C4(C4vsC3)
TRINITY_DN33372_c0_g1_i2	C2C2	Zinc finger protein CONSTANS-LIKE 5	COL5	Up_C4(C4vsC3)
TRINITY_DN7519_c0_g1_i6	C2C2	Protein CHLOROPLAST IMPORT APPARATUS 2	CIA2	Up_C4(C4vsC3)
TRINITY_DN8014_c3_g1_i1	C2C2	Dof zinc finger protein DOF5.3	DOF5.3	Up_C4(C4vsC3)
TRINITY_DN8667_c0_g1_i11	C2C2	GATA transcription factor 24	GATA24	Up_C4(C4vsC3)
TRINITY_DN9619_c0_g1_i2	C2C2	B-box zinc finger protein 19	BBX19	Up_C4(C4vsC3)
TRINITY_DN10852_c0_g1_i1	GRAS	Scarecrow-like transcription factor PAT1	SCLPAT1	Up_C4(C4vsC3)
TRINITY_DN12603_c0_g1_i1	GRAS	Protein SHORT-ROOT	SHR	Up_C4(C4vsC3)
TRINITY_DN16851_c0_g1_i2	GRAS	Scarecrow-like protein 6	SCL6	Up_C4(C4vsC3)
TRINITY_DN17079_c0_g1_i1	GRAS	SCARECROW-LIKE protein 7	SCL7	Up_C4(C4vsC3)
TRINITY_DN2761_c0_g1_i1	GRAS	Protein SCARECROW	SCR	Up_C4(C4vsC3)
TRINITY_DN5463_c0_g1_i1	GRAS	Scarecrow-like transcription factor PAT1	SCLPAT1	Up_C4(C4vsC3)
TRINITY_DN5463_c0_g1_i4	GRAS	Scarecrow-like transcription factor PAT1	SCLPAT1	Up_C4(C4vsC3)
TRINITY_DN8971_c1_g1_i2	GRAS	Scarecrow-like protein 23	SCL23	Up_C4(C4vsC3)
TRINITY_DN9550_c3_g1_i2	GRAS	Scarecrow-like protein 8	SCL8	Up_C4(C4vsC3)
TRINITY_DN21280_c0_g2_i2	Homeobox	Pathogenesis-related homeodomain protein	PR	Up_C4(C4vsC3)
TRINITY_DN2301_c0_g1_i1	Homeobox	Homeobox protein BEL1 homolog	BEL1	Up_C4(C4vsC3)
TRINITY_DN2556_c0_g1_i3	Homeobox	Homeobox-leucine zipper protein MERISTEM L1	MERISTEM L1	Up_C4(C4vsC3)
TRINITY_DN27294_c0_g1_i1	Homeobox	Homeobox-leucine zipper protein HAT5	HAT5	Up_C4(C4vsC3)
TRINITY_DN2899_c1_g1_i20	Homeobox	BEL1-like homeodomain protein 11	BLH11	Up_C4(C4vsC3)
TRINITY_DN4063_c0_g1_i2	Homeobox	Homeobox-leucine zipper protein ATHB-16	ATHB16	Up_C4(C4vsC3)
TRINITY_DN6472_c0_g1_i3	Homeobox	Homeobox-leucine zipper protein MERISTEM L1	MERISTEM L1	Up_C4(C4vsC3)
TRINITY_DN7797_c0_g1_i2	Homeobox	Homeobox-leucine zipper protein HAT22	HAT22	Up_C4(C4vsC3)
TRINITY_DN11273_c0_g1_i6	MYB-RELATED	Transcription factor MYBS3	MYBS3	Up_C4(C4vsC3)
TRINITY_DN13902_c0_g3_i1	MYB-RELATED	Transcription factor DIVARICATA	DIVARICATA	Up_C4(C4vsC3)
TRINITY_DN14668_c0_g1_i1	MYB-RELATED	Protein LATE ELONGATED HYPOCOTYL	LHY	Up_C4(C4vsC3)
TRINITY_DN16464_c0_g1_i4	MYB-RELATED	Putative Myb family transcription factor At1g14600	MYB-At1g14600	Up_C4(C4vsC3)
TRINITY_DN16464_c0_g1_i7	MYB-RELATED	Putative Myb family transcription factor At1g14600	MYB-At1g14600	Up_C4(C4vsC3)
TRINITY_DN21380_c0_g1_i5	MYB-RELATED	Transcription factor KUA1	KUA1	Up_C4(C4vsC3)
TRINITY_DN22121_c0_g1_i4	MYB-RELATED	Protein RADIALIS-like 1	RL1	Up_C4(C4vsC3)
TRINITY_DN3198_c5_g1_i10	MYB-RELATED	Protein REVEILLE 8	REVEILLE 8	Up_C4(C4vsC3)
TRINITY_DN4089_c0_g1_i5	MYB-RELATED	Transcription factor SRM1	SRM1	Up_C4(C4vsC3)
TRINITY_DN4833_c0_g1_i5	MYB-RELATED	Protein REVEILLE 1	REVEILLE 1	Up_C4(C4vsC3)
TRINITY_DN5690_c0_g2_i1	MYB-RELATED	Transcription factor MYBC1	MYBC1	Up_C4(C4vsC3)
TRINITY_DN852_c0_g4_i5	MYB-RELATED	Transcription factor MYB1R1	MYB1R1	Up_C4(C4vsC3)
TRINITY_DN12071_c0_g2_i1	NAC	NAC transcription factor 56	NAC56	Up_C4(C4vsC3)
TRINITY_DN12071_c0_g3_i1	NAC	NAC transcription factor 56	NAC56	Up_C4(C4vsC3)
TRINITY_DN13118_c0_g1_i15	NAC	NAC domain-containing protein 83	NAC83	Up_C4(C4vsC3)
TRINITY_DN13471_c0_g1_i12	NAC	NAC domain-containing protein 83	NAC83	Up_C4(C4vsC3)
TRINITY_DN19979_c0_g2_i1	NAC	NAC domain-containing protein 100	NAC100	Up_C4(C4vsC3)
TRINITY_DN19979_c0_g3_i1	NAC	NAC domain-containing protein 100	NAC100	Up_C4(C4vsC3)
TRINITY_DN9270_c0_g1_i1	NAC	NAC domain-containing protein 2	NAC2	Up_C4(C4vsC3)
TRINITY_DN9270_c0_g1_i11	NAC	NAC domain-containing protein 2	NAC2	Up_C4(C4vsC3)
TRINITY_DN10304_c1_g1_i1	TCP	Transcription factor TCP7	TCP7	Up_C4(C4vsC3)
TRINITY_DN12464_c0_g1_i3	TCP	Transcription factor TCP14	TCP14	Up_C4(C4vsC3)
TRINITY_DN26211_c1_g1_i3	TCP	Transcription factor TCP20	TCP20	Up_C4(C4vsC3)
TRINITY_DN329_c4_g1_i13	TCP	Transcription factor TCP19	TCP19	Up_C4(C4vsC3)
TRINITY_DN3690_c0_g1_i3	TCP	Transcription factor TCP5	TCP5	Up_C4(C4vsC3)
TRINITY_DN4711_c2_g1_i2	TCP	Transcription factor TCP14	TCP14	Up_C4(C4vsC3)
TRINITY_DN5224_c0_g1_i30	TCP	Putative potassium transporter 12	HAK12	Up_C4(C4vsC3)
TRINITY_DN11019_c1_g1_i2	bHLH	Transcription factor bHLH130	bHLH130	Up_C3(C4vsC3)
TRINITY_DN11454_c0_g1_i18	bHLH	Transcription factor bHLH144	bHLH144	Up_C3(C4vsC3)
TRINITY_DN12675_c0_g1_i2	bHLH	Transcription factor bHLH123	bHLH123	Up_C3(C4vsC3)
TRINITY_DN1298_c0_g2_i2	bHLH	Transcription factor ILR3	ILR3	Up_C3(C4vsC3)
TRINITY_DN13038_c0_g2_i3	bHLH	Transcription factor BHLH089	BHLH089	Up_C3(C4vsC3)
TRINITY_DN13132_c0_g2_i13	bHLH	Cysteine-rich receptor-like protein kinase 26	CRK26	Up_C3(C4vsC3)
TRINITY_DN15091_c0_g1_i2	bHLH	Transcription factor bHLH27	bHLH27	Up_C3(C4vsC3)
TRINITY_DN17397_c0_g1_i4	bHLH	Transcription factor BIM2	BIM2	Up_C3(C4vsC3)
TRINITY_DN19232_c0_g1_i1	bHLH	Transcription factor BEE 1	BEE1	Up_C3(C4vsC3)
TRINITY_DN1928_c0_g1_i5	bHLH	Transcription factor bHLH112	bHLH112	Up_C3(C4vsC3)
TRINITY_DN1970_c0_g1_i10	bHLH	Transcription factor SCREAM2	SCREAM2	Up_C3(C4vsC3)
TRINITY_DN23234_c0_g1_i1	bHLH	Transcription factor bHLH162	bHLH162	Up_C3(C4vsC3)
TRINITY_DN25571_c0_g1_i10	bHLH	Transcription factor PHYTOCHROME INTERACTING FACTOR-LIKE 15	PIF15	Up_C3(C4vsC3)
TRINITY_DN28510_c0_g1_i1	bHLH	bHLH-type transcription factor	bHLH-type	Up_C3(C4vsC3)
TRINITY_DN31134_c0_g1_i2	bHLH	Transcription factor bHLH74	bHLH74	Up_C3(C4vsC3)
TRINITY_DN3688_c0_g1_i8	bHLH	Transcription factor bHLH30	bHLH30	Up_C3(C4vsC3)
TRINITY_DN3802_c0_g1_i1	bHLH	Transcription factor bHLH153	bHLH153	Up_C3(C4vsC3)
TRINITY_DN45105_c0_g1_i2	bHLH	bHLH transcription factor RHL1	RHL1	Up_C3(C4vsC3)
TRINITY_DN9468_c0_g1_i2	bHLH	bHLH-type transcription factor	bHLH-type	Up_C3(C4vsC3)
TRINITY_DN12442_c0_g1_i2	C2C2	B-box zinc finger protein 20	BBX20	Up_C3(C4vsC3)
TRINITY_DN13253_c0_g1_i10	C2C2	GATA transcription factor 5	GATA5	Up_C3(C4vsC3)
TRINITY_DN13262_c0_g2_i1	C2C2	GATA transcription factor 16	GATA16	Up_C3(C4vsC3)
TRINITY_DN14877_c0_g1_i2	C2C2	Zinc finger protein CONSTANS-LIKE 4	COL 4	Up_C3(C4vsC3)
TRINITY_DN1997_c0_g1_i11	C2C2	Putative zinc finger protein At1g68190	ZF-At1g68190	Up_C3(C4vsC3)
TRINITY_DN24017_c0_g1_i2	C2C2	Zinc finger protein CONSTANS-LIKE 14	COL14	Up_C3(C4vsC3)
TRINITY_DN24017_c0_g1_i3	C2C2	Zinc finger protein CONSTANS-LIKE 15	COL15	Up_C3(C4vsC3)
TRINITY_DN25435_c0_g1_i3	C2C2	Dof zinc finger protein DOF4.6	DOF4.6	Up_C3(C4vsC3)
TRINITY_DN27446_c0_g1_i3	C2C2	Cyclic dof factor 2	CDF	Up_C3(C4vsC3)
TRINITY_DN10101_c0_g1_i3	C2H2	Protein DEHYDRATION-INDUCED 19 homolog 5	DI19-5	Up_C3(C4vsC3)
TRINITY_DN13702_c0_g3_i3	C2H2	Protein indeterminate-domain 11	IDD11	Up_C3(C4vsC3)
TRINITY_DN13917_c0_g1_i2	C2H2	Zinc finger protein ENHYDROUS	ZF-ENHYDROUS	Up_C3(C4vsC3)
TRINITY_DN21308_c0_g1_i2	C2H2	Zinc finger protein GAI-ASSOCIATED FACTOR 1	ZF-GAI-ASSOCIATED FACTOR 1	Up_C3(C4vsC3)
TRINITY_DN2415_c0_g1_i5	C2H2	Protein SUPPRESSOR OF FRI 4	SUF4	Up_C3(C4vsC3)
TRINITY_DN396_c0_g1_i9	C2H2	Zinc finger protein ENHYDROUS	ZF-ENHYDROUS	Up_C3(C4vsC3)
TRINITY_DN5248_c0_g1_i6	C2H2	Protein DEHYDRATION-INDUCED 19 homolog 5	DI19-5	Up_C3(C4vsC3)
TRINITY_DN12346_c0_g1_i3	Homeobox	Homeobox-leucine zipper protein ROC8	ROC8	Up_C3(C4vsC3)
TRINITY_DN1249_c0_g1_i9	Homeobox	Homeobox protein knotted-1-like 7	KNAT7	Up_C3(C4vsC3)
TRINITY_DN13507_c2_g1_i1	Homeobox	PHD-type transcription factor	PHD-type	Up_C3(C4vsC3)
TRINITY_DN14182_c0_g1_i1	Homeobox	Homeobox-leucine zipper protein ATHB-6	ATHB-6	Up_C3(C4vsC3)
TRINITY_DN21280_c0_g1_i4	Homeobox	Homeobox protein HAT3.1	HAT3.1	Up_C3(C4vsC3)
TRINITY_DN27294_c0_g1_i5	Homeobox	Homeobox-leucine zipper protein HAT5	HAT5	Up_C3(C4vsC3)
TRINITY_DN5257_c0_g1_i1	Homeobox	Homeobox-leucine zipper protein HAT5	HAT5	Up_C3(C4vsC3)
TRINITY_DN63478_c1_g1_i1	Homeobox	Homeobox-leucine zipper protein HAT7	HAT7	Up_C3(C4vsC3)
TRINITY_DN14144_c1_g1_i4	MYB-RELATED	TSL-kinase interacting protein 1	TKI1	Up_C3(C4vsC3)
TRINITY_DN18931_c0_g1_i2	MYB-RELATED	MYB-RELATED transcription factor *(DRMY)	DRMY	Up_C3(C4vsC3)
TRINITY_DN18931_c0_g1_i6	MYB-RELATED	MYB-RELATED transcription factor *(DRMY)	DRMY	Up_C3(C4vsC3)
TRINITY_DN2227_c0_g1_i1	MYB-RELATED	Transcription factor SRM1	SRM1	Up_C3(C4vsC3)
TRINITY_DN3573_c0_g1_i45	MYB-RELATED	Protein REVEILLE 6	REVEILLE 6	Up_C3(C4vsC3)
TRINITY_DN6789_c0_g3_i5	MYB-RELATED	MYB-RELATED transcription factor *(DRMY)	DRMY	Up_C3(C4vsC3)
TRINITY_DN9817_c0_g1_i2	MYB-RELATED	Protein REVEILLE 5	REVEILLE 5	Up_C3(C4vsC3)
TRINITY_DN13970_c0_g1_i6	NAC	NAC domain-containing protein 21/22	NAC21/22	Up_C3(C4vsC3)
TRINITY_DN14890_c0_g1_i1	NAC	NAC domain-containing protein 2	NAC2	Up_C3(C4vsC3)
TRINITY_DN24118_c0_g2_i2	NAC	NAC domain-containing protein 71	NAC71	Up_C3(C4vsC3)
TRINITY_DN42979_c0_g1_i1	NAC	NAC domain-containing protein 89	NAC89	Up_C3(C4vsC3)
TRINITY_DN7351_c0_g1_i2	NAC	NAC domain-containing protein 6	NAC6	Up_C3(C4vsC3)
TRINITY_DN7351_c1_g1_i2	NAC	NAC domain-containing protein 6	NAC6	Up_C3(C4vsC3)
TRINITY_DN75044_c0_g1_i1	NAC	NAC domain-containing protein 90	NAC90	Up_C3(C4vsC3)
TRINITY_DN11350_c1_g1_i1	WRKY	WRKY transcription factor 72A	WRKY72A	Up_C3(C4vsC3)
TRINITY_DN14115_c0_g1_i10	WRKY	Probable WRKY transcription factor 40	WRKY 40	Up_C3(C4vsC3)
TRINITY_DN14824_c0_g1_i22	WRKY	Probable WRKY transcription factor 2	WRKY 2	Up_C3(C4vsC3)
TRINITY_DN15151_c2_g1_i5	WRKY	Probable WRKY transcription factor 20	WRKY 20	Up_C3(C4vsC3)
TRINITY_DN17998_c0_g1_i1	WRKY	Probable WRKY transcription factor 21	WRKY 21	Up_C3(C4vsC3)
TRINITY_DN23254_c0_g1_i1	WRKY	WRKY DNA-binding transcription factor 70	WRKY70	Up_C3(C4vsC3)
TRINITY_DN2463_c0_g1_i4	WRKY	Probable WRKY transcription factor 20	WRKY 20	Up_C3(C4vsC3)
TRINITY_DN32917_c0_g1_i2	WRKY	Probable WRKY transcription factor 40	WRKY 40	Up_C3(C4vsC3)
TRINITY_DN42128_c0_g1_i1	WRKY	Probable WRKY transcription factor 13	WRKY 13	Up_C3(C4vsC3)
