# Supplementary material for: C4-like Sesuvium sesuvioides (Aizoaceae) exhibits CAM in cotyledons and putative C4-like + CAM metabolism in adult leaves as revealed by transcriptome analysis
Source: BMC Genomics. 2024 Jul 13;25:688. doi: 10.1186/s12864-024-10553-2 (PMC11245778; doi:10.1186/s12864-024-10553-2)
Supplement: Supplementary file 3 — Additional file 3: Dataset S2. DE transcripts in all comparisons. [file 12864_2024_10553_MOESM3_ESM.xlsx]

## Sheet: UpCD_(CNvsCDref)
Up-regulated transcripts, count, and annotation in CD as compared to CN of S. sesuvioides																					Annotation and functional classification of transcripts encoding TFs that belong to the same K-means group as C4 and CAM genes.						Annotation and functional classification of transcripts encoding phytohormones that belong to the same K-means group as C4 and CAM genes.						Annotation and functional classification of photosynthetic transcripts and their k-means clusters							Annotation and functional classification of transcripts encoding external stimuli response that belong to the same K-means group as C4 and CAM genes.							Annotation and functional classification of transcripts encoding for carbohydrate metabolism that belong to the same K-means group as C4 and CAM genes
					Stats of DE analysis							Transcript count																			Photosynthesis
Transcript	Annotation		baseMean	log2FoldChange	lfcSE	stat	pvalue	padj	CD1	CD2	CD3	CN1	CN2	CN3	SS1	SS2	SS3		Transcript	Annotation	Type	Family	kmeans_Cluster		Transcript	Annotation	Type	Family	kmeans_Cluster		Transcript	Annotation	Type	Function_1	Function_2	kmeans_Cluster		Transcript	Annotation	Type	Function_1	Function_2	kmeans_Cluster		Transcript	Annotation	Type	Function_1	Function_2
TRINITY_DN10031_c0_g1_i13	Enzyme classification.EC_2 transferases.EC_2.4 glycosyltransferase		3752.34	-2.04623	0.234276	-4.46579	7.98e-06	0.000526259	4734.51	4863.35	5624.81	1309.17	1385.97	990.598	5021.01	5843.51	3998.12		TRINITY_DN12139_c1_g2_i4	APETALA2-like protein 3	Transcription factor	AP2/ERF	1		TRINITY_DN3207_c0_g1_i25	Abscisic-aldehyde oxidase	Phytohormone	Abscisic acid	1		TRINITY_DN1285_c0_g1_i17	Chaperonin-like RBCX protein 1, chloroplastic	Photosynthesis	Calvin cycle		1		TRINITY_DN10191_c2_g1_i1	Transcription factor LUX	Multi-process regulation	Circadian response	Circadian clock system evening regulation co-activator	1		TRINITY_DN15503_c0_g1_i3	phosphomannomutase	Carbohydrate metabolism	Starch metabolism
TRINITY_DN1011_c0_g1_i1	not assigned.annotated		121383	-4.73015	1.11935	-3.33242	0.000860957	0.0264268	36689	37068.6	1042.52	747.625	1226	844.552	152444	803079	59306.8		TRINITY_DN20209_c1_g1_i4	bHLH-type transcription factor	Transcription factor	bHLH	1		TRINITY_DN1787_c0_g1_i11	Methylesterase 17	Phytohormone	Auxin	1		TRINITY_DN1046_c0_g1_i12	Ribulose bisphosphate carboxylase small subunit, chloroplastic 1	Photosynthesis	Calvin cycle		2		TRINITY_DN14168_c0_g2_i6	night-time repressor *(COR27)	Multi-process regulation	Circadian response	Circadian/Light response	1		TRINITY_DN15503_c0_g1_i4	phosphomannomutase	Carbohydrate metabolism	Starch metabolism
TRINITY_DN10111_c3_g1_i1	not assigned.annotated		11.7602	-7.13069	1.96049	-3.12711	0.00176531	0.046634	32.7991	18.6157	23.6262	0	0	0	0	21.2329	9.56746		TRINITY_DN28510_c0_g2_i1	Transcription factor bHLH160	Transcription factor	bHLH	1		TRINITY_DN3425_c0_g1_i4	Receptor protein kinase TMK1	Phytohormone	Auxin	1		TRINITY_DN2587_c1_g1_i1	Ribulose bisphosphate carboxylase small subunit, chloroplastic 1	Photosynthesis	Calvin cycle		2		TRINITY_DN8852_c0_g2_i2	night-time repressor *(COR27)	Multi-process regulation	Circadian response	Circadian/Light response	1		TRINITY_DN1342_c0_g1_i7	Probable galactinol--sucrose galactosyltransferase 1	Carbohydrate metabolism	Starch metabolism
TRINITY_DN10113_c0_g1_i2	Chromatin organisation.post-translational histone modification.PRC1 bifunctional histone ubiquitination and methylation reader complex.core components.LHP1 modification reader activity.regulatory protein *(ELP1) of LHP1 activity		217.5	-3.07709	0.461495	-4.50079	6.77e-06	0.00046082	572.754	544.741	594.255	71.0411	70.0081	61.814	7.83588	6.65295	28.3947		TRINITY_DN1034_c0_g1_i1	Zinc finger protein CONSTANS-LIKE 5	Transcription factor	C2C2	1		TRINITY_DN7072_c0_g2_i11	Receptor protein kinase TMK1	Phytohormone	Auxin	1		TRINITY_DN2828_c0_g1_i6	Malate dehydrogenase, chloroplastic	Photosynthesis	Malate formation	Carboxylation	1		TRINITY_DN4853_c0_g1_i17	Two-component response regulator-like PRR37	Multi-process regulation	Circadian response	Circadian clock system day time represssor	1		TRINITY_DN10755_c0_g1_i23	Alpha-glucan water dikinase, chloroplastic	Carbohydrate metabolism	Starch metabolism	Starch degradation
TRINITY_DN10145_c0_g3_i2	not assigned.annotated		894.449	-6.69241	1.02164	-5.57184	2.52e-08	3.5e-06	3711.58	3911.78	339.069	38.5085	29.6879	8.84702	0	3.97293	6.60575		TRINITY_DN1034_c0_g1_i2	Zinc finger protein CONSTANS-LIKE 5	Transcription factor	C2C2	1		TRINITY_DN17768_c0_g2_i3	Protein REVERSION-TO-ETHYLENE SENSITIVITY1	Phytohormone	Ethylene	1		TRINITY_DN3045_c0_g1_i1	Malate dehydrogenase, chloroplastic	Photosynthesis	Malate formation	Carboxylation	1		TRINITY_DN4853_c0_g1_i27	Two-component response regulator-like PRR37	Multi-process regulation	Circadian response	Circadian clock system day time represssor	1		TRINITY_DN10755_c0_g1_i4	Alpha-glucan water dikinase, chloroplastic	Carbohydrate metabolism	Starch metabolism	Starch degradation
TRINITY_DN10145_c0_g3_i4	not assigned.annotated		246.118	-6.07943	1.14232	-4.44659	8.72e-06	0.000566668	1056.69	997.183	103.271	17.5947	14.3789	0	3.48533	9.25978	13.2047		TRINITY_DN1034_c0_g1_i3	Zinc finger protein CONSTANS-LIKE 5	Transcription factor	C2C2	1		TRINITY_DN3257_c1_g1_i14	acyl-CoA thioesterase *(ACH)	Phytohormone	Jasmonic acid	1		TRINITY_DN3045_c0_g2_i2	Malate dehydrogenase, chloroplastic	Photosynthesis	Malate formation	Carboxylation	1		TRINITY_DN5368_c0_g1_i9	Two-component response regulator-like PRR95	Multi-process regulation	Circadian response	Circadian clock system day time represssor	1		TRINITY_DN23976_c0_g1_i10	Alpha-glucan water dikinase, chloroplastic	Carbohydrate metabolism	Starch metabolism	Starch degradation
TRINITY_DN10149_c0_g3_i1	Protein biosynthesis.organelle machinery.translation termination.ribosome recycling factor *(RRF)		111.772	-10.6752	1.77855	-5.43994	5.33e-08	6.63e-06	246.564	272.667	368.017	0	0	0	52.0134	0	66.6845		TRINITY_DN33372_c0_g1_i2	Zinc finger protein CONSTANS-LIKE 5	Transcription factor	C2C2	1		TRINITY_DN2377_c1_g1_i11	Pathogenesis-related protein PRB1-3	Phytohormone	Signalling peptide	1									TRINITY_DN6287_c0_g1_i10	Two-component response regulator-like APRR5	Multi-process regulation	Circadian response	Circadian clock system day time represssor	1		TRINITY_DN1106_c0_g1_i16	regulatory protein *(LESV) involved in organization of starch granule matrix	Carbohydrate metabolism	Starch metabolism	Starch degradation
TRINITY_DN10151_c0_g1_i15	Protein homeostasis.proteolysis.aspartic-type peptidase activities.A1-class (Pepsin) protease		108.425	-6.71578	1.67956	-3.40314	0.000666164	0.0215164	506.784	433.909	1.59836	0	8.79176	0	9.58593	6.64641	8.50732		TRINITY_DN16541_c0_g1_i2	B-box zinc finger protein 24	Transcription factor	C2C2	1		TRINITY_DN2377_c1_g1_i4	Pathogenesis-related protein 1C	Phytohormone	Signalling peptide	1									TRINITY_DN7356_c0_g1_i10	Two-component response regulator-like APRR5	Multi-process regulation	Circadian response	Circadian clock system day time represssor	1		TRINITY_DN359_c0_g1_i30	Sucrose-phosphate synthase	Carbohydrate metabolism	Starch metabolism	Sucrose synthesis
TRINITY_DN10181_c0_g1_i1	Lipid metabolism.fatty acid metabolism.plastidial fatty acid synthase (ptFAS) system.ketoacyl-ACP synthase (ptKAS) activities.ketoacyl-ACP synthase I		2573.35	-1.627	0.129656	-4.83589	1.33e-06	0.000112366	4913.22	5049.26	5121.03	1492.65	1713.95	1675.78	963.367	1104.97	1125.89		TRINITY_DN13253_c0_g1_i6	GATA transcription factor 5	Transcription factor	C2C2	1		TRINITY_DN1486_c0_g1_i2	EG45-like domain containing protein	Phytohormone	Signalling peptide	1									TRINITY_DN7356_c0_g1_i20	Two-component response regulator-like APRR5	Multi-process regulation	Circadian response	Circadian clock system day time represssor	1		TRINITY_DN8235_c1_g1_i2	Hexokinase-1	Carbohydrate metabolism	Starch metabolism	Glycolysis
TRINITY_DN10189_c0_g1_i19	not assigned.annotated		17.6523	-6.35694	1.35642	-3.94932	7.84e-05	0.00363339	31.2387	62.4812	62.4626	0	1.75243	0	0	0	0.935923		TRINITY_DN4797_c0_g1_i10	GATA transcription factor 15	Transcription factor	C2C2	1		TRINITY_DN1486_c0_g1_i4	EG45-like domain containing protein	Phytohormone	Signalling peptide	1									TRINITY_DN16512_c0_g2_i3	Protein EARLY FLOWERING 5	Multi-process regulation	Circadian response	Circadian clock system evening regulation co-activator	1		TRINITY_DN3966_c0_g1_i11	Dihydrolipoyllysine-residue acetyltransferase component 1 of pyruvate dehydrogenase complex, mitochondrial	Carbohydrate metabolism	Starch metabolism	Glycolysis
TRINITY_DN10191_c2_g1_i1	Multi-process regulation.circadian clock system.evening element regulation.Evening Complex (EC).component *(LUX)		387.963	-1.85035	0.2406	-3.5343	0.000408861	0.0144152	876.593	915.711	698.113	225.78	274.116	190.008	93.9702	118.612	98.761		TRINITY_DN25009_c0_g2_i1	Agamous-like MADS-box protein AGL62	Transcription factor	MADS/AGL	1															TRINITY_DN2982_c0_g2_i3	Protein GIGANTEA	External stimuli response	Light response	UV-A/blue light response	1		TRINITY_DN10031_c0_g1_i13	Alpha-glucan phosphorylase 2, cytosolic	Carbohydrate metabolism	Starch metabolism	Starch phosphorolytic degradation
TRINITY_DN10238_c0_g1_i4	Solute transport.carrier-mediated transport.CPA superfamily.CPA-1 family.proton:cation antiporter *(NHX)		2000.14	-2.45937	0.162267	-8.99367	2.39e-19	3.39e-16	3874.88	3855.7	3507.34	604.251	666.941	771.404	1635.29	1667.19	1418.28		TRINITY_DN5690_c0_g2_i1	Transcription factor MYBC1	Transcription factor	MYB-RELATED	1															TRINITY_DN2982_c0_g2_i5	Protein GIGANTEA	External stimuli response	Light response	UV-A/blue light response	1		TRINITY_DN5765_c0_g1_i48	Isoamylase 3, chloroplastic	Carbohydrate metabolism	Starch metabolism	Starch degradation
TRINITY_DN10238_c0_g1_i6	Solute transport.carrier-mediated transport.CPA superfamily.CPA-1 family.proton:cation antiporter *(NHX)		24.8073	-3.42157	0.615927	-3.93159	8.44e-05	0.00386544	55.7933	52.7603	30.1097	4.42861	3.55771	4.96403	30.0331	20.5442	21.0745		TRINITY_DN36017_c0_g2_i2	Protein RADIALIS-like 2	Transcription factor	MYB-RELATED	1															TRINITY_DN1760_c0_g1_i4	Adagio protein 3	External stimuli response	Light response	UV-A/blue light response	1		TRINITY_DN2989_c0_g1_i1	Xylulose 5-phosphate/phosphate translocator, chloroplastic	Carbohydrate metabolism	Transporter	Starch/sugar transporter
TRINITY_DN10238_c0_g1_i7	Solute transport.carrier-mediated transport.CPA superfamily.CPA-1 family.proton:cation antiporter *(NHX)		22.3379	-7.98384	1.97496	-3.53619	0.000405937	0.0143387	28.9065	26.8696	82.7742	0	0	0	16.2909	0	46.1998		TRINITY_DN31405_c1_g1_i1	Transcription factor JUNGBRUNNEN 1	Transcription factor	NAC	1															TRINITY_DN1760_c0_g2_i3	Adagio protein 3	External stimuli response	Light response	UV-A/blue light response	1		TRINITY_DN39363_c0_g1_i10	GDP-mannose transporter GONST2	Carbohydrate metabolism	Transporter	Starch/sugar transporter
TRINITY_DN10258_c0_g1_i11	not assigned.annotated		32.741	-7.97279	1.27836	-5.45449	4.91e-08	6.15e-06	47.5175	43.2366	46.6685	0	0	0	74.7713	37.3021	45.1726		TRINITY_DN8233_c0_g1_i7	Nuclear transcription factor Y subunit A-3	Transcription factor	NY-Y	1															TRINITY_DN8811_c0_g2_i16	substrate adaptor *(DHU1) of CUL4-based ubiquitin ligase complex	External stimuli response	Light response	UV-A/blue light response	1		TRINITY_DN322_c0_g1_i5	Sugar transporter ERD6-like 7	Carbohydrate metabolism	Transporter	Starch/sugar transporter
TRINITY_DN10292_c0_g1_i7	Coenzyme metabolism.tetrahydrofolate metabolism.folyl-polyglutamate synthetase		104.834	-7.34349	1.85227	-3.42471	0.000615451	0.0201576	52.3948	0	36.2171	0	0	0	172.614	536.409	145.871		TRINITY_DN6074_c0_g1_i10	Protein TIFY 8	Transcription factor	TIFY	1
TRINITY_DN1034_c0_g1_i1	RNA biosynthesis.transcriptional regulation.C2C2 transcription factor superfamily.BBX transcription factor families.class-I transcription factor		717.465	-2.68831	0.431726	-3.9106	9.21e-05	0.0041475	227.245	191.564	295.679	21.4332	55.3508	33.4858	1670.55	2546.3	1415.58
TRINITY_DN1034_c0_g1_i2	RNA biosynthesis.transcriptional regulation.C2C2 transcription factor superfamily.BBX transcription factor families.class-I transcription factor		750.503	-4.0041	0.614371	-4.88972	1.01e-06	8.88e-05	405.225	376.24	471.725	42.7663	5.43308	30.4357	2316.55	1163.83	1942.32
TRINITY_DN1034_c0_g1_i3	RNA biosynthesis.transcriptional regulation.C2C2 transcription factor superfamily.BBX transcription factor families.class-I transcription factor		36.7594	-6.19458	1.59643	-3.25387	0.00113845	0.0331903	6.83942	2.18787	31.7195	0	0	0	131.397	60.9028	97.7886
TRINITY_DN10364_c0_g1_i9	not assigned.annotated		54.1045	-9.41139	1.52395	-5.51946	3.4e-08	4.48e-06	135.762	138.84	96.554	0	0	0	51.3325	3.98825	60.464
TRINITY_DN10402_c0_g1_i19	not assigned.annotated		21.4172	-5.12727	1.1678	-3.53422	0.000408985	0.0144152	20.6838	29.5262	13.9645	0	0	2.07292	35.0284	43.2246	48.2542
TRINITY_DN10410_c1_g1_i1	Cell division.DNA replication.elongation.DNA-tracking platform.sliding clamp protein *(PCNA)		596.985	-1.84519	0.227698	-3.7119	0.000205707	0.00825814	1253.25	1473.44	1125.83	312.067	366.703	392.672	176.965	149.53	122.401
TRINITY_DN10452_c0_g1_i6	Cell division.DNA replication.elongation.single-stranded-DNA binding RPA complex.component *(RPA1)		126.691	-2.51231	0.446631	-3.38604	0.000709094	0.0226341	259.868	326.532	358.81	63.3761	50.6997	51.7868	6.13345	4.02523	18.9849
TRINITY_DN10455_c0_g1_i1	Amino acid metabolism.aspartate group amino acid biosynthesis.aspartate-derived amino acids.aspartate-semialdehyde dehydrogenase		1276.82	-1.79459	0.165289	-4.80728	1.53e-06	0.0001269	2975.36	2783.42	2465.19	793.048	743.008	834.434	311.696	257.943	327.236
TRINITY_DN10455_c1_g1_i2	Amino acid metabolism.aspartate group amino acid biosynthesis.aspartate-derived amino acids.aspartate-semialdehyde dehydrogenase		378.796	-2.07082	0.266797	-4.0136	5.98e-05	0.00286809	829.67	905.477	816.062	168.706	199.454	238.643	80.1063	61.7548	109.289
TRINITY_DN1046_c0_g1_i12	Photosynthesis.calvin cycle.ribulose-1,5-bisphosphat carboxylase/oxygenase (RuBisCo) activity.RuBisCo heterodimer.small subunit		49605.3	-1.94226	0.17471	-5.39329	6.92e-08	8.27e-06	101674	99491.8	80138.8	24468	22360.8	26368.9	28040.7	29685.2	34219.8
TRINITY_DN104783_c0_g1_i1	not assigned.annotated		90.8341	-2.6548	0.457622	-3.61609	0.000299084	0.0112137	134.272	121.433	238.517	17.451	38.3932	22.3287	72.5912	93.6814	78.8395
TRINITY_DN10486_c0_g1_i5	not assigned.annotated		28.9787	-7.60476	1.38284	-4.77623	1.79e-06	0.000145195	52.1182	30.8324	15.9008	0	0	0	61.9413	31.6447	68.3708
TRINITY_DN10533_c0_g1_i1	RNA processing.organelle machinery.RNA homeostasis.plastidial mRNA stabilisation.stability factor *(PPR10)		1869.15	-1.55784	0.151824	-3.67424	0.000238558	0.00929677	4051.56	3924.26	3564.42	1287.73	1215.65	1416.28	449.14	408.479	504.795
TRINITY_DN10585_c0_g1_i1	Protein homeostasis.proteolysis.cysteine-type peptidase activities.C1-class (Papain) protease activities.subclass RD19 cysteine protease		58.5518	-3.57798	0.572324	-4.50441	6.66e-06	0.000453993	45.6264	79.4545	99.8244	7.77741	6.25313	4.9275	82.0315	130.384	70.6867
TRINITY_DN10606_c0_g1_i17	not assigned.annotated		15.1338	-7.48922	2.06057	-3.14924	0.00163694	0.0439904	30.5628	60.7799	6.47339	0	0	0	27.943	0	10.4447
TRINITY_DN10649_c0_g2_i6	Protein modification.protein folding.FKBP-type chaperone activities.peptidyl-prolyl cis-trans isomerase *(FKBP43/53)		79.9201	-2.59109	0.512619	-3.10386	0.00191016	0.0495914	235.929	174.817	140.727	27.5884	40.982	22.6941	31.907	10.397	34.2396
TRINITY_DN10653_c0_g1_i13	not assigned.annotated		28.6054	-8.88036	1.9993	-3.94155	8.1e-05	0.00373195	118.873	127.99	10.5849	0	0	0	0	0	0
TRINITY_DN1066_c0_g1_i23	not assigned.not annotated		143.638	-6.86019	1.36305	-4.29933	1.71e-05	0.000994035	645.897	611.797	3.96451	4.38093	4.51549	1.96366	15.0777	1.35614	3.78793
TRINITY_DN10692_c0_g1_i2	not assigned.annotated		54.9947	-3.64252	0.622535	-4.24477	2.19e-05	0.00122605	160.185	147.221	143.579	9.8011	22.0982	3.89933	2.64021	2.67605	2.85207
TRINITY_DN10692_c0_g1_i3	not assigned.annotated		640.297	-3.14128	0.567819	-3.77106	0.000162552	0.00676276	1875.62	1874.65	1330.77	167.513	193.385	214.886	12.3412	71.5264	21.9877
TRINITY_DN1073_c0_g1_i8	Chromatin organisation.chromatin structure.DNA wrapping.histone *(H4)		658.385	-3.16171	0.593648	-3.64141	0.000271151	0.0103325	2352.53	2123.1	662.447	199.046	256.754	118.179	45.8031	53.7879	113.815
TRINITY_DN10746_c0_g1_i19	Protein modification.glycosylation.N-linked glycosylation.complex N-glycan maturation.beta-1,3-galactosyltransferase		32.0752	-21.5885	2.75233	-7.48038	7.41e-14	4.61e-11	0	98.4919	0	0	0	0	40.9655	128.368	20.8511
TRINITY_DN10755_c0_g1_i23	Carbohydrate metabolism.starch metabolism.degradation.phosphorylation.alpha-glucan water dikinase *(GWD)		1207.08	-3.08382	0.455294	-4.57686	4.72e-06	0.000337463	2986.1	2951.29	1158.93	320.56	190.26	326.343	1060.89	1171.44	697.879
TRINITY_DN10755_c0_g1_i4	Carbohydrate metabolism.starch metabolism.degradation.phosphorylation.alpha-glucan water dikinase *(GWD)		4726.13	-1.82143	0.264582	-3.10464	0.00190512	0.0495649	9749.66	9615.62	10411.1	3182.67	3065.73	2176.76	1877.98	1212.7	1242.96
TRINITY_DN10818_c0_g1_i6	not assigned.annotated		119.014	-2.15267	0.365254	-3.1558	0.00160058	0.0431912	173.555	242.827	251.723	44.816	56.1889	49.0707	115.112	55.7321	82.099
TRINITY_DN109437_c0_g1_i1	not assigned.not annotated		158.781	-4.49831	0.942766	-3.71069	0.000206695	0.0082851	646.316	621.543	50.3641	40.676	7.12248	10.79	15.562	14.3245	22.3304
TRINITY_DN10958_c0_g2_i2	not assigned.annotated		487.089	-2.74569	0.340674	-5.12422	2.99e-07	3.03e-05	1162.56	1203.22	1034.85	124.978	182.8	198.747	130.391	117.197	229.052
TRINITY_DN10989_c0_g1_i2	RNA biosynthesis.organelle machinery.RNA polymerase activities.plastid-encoded RNA polymerase (PEP) complex.PEP assembly/activity regulation.regulatory factor *(NCP/RCB)		222.309	-1.71148	0.214998	-3.30923	0.000935514	0.0283372	477.767	358.615	433.454	131.553	140.808	115.456	106.381	121.99	114.754
TRINITY_DN11024_c0_g2_i2	Protein modification.phosphorylation.TKL protein kinase superfamily.LRR-III protein kinase		415.977	-2.39552	0.363243	-3.84183	0.000122121	0.00527567	934.433	1036.17	719.45	157.607	226.521	126.599	236.932	122.124	183.953
TRINITY_DN1106_c0_g1_i16	Carbohydrate metabolism.starch metabolism.degradation.phosphorylation.regulatory protein *(LESV)		576.905	-2.48683	0.3467	-4.28852	1.8e-05	0.00104086	1128.2	1047.08	1586.82	164.891	208.88	297.247	215.202	330.888	212.931
TRINITY_DN11087_c0_g1_i10	Solute transport.carrier-mediated transport.APC superfamily.AAAP family.amino acid transporter *(AAP)		57.6101	-6.97221	1.12832	-5.29303	1.2e-07	1.35e-05	82.8567	110.613	54.682	0	0	1.96683	88.5035	112.246	67.622
TRINITY_DN11133_c0_g1_i7	not assigned.annotated		79.7499	-2.08087	0.347497	-3.11044	0.00186812	0.0488164	175.75	153.995	159.618	25.3261	45.0208	44.7299	33.9323	31.4173	47.9589
TRINITY_DN11141_c0_g1_i4	not assigned.not annotated		491.337	-1.90796	0.203764	-4.45593	8.35e-06	0.000546357	1112.04	1153.5	892.379	281.492	274.556	285.097	143.511	116.853	162.615
TRINITY_DN11203_c0_g1_i9	not assigned.annotated		77.5495	-8.26899	1.46972	-4.94583	7.58e-07	6.89e-05	91.3984	42.5854	8.24557	0	0	0	172.956	190.506	192.253
TRINITY_DN11233_c0_g1_i7	not assigned.annotated		4031.88	-1.46518	0.134677	-3.45409	0.000552155	0.0184549	7772.76	7802.97	7692.3	2493.69	2866.45	3066.08	1485.73	1461.58	1645.36
TRINITY_DN1125_c0_g1_i17	not assigned.annotated		1021.89	-3.62585	0.484234	-5.42268	5.87e-08	7.16e-06	3682.1	3507.04	1138.21	222.424	242.705	209.3	59.7711	88.7008	46.7818
TRINITY_DN1125_c0_g1_i5	not assigned.annotated		31.567	-6.04164	1.40789	-3.581	0.000342277	0.0124818	136.06	113.192	18.8233	2.19061	0	1.96903	2.61271	9.2554	0
TRINITY_DN11251_c0_g1_i17	Protein biosynthesis.aminoacyl-tRNA synthetase activities.glutamyl-tRNA-dependent amidotransferase complex.component *(GatB)		720.271	-1.88685	0.241281	-3.67557	0.000237318	0.009254	1636.39	1649.14	1631.35	390.681	532.623	405.461	88.0784	56.2151	92.5024
TRINITY_DN1138_c0_g2_i5	not assigned.annotated		315.769	-3.18622	0.610565	-3.58065	0.000342739	0.0124917	785.283	855.77	863.554	90.7528	139.218	45.0251	36.3483	5.35751	20.6107
TRINITY_DN11463_c0_g1_i3	not assigned.annotated		54.5434	-9.32961	2.67101	-3.11852	0.00181763	0.0476496	132.461	218.498	0	0	0	0	43.4797	0	96.4523
TRINITY_DN11466_c0_g1_i33	not assigned.annotated		23.2042	-8.23171	1.7862	-4.04866	5.15e-05	0.00254415	53.6614	47.7781	63.0123	0	0	0	24.0709	0	20.3152
TRINITY_DN11553_c0_g2_i2	Enzyme classification.EC_2 transferases.EC_2.7 transferase transferring phosphorus-containing group		76.3104	-2.64419	0.473869	-3.46973	0.000520989	0.0175029	163.841	157.846	157.472	22.331	29.2547	24.8862	65.3576	19.0052	46.7997
TRINITY_DN11678_c0_g1_i2	not assigned.annotated		316.758	-9.79484	2.01762	-4.35901	1.31e-05	0.000788209	312.383	181.635	0	0	0	0	394.279	944.649	1017.87
TRINITY_DN11766_c0_g1_i4	RNA processing.RNA modification.mRNA maturation.RNA 5		509.18	-1.66224	0.145748	-4.54375	5.53e-06	0.000385584	1004.58	962.385	892.596	310.172	302.575	290.58	257.299	263.675	298.758
TRINITY_DN11780_c0_g3_i2	Secondary metabolism.terpenoids.terpene biosynthesis.triterpenoid synthase		22.4196	-4.35405	0.959696	-3.49491	0.00047423	0.0162583	29.23	35.1554	15.9576	0	1.76342	1.92814	58.2616	29.2734	30.2067
TRINITY_DN11794_c0_g1_i2	Protein homeostasis.proteolysis.serine-type peptidase activities.chloroplast Clp-type protease complex.proteolytic core component *(ClpP1/3-6)		11.8026	-7.18771	1.34407	-4.60371	4.15e-06	0.000302366	22.3031	22.7295	23.3728	0	0	0	10.2085	9.77305	17.8369
TRINITY_DN1180_c0_g1_i10	not assigned.annotated		27.1663	-6.30339	1.6573	-3.20001	0.00137421	0.0383183	143.906	73.3982	11.908	0	0	2.89073	0	6.73405	5.65912
TRINITY_DN1182_c0_g1_i8	not assigned.annotated		175.614	-2.95923	0.437398	-4.47929	7.49e-06	0.00050038	406.651	400.189	376.585	23.2741	58.0363	70.3197	108.052	64.7545	72.6609
TRINITY_DN1187_c0_g1_i30	Chromatin organisation.post-translational histone modification.histone methylation.JmjC-domain histone demethylase activities.histone demethylase *(KDM3)		327.531	-10.9993	2.07249	-4.82477	1.4e-06	0.000118208	454.047	420.364	248.665	0	0	0	923.324	0	901.377
TRINITY_DN11890_c0_g1_i7	not assigned.annotated		36.6432	-8.21502	1.38665	-5.20322	1.96e-07	2.09e-05	26.6242	36.9427	97.9331	0	0	0	58.9577	69.8539	39.4775
TRINITY_DN11901_c0_g2_i3	Protein homeostasis.ubiquitin-proteasome system.ubiquitin-fold protein conjugation.CULLIN-based E3 ubiquitin ligase activities.CUL4-based E3 ubiquitin ligase complexes.DCAF substrate adaptor component activities.substrate adaptor		36.7224	-8.7204	1.38867	-5.55955	2.7e-08	3.72e-06	59.3065	111.596	59.4135	0	0	0	59.031	25.1512	16.0029
TRINITY_DN12002_c0_g2_i4	not assigned.annotated		2452.07	-6.29477	0.960556	-5.51219	3.54e-08	4.65e-06	10315.3	10566.2	770.147	122.991	114.259	38.5507	10.3081	47.1315	83.7639
TRINITY_DN12024_c1_g1_i17	not assigned.annotated		8.63611	-7.25252	1.9825	-3.15385	0.0016113	0.0434267	39.5803	31.8192	5.38196	0	0	0	0.943511	0	0
TRINITY_DN12139_c1_g2_i4	RNA biosynthesis.transcriptional regulation.AP2/ERF transcription factor superfamily.AP2-type transcription factor *(WRI/AIL)		24.1786	-8.53507	1.76192	-4.27663	1.9e-05	0.00108934	72.5267	92.8786	36.373	0	0	0	0	12.0509	3.77828
TRINITY_DN12174_c0_g2_i2	not assigned.annotated		109.335	-2.22418	0.276763	-4.42322	9.72e-06	0.000621698	234.323	225.828	208.214	51.4727	41.9392	49.8706	47.9606	51.6749	72.7288
TRINITY_DN12177_c0_g1_i15	RNA processing.RNA modification.RNA methylation.rRNA methylation.RlmH-type rRNA methyltransferase		12.674	-7.44934	1.7931	-3.59675	0.00032222	0.0119034	28.7964	29.1235	37.0061	0	0	0	8.68688	10.4533	0
TRINITY_DN12184_c0_g1_i9	not assigned.annotated		75.0321	-4.71829	0.894422	-4.1572	3.22e-05	0.00171256	37.7094	47.8806	21.7696	2.1662	0	1.91323	239.432	116.835	207.582
TRINITY_DN1219_c0_g2_i5	External stimuli response.pathogen.defense mechanisms.defense enzyme activities.pathogen polygalacturonase inhibitor *(PGIP)		1410.17	-3.57852	0.423289	-6.09162	1.12e-09	2.32e-07	3910.4	3778.78	3297.46	236.487	404.36	278.367	294.449	126.247	364.942
TRINITY_DN1219_c1_g1_i2	not assigned.annotated		14.5399	-5.38038	1.32707	-3.30079	0.000964137	0.0290425	35.02	60.0777	27.7882	3.16186	0	0	2.81471	0	1.99677
TRINITY_DN12204_c0_g1_i15	not assigned.annotated		20.4697	-8.43302	1.57838	-4.70928	2.49e-06	0.000192041	86.2292	41.5625	56.4359	0	0	0	0	0	0
TRINITY_DN12204_c0_g1_i9	not assigned.annotated		35.9866	-9.19973	2.19688	-3.73244	0.00018963	0.00772678	120.386	159.749	31.8085	0	0	0	0	11.9359	0
TRINITY_DN12236_c0_g1_i2	not assigned.annotated		125.449	-3.26717	0.564601	-4.01552	5.93e-05	0.00284898	429.853	399.775	150.933	33.1985	28.3688	40.2677	17.1847	6.49179	22.9721
TRINITY_DN12239_c0_g1_i10	not assigned.annotated		39.9273	-3.0738	0.584102	-3.55041	0.000384634	0.0137424	51.2163	78.422	34.3241	3.29921	9.85123	5.90676	57.9777	65.8705	52.4781
TRINITY_DN12355_c0_g2_i1	Photosynthesis.photophosphorylation.photosystem II.assembly.assembly factor *(PAM68)		4221.07	-1.98042	0.239016	-4.10189	4.1e-05	0.00208489	10207.8	10194.9	7758.1	2049.57	2536.25	2549.71	713.003	1076.02	904.249
TRINITY_DN12396_c0_g3_i1	not assigned.annotated		2801.9	-2.15895	0.357908	-3.23811	0.00120324	0.0345596	6395.77	6555.89	3137.29	1169.13	969.729	1463.65	1514.46	2128.59	1882.6
TRINITY_DN12414_c0_g4_i1	not assigned.annotated		102.188	-3.26605	0.578852	-3.91473	9.05e-05	0.00409121	216.26	142.128	310.673	13.1347	14.3133	42.0973	47.9786	80.0486	53.0628
TRINITY_DN12419_c0_g1_i1	not assigned.annotated		18.4299	-7.65112	1.97304	-3.37101	0.000748936	0.0236463	41.2898	38.3968	29.2073	0	0	0	14.9406	42.0344	0
TRINITY_DN12440_c0_g1_i4	not assigned.annotated		112.961	-2.29343	0.339791	-3.80655	0.00014092	0.00594998	229.804	271.589	219.133	43.7741	54.749	48.1225	34.7453	44.9207	69.814
TRINITY_DN12495_c0_g1_i2	Lipid metabolism.glycerolipid metabolism.phosphatidylethanolamine biosynthesis.CDP-ethanolamine pathway.ethanolamine kinase		72.6385	-22.1113	2.58449	-8.16843	3.12e-16	2.83e-13	0	0	142.449	0	0	0	161.775	245.643	103.878
TRINITY_DN12513_c0_g1_i9	not assigned.annotated		63.1433	-9.612	1.87461	-4.59403	4.35e-06	0.000314979	114.311	122.048	192.198	0	0	0	85.9621	0	53.7696
TRINITY_DN1252_c0_g1_i25	not assigned.annotated		70.0746	-21.9176	2.59342	-8.06564	7.29e-16	6.43e-13	0	123.797	0	0	0	0	227.716	174.421	104.737
TRINITY_DN12549_c0_g1_i2	not assigned.annotated		30.4233	-7.72965	1.99572	-3.37204	0.000746136	0.0235858	61.9942	55.0368	0	0	0	0	73.2889	40.0017	43.4885
TRINITY_DN12552_c0_g3_i1	not assigned.annotated		143.137	-2.86324	0.3506	-5.31444	1.07e-07	1.21e-05	299.21	276.244	356.375	30.8434	42.1242	54.8617	101.145	58.8681	68.5641
TRINITY_DN12562_c0_g1_i16	Protein modification.acetylation.N-terminal acetylase *(NatF/NAA60)		24.5359	-7.86745	2.07144	-3.3153	0.000915461	0.0277942	82.4633	45.5174	0	0	0	0	31.7826	16.7968	44.263
TRINITY_DN12568_c0_g2_i1	not assigned.annotated		92.0227	-2.83155	0.513478	-3.56695	0.000361155	0.0130525	200.799	215.269	195.701	36.269	33.0952	16.6519	32.9989	72.9388	24.4816
TRINITY_DN12594_c0_g1_i1	not assigned.annotated		325.98	-2.45408	0.365192	-3.98168	6.84e-05	0.00322751	622.119	766.275	692.794	96.0488	133.228	150.171	151.495	97.3251	224.36
TRINITY_DN12626_c0_g1_i17	Cell wall organisation.callose.callose synthase		1460.4	-2.52203	0.490364	-3.10387	0.0019101	0.0495914	3001.11	1882.63	2505.45	310.07	260.1	716.316	2049.54	938.229	1480.16
TRINITY_DN12632_c3_g1_i1	not assigned.annotated		1138.01	-2.28865	0.231807	-5.55917	2.71e-08	3.72e-06	2629.71	2622.74	2162.92	406.314	555.541	554.815	523.604	396.545	389.869
TRINITY_DN12635_c0_g1_i5	not assigned.annotated		69.2613	-4.11052	0.956975	-3.25036	0.00115257	0.0334621	146.305	39.1902	192.002	12.0682	9.86162	0	102.296	53.9942	67.6344
TRINITY_DN12719_c0_g2_i7	Lipid metabolism.glycerolipid metabolism.phosphatidylethanolamine biosynthesis.CDP-ethanolamine pathway.CTP:phosphorylethanolamine cytidylyltransferase		120.324	-3.23242	0.484431	-4.60833	4.06e-06	0.000297042	94.7738	87.2244	56.9563	5.52316	12.5346	6.91644	338.531	205.655	274.801
TRINITY_DN12733_c1_g1_i1	Coenzyme metabolism.tetrapyrrole biosynthesis.uroporphyrinogen III formation.porphobilinogen deaminase *(HEMC)		4295.89	-2.00489	0.266819	-3.76619	0.000165757	0.00686547	10312.9	10445.5	7210.17	1996.99	2578.55	2392.13	1192.37	992.66	1541.82
TRINITY_DN12787_c0_g1_i11	not assigned.annotated		52.347	-9.04609	1.29721	-6.20262	5.55e-10	1.28e-07	106.988	68.5354	113.424	0	0	0	83.5563	33.7602	64.8593
TRINITY_DN1285_c0_g1_i17	Photosynthesis.calvin cycle.ribulose-1,5-bisphosphat carboxylase/oxygenase (RuBisCo) activity.RuBisCo assembly.assembly factor *(RbcX)		125.914	-2.27141	0.267601	-4.75116	2.02e-06	0.000161007	255.384	230.269	292.782	49.4987	54.0459	57.7177	50.4468	72.0788	71.0043
TRINITY_DN12855_c1_g1_i2	Photosynthesis.photophosphorylation.photosystem II.PS-II complex.component *(PsbX)		190.498	-3.01847	0.444539	-4.54059	5.61e-06	0.000390384	441.997	363.109	392.158	79.5926	25.7564	43.208	122.44	93.2009	153.02
TRINITY_DN12857_c0_g1_i5	not assigned.annotated		105.481	-23.4087	3.90729	-5.7351	9.75e-09	1.55e-06	495.623	0	0	0	0	0	133.572	0	320.131
TRINITY_DN12996_c1_g1_i2	Protein modification.phosphorylation.TKL protein kinase superfamily.LRR-XI protein kinase		249.993	-2.59057	0.342803	-4.63989	3.49e-06	0.000259167	316.76	338.853	381.416	51.6824	57.3211	63.0963	416.79	211.058	412.963
TRINITY_DN13155_c0_g1_i2	not assigned.annotated		20.0523	-7.71704	1.63094	-4.11852	3.81e-05	0.00196679	45.1451	30.1546	38.3448	0	0	0	4.38442	9.21896	53.2226
TRINITY_DN13199_c0_g2_i3	Enzyme classification.EC_1 oxidoreductases.EC_1.14 oxidoreductase acting on paired donor with incorporation or reduction of molecular oxygen		405.833	-8.46136	1.78857	-4.17168	3.02e-05	0.00162759	1667.41	1793.61	155.197	5.70779	4.61468	0	0	25.9663	0
TRINITY_DN13199_c0_g2_i4	Enzyme classification.EC_1 oxidoreductases.EC_1.14 oxidoreductase acting on paired donor with incorporation or reduction of molecular oxygen		1545.68	-5.01967	0.733546	-5.47977	4.26e-08	5.45e-06	6129.29	6232.56	626.52	168.557	145.377	86.4944	140.483	220.585	161.232
TRINITY_DN1324_c2_g1_i2	not assigned.annotated		20.1993	-8.39558	2.22044	-3.33068	0.000866331	0.0265621	76.2671	100.712	4.81444	0	0	0	0	0	0
TRINITY_DN13253_c0_g1_i6	RNA biosynthesis.transcriptional regulation.C2C2 transcription factor superfamily.GATA trancription factor families.transcription factor *(A/B-GATA)		34.37	-8.15706	1.45322	-4.92499	8.44e-07	7.6e-05	16.8141	70.9426	71.4477	0	0	0	38.7178	82.9101	28.498
TRINITY_DN1326_c0_g1_i5	Protein biosynthesis.ribosome biogenesis.small ribosomal subunit (SSU).SSU processome.pre-40S ribosomal subunit nuclear assembly.UtpB module.assembly factor *(UTP12)		54.9389	-2.2011	0.331555	-3.62264	0.000291612	0.011003	103.41	92.5268	104.068	23.9444	25.8173	15.5045	40.3672	45.0138	43.7988
TRINITY_DN13355_c0_g2_i7	not assigned.annotated		17.3827	-7.12504	1.40324	-4.36493	1.27e-05	0.000770724	14.2842	18.3533	42.9382	0	0	0	33.9652	27.9553	18.948
TRINITY_DN1342_c0_g1_i20	not assigned.annotated		33.3774	-7.68802	1.46682	-4.55955	5.13e-06	0.000362152	10.2842	70.7012	32.0658	0	0	0	68.915	78.4069	40.0232
TRINITY_DN1342_c0_g1_i7	Carbohydrate metabolism.oligosaccharide metabolism.galactinol-sucrose galactosyltransferase		445.281	-2.28664	0.403495	-3.18873	0.00142899	0.0395081	953.404	934.048	619.75	181.453	165.105	167.259	503.403	190.485	292.617
TRINITY_DN13469_c0_g2_i1	Enzyme classification.EC_1 oxidoreductases.EC_1.14 oxidoreductase acting on paired donor with incorporation or reduction of molecular oxygen		10.8655	-6.66623	1.69807	-3.33686	0.00084731	0.0261138	23.9973	9.42084	19.9994	0	0	0	33.4819	8.03426	2.85545
TRINITY_DN13496_c0_g1_i2	RNA biosynthesis.organelle machinery.RNA polymerase activities.nuclear-encoded organellar RNA polymerase *(NEP)		462.008	-2.02286	0.307289	-3.32864	0.000872702	0.0266947	764.939	834.211	1084.86	224.392	288.409	147.488	275.664	256.351	281.76
TRINITY_DN13507_c0_g1_i1	not assigned.annotated		168.618	-3.34286	0.418377	-5.59987	2.15e-08	3.06e-06	429.997	453.332	494.49	50.4524	26.5781	59.2069	0.878189	2.62494	0
TRINITY_DN13519_c0_g2_i1	not assigned.annotated		366.667	-3.38876	0.530901	-4.49944	6.81e-06	0.000462793	605.123	788.292	1105.25	120.674	84.9561	33.2269	236.58	209.448	116.451
TRINITY_DN13539_c0_g2_i1	not assigned.annotated		273.422	-12.0861	1.81185	-6.11865	9.44e-10	2.01e-07	1149.27	1167.11	95.836	0	0	0	20.6712	0	27.9166
TRINITY_DN13539_c0_g2_i5	Protein biosynthesis.translation elongation.eEF2 mRNA-translocation factor activity.regulatory eEF2 diphthamide-modification.diphthine amidation accessory protein *(DPH7)		1251.66	-6.07386	1.08839	-4.6618	3.13e-06	0.000235727	5048.71	5067.92	490.537	74.8787	57.017	25.6114	206.694	7.88385	285.691
TRINITY_DN13609_c0_g1_i20	not assigned.annotated		42.172	-7.02423	1.81213	-3.3244	0.000886104	0.027016	88.8834	138.769	27.4011	0	0	1.89914	78.2466	0	44.3491
TRINITY_DN13614_c0_g1_i2	Enzyme classification.EC_2 transferases.EC_2.1 transferase transferring one-carbon group		34.2079	-8.61141	1.44983	-5.24987	1.52e-07	1.67e-05	21.2745	50.8039	94.029	0	0	0	80.214	30.4549	31.0947
TRINITY_DN13614_c0_g1_i3	Enzyme classification.EC_2 transferases.EC_2.1 transferase transferring one-carbon group		117.683	-5.60591	0.780344	-5.90241	3.58e-09	6.44e-07	211.79	292.864	241.977	7.8499	0	8.04243	87.4497	152.689	56.4859
TRINITY_DN13637_c0_g1_i1	not assigned.annotated		54.8184	-9.8164	1.40184	-6.28918	3.19e-10	7.63e-08	239.878	147.687	105.8	0	0	0	0	0	0
TRINITY_DN13659_c0_g1_i17	not assigned.annotated		22.3592	-8.53073	1.49302	-5.04395	4.56e-07	4.4e-05	57.2472	56.5194	87.4665	0	0	0	0	0	0
TRINITY_DN1367_c0_g1_i3	Enzyme classification.EC_1 oxidoreductases.EC_1.14 oxidoreductase acting on paired donor with incorporation or reduction of molecular oxygen		310.266	-24.283	3.79238	-6.13943	8.28e-10	1.8e-07	0	0	725.184	0	0	0	565.258	690.502	811.448
TRINITY_DN1369_c0_g1_i17	Protein biosynthesis.translation elongation.eEF1 aminoacyl-tRNA binding factor activity.eEF1B eEF1A-GDP-recycling complex.component *(eEF1B-gamma)		1202.23	-2.43791	0.306549	-4.69063	2.72e-06	0.000208431	2982.18	2731.29	1937.15	488.351	334.873	588.963	519.07	687.994	550.217
TRINITY_DN13695_c1_g1_i15	not assigned.annotated		33.7525	-5.56838	1.13048	-4.0411	5.32e-05	0.00261704	62.7954	93.2017	40.6706	4.4067	0	0	19.8789	20.7544	62.0644
TRINITY_DN13764_c0_g1_i5	not assigned.annotated		145.166	-2.80684	0.505414	-3.57497	0.000350267	0.0127093	269.181	384.516	257.573	33.979	42.0587	54.0238	64.2451	48.721	152.2
TRINITY_DN13951_c1_g1_i2	not assigned.annotated		22.0859	-8.6629	1.78088	-4.30286	1.69e-05	0.000980043	47.7975	121.357	29.6188	0	0	0	0	0	0
TRINITY_DN13961_c0_g1_i12	not assigned.annotated		30.1176	-8.0845	1.47268	-4.81062	1.5e-06	0.000125277	49.4059	41.874	57.118	0	0	0	18.9439	87.0522	16.6641
TRINITY_DN13965_c0_g2_i1	Photosynthesis.photophosphorylation.photosystem I.PS-I complex.component *(PsaO)		16896.8	-2.22859	0.356837	-3.44301	0.000575279	0.0190909	23787.6	24127.8	31788.9	5017.13	5527.21	6461.86	12943.9	28114.1	14302.7
TRINITY_DN13971_c0_g1_i1	not assigned.annotated		124.996	-2.93866	0.362428	-5.34909	8.84e-08	1.02e-05	226.076	225.268	287.018	39.5051	24.0195	33.3115	97.6219	67.4173	124.727
TRINITY_DN1400_c3_g1_i24	not assigned.annotated		18.597	-7.78268	1.44847	-4.68264	2.83e-06	0.000215205	12.4801	59.9559	45.0736	0	0	0	20.1141	11.8768	17.8728
TRINITY_DN14050_c0_g1_i20	Chromatin organisation.epigenetic state regulation.DNA methylation regulation.RNA-independent DNA methylation.DNA chromomethylase *(CMT)		20.7678	-7.63199	2.00169	-3.31319	0.000922369	0.027978	20.4268	66.6258	21.0918	0	0	0	51.3559	0	27.4095
TRINITY_DN14059_c0_g1_i9	RNA biosynthesis.organelle machinery.RNA polymerase activities.plastid-encoded RNA polymerase (PEP) complex.regulatory co-factor components.component *(TAC17)		509.905	-2.28592	0.286192	-4.4932	7.02e-06	0.000474587	1307.68	1151.18	1033.02	267.344	220.372	228.597	163.715	83.7312	133.5
TRINITY_DN14158_c1_g1_i1	Chromatin organisation.histone chaperone activities.CAF1 histone chaperone complex.component *(CAF1a/FAS1)		200.377	-2.72569	0.387789	-4.45007	8.58e-06	0.000559777	547.458	481.75	491.603	52.5285	102.348	74.4779	17.4052	9.31943	26.5032
TRINITY_DN14160_c0_g1_i4	Protein homeostasis.protein quality control.smallHsp holdase chaperone activities.class-C-I protein		9.17105	-6.20613	1.66692	-3.12321	0.00178892	0.0470481	12.3378	21.2372	46.6573	1.01741	0	0	0	1.28974	0
TRINITY_DN14160_c1_g1_i6	Protein homeostasis.protein quality control.smallHsp holdase chaperone activities.class-C-I protein		16.5341	-7.10866	1.8747	-3.25848	0.0011201	0.0328019	12.0693	29.1197	106.814	0	0.804647	0	0	0	0
TRINITY_DN14168_c0_g2_i6	Multi-process regulation.circadian clock system.night-time repressor *(COR27)		26.1192	-8.75201	1.84909	-4.19233	2.76e-05	0.00150696	92.231	18.4755	124.367	0	0	0	0	0	0
TRINITY_DN14204_c0_g1_i3	not assigned.annotated		22.5419	-4.5893	1.05827	-3.39167	0.000694685	0.0223161	13.2149	40.0829	37.9545	0	3.55489	0	37.558	29.7698	40.7416
TRINITY_DN14255_c0_g1_i1	RNA processing.organelle machinery.RNA modification.C-to-U RNA editing.PPR-type RNA editing factor activities.RNA editing factor *(ECD1)		137.158	-1.9324	0.269849	-3.45528	0.000549727	0.0183926	271.642	305.392	304.306	91.171	65.4948	74.8421	30.2565	44.5073	46.8092
TRINITY_DN14297_c0_g1_i25	External stimuli response.pathogen.defense mechanisms.systemic acquired resistance (SAR).regulatory protein *(CBP60/SARD)		19.6283	-8.26917	2.14999	-3.38103	0.000722145	0.0229833	44.2501	99.933	24.7246	0	0	0	7.74707	0	0
TRINITY_DN1431_c1_g1_i3	not assigned.annotated		373.28	-3.98055	0.59306	-5.02571	5.02e-07	4.79e-05	953.143	797.534	842.641	11.2532	79.7822	72.6659	188.06	191.469	222.968
TRINITY_DN14310_c0_g1_i6	not assigned.not annotated		257.378	-3.78793	0.447704	-6.22718	4.75e-10	1.1e-07	272.412	334.541	444.915	39.6536	20.8302	16.2018	371.119	528.325	288.402
TRINITY_DN14314_c0_g1_i3	not assigned.annotated		515.159	-1.92226	0.215934	-4.27102	1.95e-05	0.00110833	1213.79	1267.3	929.976	310.16	319.176	270.171	113.9	92.9142	119.046
TRINITY_DN14351_c0_g1_i1	RNA biosynthesis.DNA-dependent RNA polymerase complexes.RNA polymerase I/II/III/IV/V shared components.component *(NRP-ABCDE8)		82.5667	-9.43616	2.14655	-3.93011	8.49e-05	0.00388401	185.834	178.955	11.4928	0	0	0	173.224	0	193.595
TRINITY_DN14361_c1_g1_i5	Coenzyme metabolism.tetrahydrofolate metabolism.tetrahydrofolate (THF) interconversions.5,10-methylene-THF reductase		1312.74	-1.50885	0.11924	-4.26743	1.98e-05	0.00112144	1986.43	1886.77	2101.94	667.379	682.959	749.647	1244.98	1208.7	1285.82
TRINITY_DN14369_c0_g1_i8	Photosynthesis.photophosphorylation.photosystem II.repair and reassembly cycle.protease *(FtsH2/8)		190.493	-2.42618	0.336109	-4.24322	2.2e-05	0.00123352	187.044	244.781	252.735	30.7337	38.4658	57.9553	246.773	300.056	355.892
TRINITY_DN1447_c0_g1_i18	DNA damage response.homologous recombination repair (HR).Smc5-Smc6 complex.NSE1-NSE3-NSE4 subcomplex.Kleisin-like bridging component *(NSE4)		30.1234	-7.85535	2.03927	-3.36167	0.00077473	0.0243105	58.9851	66.4818	0	0	0	0	67.6733	55.0445	22.9256
TRINITY_DN1447_c0_g1_i3	not assigned.annotated		38.1019	-8.82717	1.87708	-4.16985	3.05e-05	0.00163484	58.9886	68.9179	116.13	0	0	0	58.5139	0	40.367
TRINITY_DN14533_c0_g1_i4	Enzyme classification.EC_1 oxidoreductases.EC_1.14 oxidoreductase acting on paired donor with incorporation or reduction of molecular oxygen		28.5741	-8.28869	1.2681	-5.74772	9.05e-09	1.47e-06	46.1484	54.4254	69.8236	0	0	0	34.6193	22.2793	29.871
TRINITY_DN14581_c0_g1_i27	Polyamine metabolism.cadaverine biosynthesis.lysine decarboxylase		62.63	-5.01274	1.05091	-3.81835	0.000134347	0.00572431	127.454	103.09	38.7836	0	8.04835	0	102.937	105.688	77.6696
TRINITY_DN14615_c0_g2_i2	Protein homeostasis.protein storage.seed storage protein activities.11S globulin family.Globulin-type seed storage protein *(CR)		58.0066	-3.9847	0.864875	-3.45102	0.000558464	0.0185991	156.862	142.635	146.041	10.9681	14.2192	2.91629	27.9517	1.39336	19.0727
TRINITY_DN14623_c0_g1_i2	Photosynthesis.photophosphorylation.photosystem II.LHC-II complex.component *(LHCb1/2/3)		43568.5	-4.25314	0.318479	-10.2146	1.71e-24	4.12e-21	67217.9	66235.4	86244.8	2667.27	4067.03	4786.5	49432.8	69138.1	42326.7
TRINITY_DN14653_c0_g1_i11	Vesicle trafficking.multi-pathway trafficking regulation.vesicle tethering.Golgin-mediated tethering.Golgin-type membrane tethering protein *(GC1)		94.5355	-9.58757	2.11699	-4.0565	4.98e-05	0.00247087	213.112	206.041	0	0	0	0	114.122	40.1702	277.376
TRINITY_DN14667_c0_g1_i16	not assigned.annotated		23.6932	-8.5405	2.31539	-3.25668	0.00112722	0.0329536	53.7025	15.9927	131.424	0	0	0	12.1191	0	0
TRINITY_DN14734_c0_g2_i8	RNA processing.mRNA silencing.miRNA pathway.miRNA biogenesis.RNA helicase *(SMA1)		40.0955	-21.7948	2.81879	-7.37719	1.62e-13	8.94e-11	0	122.399	0	0	0	0	34.8207	189.467	14.1734
TRINITY_DN14755_c0_g1_i1	not assigned.annotated		1742.25	-7.48065	1.10068	-5.88786	3.91e-09	6.98e-07	7490.13	7577.42	465.236	58.5033	26.6514	1.95856	13.794	33.6089	12.9651
TRINITY_DN14787_c0_g2_i2	not assigned.annotated		69.8992	-6.34278	1.20968	-4.4167	1e-05	0.000636363	207.231	242.583	36.3963	0	0	5.98973	59.4814	21.5357	55.8755
TRINITY_DN14796_c0_g1_i8	RNA processing.organelle machinery.pre-RNA splicing.mitochondrial RNA splicing.CFM-type splicing factor families.splicing factor *(CFM6/7)		27.98	-8.75097	2.19126	-3.53723	0.000404353	0.0142982	82.0528	78.6679	77.016	0	0	0	0	0	14.0836
TRINITY_DN14826_c0_g1_i1	not assigned.annotated		99.3974	-2.26166	0.284663	-4.43211	9.33e-06	0.000600729	257.491	232.327	225.583	39.4927	55.1151	53.9914	8.76682	9.52762	12.2812
TRINITY_DN14842_c0_g1_i2	Solute transport.carrier-mediated transport.CPA superfamily.CPA-2 family.proton:potassium cation antiporter *(KEA)		1210.39	-2.42676	0.44908	-3.17709	0.00148763	0.0407641	2325.58	2549.29	3857.49	568.44	564.097	491.645	263.836	193.402	79.6976
TRINITY_DN1486_c0_g1_i2	Phytohormone action.signalling peptides.NCRP (non-cysteine-rich-peptide) category.PNP-peptide activity.PNP precursor polypeptide		47.5722	-7.88549	1.71385	-4.01756	5.88e-05	0.00282924	218.049	201.268	7.10166	0	0.823384	0.907506	0	0	0
TRINITY_DN1486_c0_g1_i4	Phytohormone action.signalling peptides.NCRP (non-cysteine-rich-peptide) category.PNP-peptide activity.PNP precursor polypeptide		762.752	-7.77275	1.63117	-4.15207	3.29e-05	0.0017429	3428.48	3104.52	200.042	4.60013	22.0287	4.0628	1.7704	99.2632	0
TRINITY_DN1492_c0_g2_i5	Enzyme classification.EC_1 oxidoreductases.EC_1.14 oxidoreductase acting on paired donor with incorporation or reduction of molecular oxygen		430.197	-2.04079	0.287667	-3.61804	0.000296845	0.0111553	458.16	434.516	262.156	100.33	88.0763	92.1005	763.89	909.148	763.4
TRINITY_DN14965_c1_g1_i8	Cell division.meiotic recombination.meiotic crossover.RTR Holliday junction dissolution complex.topoisomerase component *(TOP3-alpha)		15.0448	-7.31721	2.03518	-3.104	0.00190921	0.0495914	46.8145	20.5831	19.3382	0	0	0	41.0653	0	7.60226
TRINITY_DN1497_c1_g1_i29	Enzyme classification.EC_3 hydrolases.EC_3.1 hydrolase acting on ester bond		151.512	-9.94092	2.09999	-4.25761	2.07e-05	0.00116576	318.145	219.181	0	0	0	0	366.208	391.259	68.8194
TRINITY_DN15029_c0_g1_i1	not assigned.annotated		469.875	-1.96537	0.258844	-3.72955	0.000191822	0.00779793	847.563	928.368	695.576	255.611	211.681	165.816	441.508	336.957	345.794
TRINITY_DN15084_c0_g1_i5	not assigned.annotated		11.857	-7.61065	2.01532	-3.28019	0.00103737	0.0309344	16.355	27.6235	62.7346	0	0	0	0	0	0
TRINITY_DN15147_c0_g2_i3	not assigned.annotated		1352.24	-3.65681	0.233155	-11.395	4.43e-30	1.61e-26	3113.35	3087.33	4022.05	291.649	300.349	218.6	367.169	435.679	333.992
TRINITY_DN15176_c0_g1_i4	Amino acid metabolism.shikimate group amino acid biosynthesis.tryptophan.anthranilate phosphoribosyltransferase		74.2207	-10.2668	1.29794	-7.13962	9.36e-13	4.27e-10	169.433	242.038	256.516	0	0	0	0	0	0
TRINITY_DN15297_c0_g1_i6	Protein biosynthesis.ribosome biogenesis.rRNA maturation.rRNA processing factor *(RRP1)		62.2747	-9.73271	1.3652	-6.39666	1.59e-10	4.11e-08	184.05	226.019	54.9554	0	0	0	38.0046	34.1746	23.2685
TRINITY_DN1530_c0_g1_i16	RNA processing.organelle machinery.RNA modification.C-to-U RNA editing.RNA editing factor *(MORF)		1428.89	-2.37166	0.275143	-4.98527	6.19e-07	5.76e-05	3495.59	3533.52	2726.24	530.013	773.31	580.784	319.974	511.434	389.154
TRINITY_DN1530_c0_g1_i5	RNA processing.organelle machinery.RNA modification.C-to-U RNA editing.RNA editing factor *(MORF)		2010.67	-2.35961	0.396331	-3.43049	0.00060249	0.0198527	5739.85	5370.96	3062.7	816.706	906.637	1038.02	248.548	570.688	341.915
TRINITY_DN15302_c1_g2_i3	not assigned.annotated		487.679	-2.20416	0.360749	-3.33794	0.000844008	0.0260489	841.395	1068.62	429.249	160.177	172.107	174.947	473.467	549.605	519.541
TRINITY_DN15399_c0_g1_i1	Redox homeostasis.reactive oxygen scavenging.superoxide dismutase activities.iron superoxide dismutase *(FSD)		511.706	-1.73961	0.205546	-3.59827	0.000320336	0.0118404	970.627	1103.28	991.835	303.79	320.997	292.89	184.818	179.247	257.873
TRINITY_DN15399_c0_g2_i1	Redox homeostasis.reactive oxygen scavenging.superoxide dismutase activities.iron superoxide dismutase *(FSD)		352.541	-1.93281	0.217886	-4.28117	1.86e-05	0.00106923	807.395	706.376	811.196	206.672	216.335	186.011	65.3474	100.967	72.5713
TRINITY_DN15403_c1_g1_i4	Protein translocation.mitochondrion.outer mitochondrion membrane TOM translocation system.receptor component *(Tom20)		686.781	-1.92076	0.288471	-3.19184	0.00141367	0.0391843	1369.2	1412.29	1379.54	448.126	348.023	303.321	233.221	414.249	273.065
TRINITY_DN15459_c0_g1_i1	Lipid metabolism.fatty acid metabolism.endoplasmic reticulum-localized fatty acid elongase (FAE) system.fatty acid elongation complex.enoyl-CoA reductase *(ECR)		156.947	-2.23513	0.279419	-4.42035	9.85e-06	0.000628788	181.075	130.261	160.06	26.4651	35.8566	37.4885	262.52	306.855	271.94
TRINITY_DN15460_c0_g2_i44	Coenzyme metabolism.molybdenum cofactor biosynthesis.molybdenum ion insertion.bifunctional molybdopterin adenylyltransferase and molybdenumtransferase *(CNX1)		21.214	-8.16983	1.96092	-3.65637	0.000255816	0.00983429	15.339	92.0225	49.6722	0	0	0	11.2848	22.6078	0
TRINITY_DN15484_c0_g1_i1	RNA processing.RNA modification.RNA methylation.rRNA methylation.MRM2-type rRNA methyltransferase		7.51327	-6.86762	1.79165	-3.27498	0.0010567	0.031339	25.0851	12.2476	22.4071	0	0	0	3.66994	4.20962	0
TRINITY_DN15503_c0_g1_i3	Carbohydrate metabolism.mannose metabolism.phosphomannomutase		124.757	-3.46567	0.474106	-5.20067	1.99e-07	2.11e-05	271.353	166.09	360.309	28.4538	18.7366	25.3174	71.8879	122.414	58.251
TRINITY_DN15503_c0_g1_i4	Carbohydrate metabolism.mannose metabolism.phosphomannomutase		160.516	-11.3567	1.75767	-5.89227	3.81e-09	6.81e-07	714.559	644.395	59.7345	0	0	0	9.67864	0	16.2741
TRINITY_DN1552_c0_g1_i1	Cell division.DNA replication.preinitiation.MCM replicative DNA helicase complex.associated component *(BICE1)		240.511	-2.34541	0.2878	-4.67482	2.94e-06	0.000223056	454.267	492.23	326.693	85.5667	100.456	64.0187	197.421	237.641	206.303
TRINITY_DN15522_c0_g1_i5	not assigned.annotated		13.065	-7.41552	2.06732	-3.1033	0.00191374	0.0496309	35.7809	0	57.2029	0	0	0	9.54918	6.57895	8.47314
TRINITY_DN15522_c1_g1_i2	not assigned.annotated		59.197	-2.44095	0.31572	-4.56402	5.02e-06	0.00035645	127.101	149.062	132.121	26.3673	24.2189	24.6434	19.8876	14.3879	14.9832
TRINITY_DN15526_c0_g1_i35	Polyamine metabolism.polyamine degradation.FAD-dependent polyamine oxidase activities.peroxisomal polyamine oxidase *(PAO2/3/4)		155.089	-9.98634	1.2039	-7.46436	8.37e-14	5.15e-11	181.358	203.152	171.068	0	0	0	288.209	307.231	244.782
TRINITY_DN15599_c0_g1_i10	not assigned.annotated		12.8034	-7.6928	2.029	-3.29857	0.000971791	0.029246	39.1082	5.81411	68.4307	0	0	0	0	0	1.87754
TRINITY_DN1560_c0_g1_i1	Protein biosynthesis.ribosome biogenesis.small ribosomal subunit (SSU).SSU proteome.component *(uS8)		242.386	-1.8924	0.26716	-3.34031	0.000836859	0.0258763	544.542	480.566	403.007	145.379	117.474	122.057	124.86	93.3983	150.192
TRINITY_DN1563_c0_g1_i19	not assigned.annotated		40.6513	-9.0496	2.56027	-3.14404	0.00166632	0.04456	50.9617	93.7885	143.363	0	0	0	77.7484	0	0
TRINITY_DN1564_c0_g1_i1	Enzyme classification.EC_2 transferases.EC_2.1 transferase transferring one-carbon group		31.7432	-5.83675	1.43717	-3.36548	0.00076412	0.0240611	109.618	158.735	12.4187	2.2131	2.70388	0	0	0	0
TRINITY_DN1564_c0_g1_i10	Enzyme classification.EC_2 transferases.EC_2.1 transferase transferring one-carbon group		359.563	-7.77332	1.33194	-5.08529	3.67e-07	3.63e-05	1499.03	1603.55	118.6	10.2609	4.63036	0	0	0	0
TRINITY_DN1564_c0_g1_i12	Enzyme classification.EC_2 transferases.EC_2.1 transferase transferring one-carbon group		92.0064	-7.68012	1.20703	-5.53435	3.12e-08	4.16e-06	368.43	382.566	73.0071	0	0.939787	3.11424	0	0	0
TRINITY_DN15675_c0_g1_i3	not assigned.annotated		48.9003	-9.62268	2.38468	-3.61587	0.000299345	0.011217	265.835	142.968	15.2191	0	0	0	0	16.0814	0
TRINITY_DN15765_c0_g1_i5	Protein homeostasis.protein quality control.Hsp90 chaperone system.Hsp90-co-chaperone *(P23)		1992.01	-1.87298	0.225635	-3.86898	0.000109292	0.00481713	3348.7	3223.15	2920.99	769.83	1005.51	815.418	2213.85	1508.06	2122.58
TRINITY_DN15814_c0_g1_i11	not assigned.annotated		216.226	-2.60638	0.357587	-4.49228	7.05e-06	0.000475665	520.629	488.238	555.206	98.5125	61.6723	97.1546	47.154	23.1485	54.323
TRINITY_DN15817_c0_g1_i1	Secondary metabolism.phenolics.flavonoid biosynthesis.chalcones.chalcone synthase activity.chalcone synthase *(CHS)		200.863	-11.6852	1.7991	-5.93923	2.86e-09	5.28e-07	890.235	868.446	49.0874	0	0	0	0	0	0
TRINITY_DN159_c0_g1_i10	Enzyme classification.EC_1 oxidoreductases.EC_1.14 oxidoreductase acting on paired donor with incorporation or reduction of molecular oxygen		559.706	-4.49725	0.847001	-4.12898	3.64e-05	0.00189797	2158.95	2171.69	186.501	112.925	61.7227	25.5067	102.52	140.398	77.1409
TRINITY_DN16001_c0_g4_i1	Protein biosynthesis.organelle machinery.plastidial ribosome biogenesis.plastidial ribosome-associated proteins.ribosome biogenesis factor *(CRASS)		46.6794	-3.02125	0.412326	-4.90208	9.48e-07	8.4e-05	133.199	95.8304	120.427	17.8797	10.6006	14.9939	10.2147	8.87652	8.09277
TRINITY_DN1604_c0_g1_i4	Cell wall organisation.hemicellulose.xyloglucan.modification and degradation.1,6-alpha-xylosidase *(AXYL1/2)		2536.72	-2.87916	0.236393	-7.94931	1.88e-15	1.46e-12	6480.18	5978.79	5531.39	896.409	913.194	635.635	958.561	676.197	760.087
TRINITY_DN16059_c0_g1_i11	RNA processing.mRNA silencing.transacting siRNA pathway.endoribonuclease *(DCL4)		24.3985	-6.92063	1.26732	-4.67179	2.99e-06	0.000225846	32.1862	41.5348	39.5519	1.18642	0	0	38.4093	25.839	40.8787
TRINITY_DN16059_c0_g1_i5	not assigned.annotated		93.0421	-2.76243	0.546354	-3.2258	0.00125619	0.0356828	87.6313	131.73	107.08	14.3581	18.7746	14.8345	251.053	72.3183	139.6
TRINITY_DN16102_c0_g1_i11	Protein homeostasis.ubiquitin-proteasome system.ubiquitin-fold protein conjugation.RING E3 ubiquitin ligase activities.RING-HC-class.E3 ubiquitin ligase *(SINA)		39.876	-8.64517	1.68955	-4.52497	6.04e-06	0.000416357	65.8264	5.78748	146.53	0	0	0	81.2754	40.8189	18.6459
TRINITY_DN1611_c0_g1_i13	RNA processing.organelle machinery.pre-RNA splicing.plastidial RNA splicing.CFM-type splicing factor families.splicing factor *(CFM4)		710.132	-1.90076	0.220236	-4.08995	4.31e-05	0.00217952	1580.66	1599.51	1294.52	364.016	374.339	459.523	198.787	239.127	280.708
TRINITY_DN1616_c1_g1_i4	Enzyme classification.EC_2 transferases.EC_2.7 transferase transferring phosphorus-containing group		28.4085	-7.55974	1.48581	-4.41492	1.01e-05	0.000639933	36.5422	7.97316	57.7442	0	0	0	68.0484	31.219	54.1494
TRINITY_DN16243_c0_g1_i1	Protein biosynthesis.organelle machinery.translation elongation.elongation factor *(EF-Tu)		1928.61	-1.84228	0.234309	-3.59475	0.000324709	0.0119682	3896.23	3703.94	3556.87	959.895	1134.07	1017.03	1129.7	742.379	1217.43
TRINITY_DN16331_c0_g1_i6	not assigned.annotated		46.0948	-7.84298	1.41405	-4.83928	1.3e-06	0.000110901	83.6485	17.1716	24.2042	0	0	0	89.7702	113.936	86.123
TRINITY_DN16486_c0_g1_i4	Enzyme classification.EC_2 transferases.EC_2.1 transferase transferring one-carbon group		250.427	-6.41417	0.758037	-7.14236	9.17e-13	4.22e-10	996.135	1064.21	129.612	9.89557	7.98706	7.84057	13.0469	11.9836	13.1368
TRINITY_DN16486_c1_g1_i1	Enzyme classification.EC_2 transferases.EC_2.1 transferase transferring one-carbon group		292.568	-5.93991	1.4951	-3.30407	0.000952914	0.0287309	1050.49	1371.37	95.4164	8.79699	30.1504	1.96011	6.95597	67.9705	0
TRINITY_DN16486_c1_g1_i2	Enzyme classification.EC_2 transferases.EC_2.1 transferase transferring one-carbon group		205.867	-11.7447	1.89415	-5.67257	1.41e-08	2.14e-06	1002.05	767.588	48.9377	0	0	0	0	13.4438	20.7795
TRINITY_DN16486_c1_g1_i5	Enzyme classification.EC_2 transferases.EC_2.1 transferase transferring one-carbon group		38.5582	-9.50323	1.71189	-4.96716	6.79e-07	6.26e-05	163.909	166.185	14.3802	0	0	0	0	1.51511	1.03527
TRINITY_DN16512_c0_g2_i3	not assigned.annotated		35.9731	-8.29639	1.97834	-3.68813	0.000225906	0.0088726	55.6651	64.6723	50.8047	0	0	0	117.3	0	35.3166
TRINITY_DN16526_c0_g2_i5	Enzyme classification.EC_2 transferases.EC_2.7 transferase transferring phosphorus-containing group		10.041	-7.49717	1.83929	-3.53244	0.000411745	0.0144734	17.1696	27.0639	28.9078	0	0	0	10.5544	0	6.67334
TRINITY_DN1654_c0_g1_i38	RNA processing.pre-RNA splicing.U12-type minor spliceosome.U11/U12 snRNP complex.component *(U11/U12-65K)		27.616	-21.4373	3.47324	-5.8842	4e-09	7.11e-07	0	90.4898	0	0	0	0	87.144	0	70.9106
TRINITY_DN16541_c0_g1_i2	RNA biosynthesis.transcriptional regulation.C2C2 transcription factor superfamily.BBX transcription factor families.class-IV transcription factor		152.878	-5.56881	0.836902	-5.4592	4.78e-08	6.03e-06	103.963	145.911	148.257	0	8.19031	0	265.7	400.568	303.313
TRINITY_DN1662_c0_g1_i1	Secondary metabolism.phenolics.flavonoid biosynthesis.chalcones.chalcone synthase activity.chalcone synthase *(CHS)		135.086	-7.35162	1.46071	-4.34831	1.37e-05	0.00081784	487.287	702.259	18.9368	3.11586	4.17535	0	0	0	0
TRINITY_DN1662_c0_g1_i2	Secondary metabolism.phenolics.flavonoid biosynthesis.chalcones.chalcone synthase activity.chalcone synthase *(CHS)		377.611	-6.74449	1.48185	-3.87656	0.000105943	0.00467581	1450.73	1815.91	96.0293	21.1467	10.1886	0	0	0	4.49837
TRINITY_DN1662_c0_g1_i3	Secondary metabolism.phenolics.flavonoid biosynthesis.chalcones.chalcone synthase activity.chalcone synthase *(CHS)		88.8924	-6.73736	1.54183	-3.72114	0.000198324	0.00800605	472.957	288.923	27.3167	7.3998	0	0	0.829243	2.60601	0
TRINITY_DN1662_c0_g1_i4	Secondary metabolism.phenolics.flavonoid biosynthesis.chalcones.chalcone synthase activity.chalcone synthase *(CHS)		60.6447	-9.84275	1.94956	-4.53577	5.74e-06	0.000398137	263.453	268.534	13.816	0	0	0	0	0	0
TRINITY_DN1662_c0_g1_i5	Secondary metabolism.phenolics.flavonoid biosynthesis.chalcones.chalcone synthase activity.chalcone synthase *(CHS)		98.1987	-5.99268	1.40013	-3.56588	0.000362642	0.0130784	329.253	492.917	43.0963	8.44176	5.0978	0	4.98268	0	0
TRINITY_DN16656_c0_g2_i10	Protein translocation.nucleus.nuclear pore complex (NPC).linker subcomplex.scaffold nucleoporin *(NUP88)		49.0878	-9.14847	1.47067	-5.54065	3.01e-08	4.04e-06	29.5344	212.981	66.1888	0	0	0	36.72	60.2074	36.1588
TRINITY_DN1672_c0_g1_i9	not assigned.annotated		52.0818	-9.30027	2.24223	-3.70179	0.000214086	0.00847978	229.729	115.549	0	0	0	0	35.9049	83.0031	4.5504
TRINITY_DN16743_c0_g1_i1	not assigned.annotated		35.7497	-4.59899	1.09119	-3.29822	0.000973013	0.0292693	147.619	148.83	11.254	4.35301	3.51756	4.83155	0	1.3421	0
TRINITY_DN16743_c0_g1_i4	not assigned.annotated		38.8388	-8.36529	1.81562	-4.05663	4.98e-05	0.00247087	117.878	218.2	12.6113	0	0.859857	0	0	0	0
TRINITY_DN16794_c0_g1_i3	not assigned.annotated		1408.12	-1.99303	0.215518	-4.60764	4.07e-06	0.000297698	3078.11	2958.28	2194.26	713.465	689.021	664.867	787.85	914.092	673.136
TRINITY_DN1686_c0_g1_i6	not assigned.annotated		524.811	-2.4495	0.46045	-3.14801	0.00164385	0.0440674	671.218	703.423	907.706	181.712	88.8644	147.753	517.292	1086.65	418.687
TRINITY_DN1687_c0_g2_i2	Protein translocation.chloroplast.outer envelope guidance and insertion.import factor *(PRAT1)		1702.23	-1.53425	0.128641	-4.15302	3.28e-05	0.00173847	3273.2	3503.98	3371.73	1125	1146.93	1231.68	501.666	562.414	603.434
TRINITY_DN16909_c0_g1_i13	Protein homeostasis.ubiquitin-proteasome system.ubiquitin-fold protein conjugation.CULLIN-based E3 ubiquitin ligase activities.CUL3-based E3 ubiquitin ligase complexes.BTB/POZ substrate adaptor component activities.substrate adaptor		235.311	-10.7658	1.26052	-7.74743	9.38e-15	6.88e-12	453.97	315.794	182.256	0	0	0	444.373	345.958	375.444
TRINITY_DN17030_c0_g2_i2	Solute transport.porins.voltage-gated anion channel *(VDAC)		146.125	-2.91751	0.399843	-4.79567	1.62e-06	0.0001338	362.611	262.73	238.722	33.8893	37.4575	42.8929	106.048	160.223	70.5515
TRINITY_DN17056_c0_g1_i1	not assigned.annotated		176.365	-2.13079	0.356786	-3.16939	0.00152757	0.0416637	337.765	395.947	315.813	72.252	100.398	66.5574	119.343	59.8775	119.337
TRINITY_DN17083_c0_g1_i2	Protein biosynthesis.ribosome biogenesis.small ribosomal subunit (SSU).SSU processome.pre-40S ribosomal subunit nuclear assembly.UtpB module.assembly factor *(UTP21)		35.2825	-7.57578	1.49738	-4.39152	1.13e-05	0.000694484	44.9513	5.75373	52.9206	0	0	0	57.364	95.2059	61.347
TRINITY_DN17104_c0_g1_i10	Photosynthesis.photophosphorylation.photosystem II.LHC-II complex.component *(LHCb5)		18523.9	-2.97945	0.28049	-7.05712	1.7e-12	7.3e-10	27203.5	28419.7	43377.5	3324.37	4249.71	4978.25	18292.4	16222.7	20647.2
TRINITY_DN17104_c0_g1_i8	not assigned.annotated		87.4716	-4.59909	0.776175	-4.63695	3.54e-06	0.000261981	53.6946	110.668	190.846	1.1057	2.65793	10.8279	116.645	159.173	141.627
TRINITY_DN17177_c0_g2_i7	not assigned.annotated		19.2423	-8.03943	1.53466	-4.58698	4.5e-06	0.000324368	88.3223	12.7226	42.4915	0	0	0	10.3714	5.27681	13.9963
TRINITY_DN1731_c0_g1_i8	not assigned.annotated		9201.27	-2.20865	0.276562	-4.37026	1.24e-05	0.000755661	14631.5	13621.5	15457.1	3342.86	2805.76	3307.88	8603.32	13652	7389.51
TRINITY_DN1731_c0_g2_i1	not assigned.annotated		18768.1	-1.92361	0.260703	-3.54279	0.000395925	0.0140764	23905.7	24687.5	22712.4	6227.8	6137.5	6430.31	21736.8	36265.9	20808.9
TRINITY_DN17313_c0_g1_i18	Solute transport.carrier-mediated transport.MOP superfamily.MATE family.metabolite transporter *(DTX)		58.5043	-2.51107	0.481525	-3.13809	0.00170051	0.0452887	112.647	97.9612	127.564	17.5329	23.1354	18.5579	39.1729	67.2127	22.7556
TRINITY_DN174_c0_g1_i10	Enzyme classification.EC_1 oxidoreductases.EC_1.14 oxidoreductase acting on paired donor with incorporation or reduction of molecular oxygen		5602.43	-2.74914	0.277208	-6.30984	2.79e-10	6.73e-08	6367.02	6497.92	9152.03	1143.52	1134.55	996.948	7118.17	11026	6985.77
TRINITY_DN17407_c0_g1_i2	not assigned.annotated		11.2957	-7.04877	1.89995	-3.18365	0.00145432	0.0400896	19.4033	38.0029	13.7559	0	0	0	14.199	0	16.3001
TRINITY_DN17480_c0_g2_i3	Multi-process regulation.14-3-3 regulatory system.14-3-3 phosphoprotein-binding protein *(GRF)		2141.43	-1.72078	0.224201	-3.21486	0.00130506	0.0368148	2064.85	2222.88	1646.39	730.756	503.26	567.019	3529.92	4087.41	3920.41
TRINITY_DN17492_c0_g1_i1	not assigned.annotated		1390.25	-2.58229	0.377245	-4.19432	2.74e-05	0.00149627	2641.7	2831.27	2281.1	378.467	522.488	393.404	1429.86	605.8	1428.18
TRINITY_DN17492_c1_g1_i5	not assigned.annotated		80.9049	-3.01463	0.394685	-5.1044	3.32e-07	3.34e-05	174.148	215.17	115.829	23.5715	21.1874	17.7228	64.4337	47.4579	48.6225
TRINITY_DN17551_c0_g2_i1	not assigned.annotated		126.344	-3.08245	0.461441	-4.51292	6.39e-06	0.000437499	221.569	208.612	362.262	17.6941	49.8138	25.4877	93.3786	79.1483	79.1263
TRINITY_DN17552_c0_g1_i3	not assigned.annotated		135.955	-2.85754	0.441823	-4.20427	2.62e-05	0.00144406	314.714	225.96	225.913	50.6726	35.8726	19.5496	159.949	98.1787	92.7879
TRINITY_DN17552_c0_g1_i9	not assigned.annotated		24.4617	-3.42586	0.675026	-3.59373	0.000325976	0.0120013	64.2604	42.2479	83.1641	6.56964	4.425	6.78263	2.64322	8.15212	1.91053
TRINITY_DN1760_c0_g1_i4	External stimuli response.light.UV-A/blue light.zeitlupe-mediated photoperception.substrate adaptor of SCF E3 ubiquitin ligase *(ADO)		630.338	-3.60554	0.598726	-4.3518	1.35e-05	0.000807854	1673.48	1700.04	1367.55	162.266	151.393	75.8825	90.8908	358.298	93.2335
TRINITY_DN1760_c0_g2_i3	External stimuli response.light.UV-A/blue light.zeitlupe-mediated photoperception.substrate adaptor of SCF E3 ubiquitin ligase *(ADO)		359.778	-3.35824	0.443451	-5.31794	1.05e-07	1.2e-05	973.08	916.721	900.264	59.9735	92.7446	119.044	50.602	94.1088	31.4613
TRINITY_DN17605_c0_g1_i2	Cell division.DNA replication.elongation.DNA polymerase alpha complex.primase component *(POLA4)		150.147	-5.39178	0.672313	-6.53234	6.47e-11	1.89e-08	455.161	371.864	292.015	0	13.4241	12.8121	68.3809	58.9793	78.6884
TRINITY_DN17611_c0_g2_i5	not assigned.annotated		31.4304	-4.39361	0.973785	-3.48497	0.00049219	0.0167334	30.6706	56.46	37.5114	2.18984	1.7893	1.96572	18.243	105.813	28.2301
TRINITY_DN17642_c0_g1_i3	not assigned.annotated		12.4195	-6.09069	1.54769	-3.28921	0.00100468	0.0301283	19.6085	12.8555	5.00769	0	0	0	44.6943	16.7365	12.873
TRINITY_DN1766_c2_g1_i7	Cell division.DNA replication.preinitiation.helicase auxiliary factor *(CDT1)		124.551	-2.26659	0.404826	-3.12874	0.0017556	0.0464339	240.044	233.75	413.802	64.4722	46.3632	74.0427	16.664	10.8278	20.9927
TRINITY_DN17712_c0_g1_i5	not assigned.annotated		7921.84	-6.94028	0.708667	-8.38233	5.19e-17	5.29e-14	23010.9	24092.4	22759.4	208.128	290.211	70.4203	105.634	595.932	163.505
TRINITY_DN17728_c1_g1_i6	not assigned.not annotated		101.217	-4.21821	0.765877	-4.20199	2.65e-05	0.00145497	260.544	243.445	162.079	15.7184	5.31902	14.9588	44.6752	142.803	21.4115
TRINITY_DN17730_c0_g3_i1	Protein biosynthesis.ribosome biogenesis.small ribosomal subunit (SSU).SSU processome.pre-40S ribosomal subunit nuclear assembly.UtpA module.assembly factor *(UTP10)		597.38	-2.15837	0.16298	-7.10743	1.18e-12	5.29e-10	1124.57	1202.87	1149.76	242.193	291.243	244.544	398.955	387.757	334.53
TRINITY_DN17743_c1_g1_i1	Protein biosynthesis.ribosome biogenesis.small ribosomal subunit (SSU).SSU proteome.component *(uS10)		1688.98	-1.97713	0.288235	-3.39006	0.000698776	0.0224144	3885.51	3924.9	3033.1	918.908	957.779	877.236	431.425	749.632	422.29
TRINITY_DN17751_c0_g2_i4	Protein homeostasis.ubiquitin-proteasome system.ubiquitin-fold protein conjugation.RING E3 ubiquitin ligase activities.RING-HC-class.E3 ubiquitin ligase		290.678	-2.4965	0.371108	-4.03251	5.52e-05	0.00268819	684.052	711.646	573.428	144.239	97.5526	107.492	95.8938	143.081	58.7204
TRINITY_DN17751_c0_g2_i6	Protein homeostasis.ubiquitin-proteasome system.ubiquitin-fold protein conjugation.RING E3 ubiquitin ligase activities.RING-HC-class.E3 ubiquitin ligase		33.4934	-6.39808	1.24065	-4.35102	1.36e-05	0.000810005	56.5291	88.5735	92.2771	0	2.74129	0	7.91523	43.9068	9.49757
TRINITY_DN17763_c0_g1_i1	not assigned.annotated		157.771	-2.90388	0.453831	-4.19513	2.73e-05	0.00149217	353.687	310.897	393.265	46.2808	68.1416	26.6501	66.5828	106.364	48.0686
TRINITY_DN17768_c0_g2_i3	Phytohormone action.ethylene.perception and signal transduction.regulatory protein *(RTE/RTH) of receptor activity		21.6558	-8.64812	2.19615	-3.48251	0.000496733	0.0168532	76.1141	59.103	48.4279	0	0	0	0	11.2576	0
TRINITY_DN17836_c0_g1_i1	Lipid metabolism.glycerolipid metabolism.phosphatidate biosynthesis.plastidial phosphatidate biosynthesis.dihydroxyacetone phosphate reductase *(SFD1)		21.8589	-8.03957	1.45695	-4.83172	1.35e-06	0.0001146	33.8378	62.6409	46.8212	0	0	0	6.94444	11.7931	34.6928
TRINITY_DN17848_c0_g1_i4	RNA processing.RNA modification.RNA methylation.rRNA methylation.RsmA-type rRNA adenosine dimethylase *(DIM1B)		42.2054	-2.56773	0.498425	-3.14537	0.00165879	0.0443949	109.284	127.011	75.5258	19.9006	18.7765	13.8651	7.73043	1.29173	6.46345
TRINITY_DN1787_c0_g1_i11	Phytohormone action.auxin.conjugation and degradation.methylation.indole-3-acetic acid carboxyl methyltransferase *(MES17)		55.7334	-2.16942	0.330914	-3.53391	0.000409453	0.0144161	142.251	131.188	135.067	30.9361	31.3406	28.536	0	1.33745	0.945116
TRINITY_DN17979_c0_g1_i11	not assigned.annotated		98.4253	-2.2574	0.346246	-3.63152	0.000281761	0.0106807	201.204	215.449	241.821	30.592	47.0235	59.7552	31.4916	22.642	35.8493
TRINITY_DN17997_c0_g1_i5	Nucleotide metabolism.purines.extracellular ATP.apyrase *(APY)		34.9803	-5.59571	1.07504	-4.2749	1.91e-05	0.0010959	43.914	47.1033	48.7275	0	2.68731	0	26.0807	55.7797	90.5298
TRINITY_DN1803_c0_g3_i2	Photosynthesis.photophosphorylation.chlororespiration.NADH dehydrogenase-like (NDH) complex.assembly and maintenance.assembly factor *(CRR9)		894.803	-2.89103	0.305722	-6.18547	6.19e-10	1.41e-07	2487.08	2620.31	1700.8	286.608	295.679	335.288	99.4692	80.159	147.83
TRINITY_DN18098_c0_g2_i5	RNA processing.organelle machinery.RNA modification.C-to-U RNA editing.PPR-type RNA editing factor activities.RNA editing factor *(PGN)		86.6197	-2.03644	0.26404	-3.92531	8.66e-05	0.00395175	208.456	193.56	196.784	49.5174	51.9895	44.3881	11.2166	14.342	9.32324
TRINITY_DN181_c0_g1_i12	RNA processing.RNA homeostasis.secretory ribonuclease activities.T2-type RNase *(RNS)		662.93	-3.23072	0.581528	-3.83597	0.00012507	0.00538376	1237.3	1359.56	966.529	161.828	63.0196	155.06	625.239	264.683	1133.15
TRINITY_DN181_c1_g1_i1	not assigned.not annotated		115.702	-4.31682	0.689303	-4.81185	1.5e-06	0.000124667	278.24	250.162	207.546	4.50935	27.8856	4.05719	98.5082	70.5493	99.8583
TRINITY_DN18122_c0_g1_i1	Enzyme classification.EC_1 oxidoreductases.EC_1.14 oxidoreductase acting on paired donor with incorporation or reduction of molecular oxygen		36.3306	-6.83414	1.61289	-3.61719	0.000297823	0.0111857	136.109	173.788	9.58784	0	2.80237	0	0	2.72564	1.96285
TRINITY_DN18178_c0_g2_i2	Protein homeostasis.ubiquitin-proteasome system.N-degron pathways.Pro/N-degron pathway.GID ubiquitination complex.ubiquitin-conjugating component *(GID3)		46.0018	-7.0845	1.49735	-4.06351	4.83e-05	0.00240329	26.6209	41.6134	5.70302	0	0	0	117.188	51.6336	171.257
TRINITY_DN1819_c0_g1_i7	Enzyme classification.EC_2 transferases.EC_2.5 transferase transferring alkyl or aryl group, other than methyl group		46.0172	-5.32296	1.1761	-3.67569	0.000237208	0.009254	38.8057	44.9277	139.313	0	5.35771	0	103.734	29.1497	52.8666
TRINITY_DN18291_c1_g1_i8	Cell division.cell cycle organisation.cell cycle control.regulatory protein *(FBL17)		21.88	-5.9953	1.49092	-3.35047	0.000806732	0.0251481	45.1299	72.0515	69.1687	0	0.885388	1.89771	0	0	7.78719
TRINITY_DN18347_c0_g1_i2	Lipid metabolism.lipid trafficking.endoplasmic reticulum-plastid lipid transfer.lipid trafficking cofactor *(LPTD1)		497.216	-2.16029	0.349817	-3.31683	0.000910442	0.0276805	1049.44	1210.01	1211.02	208.135	322.108	245.679	58.5951	54.9577	115.003
TRINITY_DN18359_c0_g1_i5	not assigned.annotated		186.836	-3.53245	0.729831	-3.46991	0.000520627	0.0174997	286.621	246.236	124.225	23.0724	24.9219	8.7661	453.725	81.218	432.742
TRINITY_DN18365_c0_g1_i7	not assigned.annotated		39.4686	-8.5189	2.03176	-3.70068	0.000215021	0.00851164	78.8137	121.3	0	0	0	0	58.1381	43.4091	53.5562
TRINITY_DN18425_c0_g1_i4	Photosynthesis.photophosphorylation.photosystem II.LHC-II complex.component *(LHCb6)		4079.94	-3.20302	0.364118	-6.05029	1.45e-09	2.92e-07	3610.27	3448.57	7041.57	414.758	556.757	559.492	6119.03	8753.53	6215.44
TRINITY_DN18438_c0_g1_i19	Coenzyme metabolism.phylloquinone biosynthesis.2-succinylbenzoate:CoA ligase *(MenE)		381.105	-1.86925	0.272396	-3.19111	0.00141725	0.0392501	887.467	765.369	543.934	178.052	187.379	235.414	232.329	184.293	215.711
TRINITY_DN18583_c0_g1_i1	Enzyme classification.EC_1 oxidoreductases.EC_1.14 oxidoreductase acting on paired donor with incorporation or reduction of molecular oxygen		161.455	-8.1535	1.3695	-5.22343	1.76e-07	1.89e-05	685.061	720.625	42.2239	2.21386	0	2.96702	0	0	0
TRINITY_DN186_c0_g1_i5	Enzyme classification.EC_1 oxidoreductases.EC_1.14 oxidoreductase acting on paired donor with incorporation or reduction of molecular oxygen		139.479	-9.35488	1.43595	-5.81838	5.94e-09	1.01e-06	622.531	561.723	69.1757	1.03546	0.843836	0	0	0	0
TRINITY_DN18822_c0_g1_i3	Cell division.DNA replication.elongation.DNA-tracking platform.PCNA sliding clamp loader complex.component *(RFC5)		24.8838	-7.96489	2.18105	-3.19336	0.00140625	0.0390449	0	83.801	51.9355	0	0	0	45.4117	4.00162	38.804
TRINITY_DN1885_c0_g1_i33	Nucleotide metabolism.pyrimidines.catabolism.pseudouridine catabolic pathway.pseudouridine kinase *(PUKI)		40.5039	-7.70548	1.94214	-3.45263	0.000555151	0.0185266	0	49.39	64.0346	0	0	0	116.018	48.0544	87.0378
TRINITY_DN18901_c0_g1_i4	not assigned.annotated		17.864	-7.77088	1.91579	-3.53425	0.000408929	0.0144152	24.6691	59.0473	34.4808	0	0	0	32.2314	0	10.3475
TRINITY_DN18976_c0_g2_i1	Cell wall organisation.hemicellulose.xylan.biosynthesis.xylosyltransferase activities.xylosyltransferase *(IRX10)		32.0085	-7.23599	1.93818	-3.21745	0.00129337	0.036564	42.8643	39.0689	0	0	0	0	88.3797	56.0221	61.7414
TRINITY_DN18976_c0_g2_i4	Cell wall organisation.hemicellulose.xylan.biosynthesis.xylosyltransferase activities.xylosyltransferase *(IRX10)		76.0248	-21.6712	2.58575	-7.99425	1.3e-15	1.12e-12	103.459	0	0	0	0	0	241.643	55.2769	283.844
TRINITY_DN1902_c2_g2_i1	not assigned.annotated		17833.6	-2.54543	0.209834	-7.36501	1.77e-13	9.72e-11	14587.2	15327.8	14229.7	3168.59	2206.6	2187.82	32690.5	39777.8	36326.6
TRINITY_DN19024_c0_g1_i8	Protein biosynthesis.translation initiation.Pre-Initiation Complex (PIC) module.eIF3 mRNA-to-PIC binding complex.component *(eIF3f)		44.4428	-22.1428	3.60673	-5.86204	4.57e-09	7.98e-07	0	19.5718	148.43	0	0	0	0	231.983	0
TRINITY_DN19075_c0_g1_i10	Enzyme classification.EC_2 transferases.EC_2.7 transferase transferring phosphorus-containing group		26.9677	-8.88903	1.9995	-3.9455	7.96e-05	0.00367619	113.239	118.831	10.6397	0	0	0	0	0	0
TRINITY_DN19113_c0_g1_i11	not assigned.annotated		43.3628	-8.85698	1.31826	-5.96011	2.52e-09	4.73e-07	51.0818	108.792	92.8313	0	0	0	55.4877	25.6145	56.4583
TRINITY_DN19213_c0_g1_i1	not assigned.annotated		11.7192	-7.34224	1.92889	-3.28804	0.00100889	0.0302094	31.2482	22.4029	36.0397	0	0	0	13.9146	0	1.86773
TRINITY_DN19297_c0_g1_i14	Photosynthesis.photophosphorylation.chlororespiration.NADH dehydrogenase-like (NDH) complex.assembly and maintenance.ndhA-specific mRNA splicing factor		92.3211	-3.96544	0.409037	-7.24981	4.17e-13	2.05e-10	146.162	195.173	125.456	11.035	7.16656	11.8506	95.5582	116.907	121.582
TRINITY_DN1931_c0_g2_i2	RNA biosynthesis.organelle machinery.transcriptional regulation.mTERF-type transcription factor		66.4409	-2.6184	0.517522	-3.1272	0.00176481	0.046634	94.2977	155.922	182.003	39.1534	16.9234	14.8781	28.7439	26.469	39.5766
TRINITY_DN19329_c1_g1_i7	Enzyme classification.EC_1 oxidoreductases.EC_1.1 oxidoreductase acting on CH-OH group of donor		182.287	-7.52329	1.71756	-3.798	0.000145868	0.00612719	852.262	623.465	150.643	0	0	8.8231	0	5.38606	0
TRINITY_DN19329_c1_g1_i8	Enzyme classification.EC_1 oxidoreductases.EC_1.1 oxidoreductase acting on CH-OH group of donor		2743.11	-6.58517	1.5515	-3.59985	0.000318404	0.0117891	11573.5	11911.6	629.608	88.9537	162.157	0	5.22387	156.435	160.444
TRINITY_DN19339_c0_g2_i1	Amino acid metabolism.serine group amino acid biosynthesis.non-photorespiratory serine.phosphoglycerate dehydrogenase		3657.07	-1.94977	0.210425	-4.51355	6.38e-06	0.000437141	7827.25	7987.97	7510.72	1817.41	1834.33	2386.12	1155.72	985.836	1408.24
TRINITY_DN1934_c0_g1_i12	not assigned.annotated		266.333	-2.29232	0.374449	-3.45127	0.000557965	0.018592	436.439	465.88	604.699	117.957	115.874	73.9889	251.212	210.446	120.5
TRINITY_DN1934_c0_g1_i13	not assigned.annotated		159.145	-2.58521	0.51097	-3.10236	0.00191985	0.0497303	406.245	381.487	399.389	68.8529	101.556	27.1965	22.6902	12.5363	12.3549
TRINITY_DN19436_c0_g1_i8	not assigned.annotated		14.656	-7.40344	1.99768	-3.20543	0.00134859	0.0377508	22.3929	14.8364	54.7963	0	0	0	15.7201	24.1577	0
TRINITY_DN19461_c0_g1_i1	Protein modification.methylation.glutamate O-carboxy-methyltransferase		117.63	-9.86298	2.092	-4.23661	2.27e-05	0.00126713	294.563	214.375	0	0	0	0	230.726	57.7307	261.273
TRINITY_DN195_c0_g1_i18	Nucleotide metabolism.purines.ribonucleotide (RN) anabolism.succino-aminoimidazole-carboximide RN synthetase *(PUR7)		142.391	-2.90352	0.477881	-3.98326	6.8e-05	0.00321075	288.327	201.205	440.235	34.1911	46.5751	43.4273	78.3204	41.5123	107.723
TRINITY_DN19576_c0_g1_i8	not assigned.annotated		227.679	-3.38976	0.475325	-5.02764	4.97e-07	4.75e-05	660.367	688.989	284.902	36.8683	67.827	50.7524	118.694	67.4406	73.2711
TRINITY_DN19613_c0_g1_i1	Cell division.DNA replication.elongation.single-stranded-DNA binding RPA complex.component *(RPA2)		221.25	-2.52906	0.410944	-3.72083	0.000198566	0.00801088	507.08	567.376	540.278	86.5736	99.1586	93.9047	20.8528	19.6515	56.3727
TRINITY_DN19658_c0_g2_i1	not assigned.annotated		20.673	-8.02225	2.05809	-3.41203	0.00064482	0.0209618	70.0837	24.8546	48.01	0	0	0	3.38468	0	39.7236
TRINITY_DN1969_c2_g1_i1	not assigned.annotated		714.956	-2.23647	0.380953	-3.24572	0.00117153	0.0338526	1445.88	1357.39	990.907	346.404	185.489	273.7	517.401	447.066	870.368
TRINITY_DN19823_c0_g1_i2	not assigned.annotated		62.5809	-9.49288	1.98152	-4.28604	1.82e-05	0.00105068	189.44	192.805	28.346	0	0	0	69.2725	0	83.365
TRINITY_DN1986_c0_g1_i8	not assigned.annotated		76.8214	-6.11558	1.56507	-3.26859	0.00108083	0.0318522	343.704	330.51	7.4912	0	3.31653	6.36992	0	0	0
TRINITY_DN19880_c0_g1_i4	not assigned.annotated		3205.92	-2.08204	0.298765	-3.62171	0.000292661	0.0110299	7193.54	7018.99	8899.73	1665.93	1376.27	2416.78	91.4861	74.6128	115.909
TRINITY_DN19914_c0_g2_i1	Protein translocation.chloroplast.outer envelope TOC translocation system.translocation channel *(Toc75-III)		3802.76	-2.12022	0.228256	-4.90774	9.21e-07	8.2e-05	8683.47	8372.25	8216.18	1757.42	1965.68	2089.38	1124.34	763.018	1253.07
TRINITY_DN20012_c0_g1_i1	not assigned.annotated		32.455	-3.11938	0.598025	-3.54397	0.000394154	0.0140288	62.2883	78.5445	59.4461	2.1753	9.79572	10.7259	28.9036	14.5851	25.6302
TRINITY_DN20045_c0_g2_i2	Protein homeostasis.ubiquitin-proteasome system.ubiquitin-fold protein deconjugation.UBQ deconjugation.OTU deubiquitinase activities.deubiquitinase *(OTU1)		24.2951	-8.01882	1.96796	-3.56654	0.000361725	0.0130525	32.0854	51.5864	58.2525	0	0	0	0	46.419	30.3127
TRINITY_DN20090_c0_g1_i1	Enzyme classification.EC_1 oxidoreductases.EC_1.14 oxidoreductase acting on paired donor with incorporation or reduction of molecular oxygen		17.2836	-7.4436	1.57086	-4.10196	4.1e-05	0.00208489	9.04821	47.0274	41.5655	0	0	0	8.52731	13.4751	35.909
TRINITY_DN20099_c0_g2_i8	not assigned.annotated		9.70934	-7.01712	1.86983	-3.21801	0.00129083	0.0365237	38.1972	11.6866	20.7192	0	0	0	11.2256	0	5.55552
TRINITY_DN20192_c1_g1_i2	Cell wall organisation.lignin.monolignol glycosylation and deglycosylation.coniferin beta-glucosidase		344.817	-2.19105	0.244362	-4.87413	1.09e-06	9.52e-05	510.625	561.909	509.237	126.745	108.603	111.317	374.545	491.18	309.196
TRINITY_DN20209_c1_g1_i4	RNA biosynthesis.transcriptional regulation.bHLH-type transcription factor		15.4689	-8.34245	1.81515	-4.04509	5.23e-05	0.00257868	16.2577	63.2386	49.0182	0	0	0	4.30417	6.40136	0
TRINITY_DN2038_c0_g1_i12	Protein translocation.chloroplast.outer envelope TOC translocation system.receptor GTPase *(Toc90/120/132/159)		1967.54	-1.57718	0.17181	-3.35942	0.000781058	0.0244882	3919.62	4044.37	4249.72	1346.44	1254.19	1493.02	391.164	481.924	527.419
TRINITY_DN20385_c0_g2_i1	RNA processing.organelle machinery.pre-RNA splicing.plastidial RNA splicing.ribonuclease *(RNC1)		4150.39	-1.63881	0.173343	-3.68527	0.000228458	0.00894591	7802.97	7911.62	8419.44	2400.04	2880.61	2468.64	1860.58	1541.49	2068.08
TRINITY_DN20412_c0_g2_i3	not assigned.annotated		17.3269	-6.20638	1.49192	-3.48971	0.000483548	0.0165343	3.05817	14.9408	21.9275	0	0	0	34.9435	47.9045	33.1676
TRINITY_DN20558_c0_g2_i5	not assigned.annotated		16.6512	-7.40721	1.44116	-4.44585	8.75e-06	0.000567473	33.865	34.7727	23.8533	0	0	0	33.017	6.54451	17.808
TRINITY_DN2077_c0_g1_i10	Photosynthesis.photophosphorylation.photosystem II.LHC-II complex.component *(LHCb1/2/3)		214.818	-3.69894	0.799076	-3.37758	0.000731271	0.0232332	247.264	316.614	490.922	36.3435	13.2441	31.8378	107.159	601.322	88.6578
TRINITY_DN2077_c0_g1_i11	Photosynthesis.photophosphorylation.photosystem II.LHC-II complex.component *(LHCb1/2/3)		11225.9	-4.15233	0.552995	-5.70047	1.19e-08	1.84e-06	14843.5	14798.6	20730.5	832.054	1253.91	746.662	7772.61	30556	9499.24
TRINITY_DN2077_c0_g1_i13	Photosynthesis.photophosphorylation.photosystem II.LHC-II complex.component *(LHCb1/2/3)		13083.7	-3.78734	0.380566	-7.3242	2.4e-13	1.27e-10	18571.7	18672.3	33840.8	1158.56	1537.48	2452.13	13472.4	14710.5	13337.2
TRINITY_DN2077_c0_g1_i2	Photosynthesis.photophosphorylation.photosystem II.LHC-II complex.component *(LHCb1/2/3)		18106.1	-3.72955	0.419102	-6.51285	7.37e-11	2.11e-08	21499.1	22183	34670.5	1879.12	2092.69	1934.87	17021.5	42782.4	18891.8
TRINITY_DN2077_c0_g1_i6	Photosynthesis.photophosphorylation.photosystem II.LHC-II complex.component *(LHCb1/2/3)		57694.1	-5.42509	0.312717	-14.1505	1.86e-45	1.73e-41	67462.4	66794.1	81568.9	1125.42	2348.92	1547.88	89596.1	114365	94438.3
TRINITY_DN2080_c3_g1_i1	not assigned.annotated		4574.09	-2.64579	0.371285	-4.43269	9.31e-06	0.00059968	10380.8	10652.2	6191.17	1216.11	1509.9	1623.62	2373.48	4669.89	2549.64
TRINITY_DN20908_c0_g1_i3	not assigned.annotated		138.795	-1.85402	0.273746	-3.11975	0.00181003	0.0475075	288.041	340.094	283.292	88.9596	70.7198	92.6382	31.1547	19.6393	34.6136
TRINITY_DN21012_c0_g2_i2	Secondary metabolism.phenolics.flavonoid biosynthesis.flavanones.chalcone isomerase		91.5538	-6.6488	1.18902	-4.75082	2.03e-06	0.00016108	427.176	341.059	18.6344	3.29329	3.56437	0.978748	2.61288	20.0641	6.60051
TRINITY_DN21076_c1_g3_i1	Cell wall organisation.pectin.rhamnogalacturonan I.modification and degradation.alpha-L-arabinofuranosidase activities.bifunctional alpha-L-arabinofuranosidase and beta-D-xylosidase *(BXL)		676.839	-2.03402	0.239254	-4.32183	1.55e-05	0.000910801	1553.87	1689.52	1411.47	374.225	342.189	420.155	71.6328	120.964	107.527
TRINITY_DN21102_c0_g2_i1	Protein modification.S-glutathionylation.glutaredoxin		14.4745	-5.5213	1.31388	-3.44117	0.0005792	0.0191918	43.9068	53.8278	29.1119	0	2.49669	0	0	0	0.927116
TRINITY_DN21141_c0_g1_i26	not assigned.annotated		28.133	-7.94577	2.14711	-3.23494	0.00121669	0.0348641	113.976	19.4693	0	0	0	0	27.2622	25.5705	66.9186
TRINITY_DN21279_c0_g1_i6	not assigned.not annotated		11.4914	-5.5026	1.27723	-3.52527	0.000423047	0.0148069	42.0211	25.8961	23.7014	1.07628	0	0.958136	3.46252	5.36469	0.941996
TRINITY_DN21373_c0_g1_i2	not assigned.annotated		28.1666	-7.77787	1.61254	-4.20322	2.63e-05	0.00144834	74.4574	25.2716	19.4233	0	0	0	62.9845	6.66443	64.698
TRINITY_DN21480_c0_g1_i10	Cell division.plastid division.plastid separation.plastid-nucleoid partitioning factor *(YLMG1)		1428.79	-2.4591	0.408523	-3.57164	0.000354758	0.0128508	3355.76	3343.35	3141.36	792.732	601.965	395.192	277.213	633.719	317.818
TRINITY_DN216_c1_g2_i1	Cytoskeleton organisation.microtubular network.alpha-beta-Tubulin heterodimer.beta-Tubulin component *(TUB)		584.999	-3.05701	0.431238	-4.77001	1.84e-06	0.000148639	1293.02	1519.62	1020.84	110.641	133.581	216.145	483.68	200.158	287.316
TRINITY_DN216_c1_g2_i2	not assigned.annotated		617.863	-1.92737	0.233056	-3.97918	6.92e-05	0.00325698	869.37	827.696	667.754	172.244	252.563	195.642	903.357	759.774	912.366
TRINITY_DN216_c1_g2_i3	Cytoskeleton organisation.microtubular network.alpha-beta-Tubulin heterodimer.beta-Tubulin component *(TUB)		17419.3	-1.89359	0.225375	-3.96489	7.34e-05	0.0034371	21732.3	21007.2	21287.6	5398.01	7118.6	4714.71	28386.9	20939.7	26188.5
TRINITY_DN216_c1_g2_i4	not assigned.annotated		1661.44	-2.351	0.377143	-3.58221	0.000340697	0.0124381	2818.24	2815.09	2708.49	511.289	698.421	425.04	2008.36	901.32	2066.74
TRINITY_DN21607_c0_g1_i2	not assigned.annotated		87.4024	-3.72116	0.798063	-3.4097	0.000650338	0.0211201	270.306	304.969	42.1409	7.69639	21.3238	17.5621	54.1163	21.3591	47.1479
TRINITY_DN21890_c0_g1_i1	Coenzyme metabolism.tetrapyrrole biosynthesis.siroheme biosynthesis.uroporphyrinogen III methyltransferase *(UPM)		13.6713	-7.70993	1.67667	-4.00194	6.28e-05	0.00299781	36.5804	50.0391	36.4218	0	0	0	0	0	0
TRINITY_DN2191_c0_g1_i2	not assigned.annotated		27.1474	-2.69441	0.540943	-3.13232	0.0017343	0.0459449	79.1664	60.8504	52.1583	10.7122	12.2003	6.69981	5.40176	5.46893	11.6687
TRINITY_DN220_c0_g4_i1	Solute transport.carrier-mediated transport.MFS superfamily.anion transporter *(NRT1/PTR)		188.043	-3.34196	0.461804	-5.07132	3.95e-07	3.87e-05	128.79	142.773	201.295	24.0702	16.0889	6.84862	486.626	355.565	330.328
TRINITY_DN22077_c0_g1_i6	Photosynthesis.photophosphorylation.photosystem I.PS-I complex.component *(PsaD)		39964.3	-1.9882	0.281606	-3.50917	0.000449515	0.0156077	53590	54486.7	67303.2	12687.9	13069.8	18447.4	37409.1	60527.6	42157.1
TRINITY_DN2223_c0_g1_i26	not assigned.annotated		65.2135	-3.124	0.598969	-3.5461	0.000390979	0.013931	168.182	136.24	92.7701	7.80319	20.506	16.891	61.2912	20.5626	62.6752
TRINITY_DN22302_c2_g1_i2	not assigned.annotated		98.0738	-2.08003	0.287247	-3.75994	0.000169954	0.00701259	207.612	185.102	190.071	40.6405	57.4298	39.2567	46.8395	51.6935	64.0191
TRINITY_DN22484_c0_g2_i1	Protein modification.phosphorylation.TKL protein kinase superfamily.DUF26 protein kinase		26.0002	-7.70858	2.06327	-3.25143	0.00114824	0.0333847	120.412	87.1131	3.48449	0	0.940999	0	0	19.13	2.92081
TRINITY_DN2275_c0_g1_i2	not assigned.annotated		107.891	-9.98338	2.39595	-3.74939	0.000177262	0.00728546	195.825	114.516	240.883	0	0	0	1.74767	418.045	0
TRINITY_DN22766_c0_g1_i8	not assigned.not annotated		31.6356	-4.86439	1.16266	-3.32374	0.000888176	0.0270539	33.5882	44.1726	67.343	0	0	4.98339	70.0043	13.7931	50.8354
TRINITY_DN22835_c0_g1_i2	not assigned.annotated		31.5478	-4.15156	0.833159	-3.78266	0.000155161	0.00648004	58.5074	37.6755	57.3256	0	1.73641	6.65277	36.984	60.2949	24.754
TRINITY_DN22954_c0_g1_i1	not assigned.annotated		31.0553	-6.85255	1.64239	-3.56344	0.000366033	0.0131861	21.3272	4.57672	36.3254	0	0	0	86.2935	13.4662	117.509
TRINITY_DN23077_c0_g1_i1	RNA processing.organelle machinery.RNA modification.C-to-U RNA editing.PPR-type RNA editing factor activities.RNA editing factor *(MEF10)		40.9714	-2.4783	0.437966	-3.37537	0.000737175	0.0233252	97.5626	84.6288	92.8522	19.6115	15.2378	14.6922	21.8501	8.04077	14.2669
TRINITY_DN2325_c0_g1_i7	Enzyme classification.EC_3 hydrolases.EC_3.2 glycosylase		263.558	-2.21685	0.376937	-3.22827	0.00124543	0.035439	515.51	632.698	689.183	135.947	107.873	151.65	24.6979	67.403	47.0605
TRINITY_DN2335_c0_g1_i20	Photosynthesis.photophosphorylation.photosystem II.photosynthetic acclimation.non-photochemical quenching (NPQ).qE/qZ-type quenching.regulatory protein *(NPQ7)		71.8779	-2.77186	0.528007	-3.35575	0.000791496	0.0247323	213.643	193.733	125.989	13.1408	41.8979	22.4869	14.8301	7.97167	13.2088
TRINITY_DN2345_c4_g1_i1	Photosynthesis.photophosphorylation.photosystem II.PS-II complex.oxygen-evolving center (OEC) extrinsic components.component *(OEC23/PsbP)		43817	-1.77433	0.231066	-3.3511	0.000804912	0.0251034	70295.9	70457.8	95696.4	21756.8	20843.3	26522	24693.4	33857	30230.5
TRINITY_DN2345_c4_g1_i4	Photosynthesis.photophosphorylation.photosystem II.PS-II complex.oxygen-evolving center (OEC) extrinsic components.component *(OEC23/PsbP)		2645.14	-2.50131	0.388397	-3.8654	0.000110907	0.00487842	5293.25	4917.88	5580.08	691.569	1184.69	912.237	1056.57	2625.62	1544.35
TRINITY_DN23460_c1_g2_i1	not assigned.annotated		53.2476	-7.03768	1.92506	-3.13635	0.00171063	0.0454925	31.4902	39.9513	0	0	0	0	173.927	47.6085	186.252
TRINITY_DN23461_c0_g2_i2	not assigned.annotated		16.8143	-7.99773	2.25423	-3.10427	0.00190752	0.049588	72.1502	71.6559	3.68871	0	0	0	0	3.83349	0
TRINITY_DN23475_c0_g1_i2	Enzyme classification.EC_1 oxidoreductases.EC_1.1 oxidoreductase acting on CH-OH group of donor		8167.59	-2.08056	0.314806	-3.43247	0.000598117	0.0197285	19184	19294.6	13023.7	3752.25	5040.75	3382.66	3114.01	4254.66	2461.71
TRINITY_DN23488_c0_g1_i7	not assigned.annotated		8.50814	-7.0101	1.72743	-3.47921	0.000502903	0.0170002	18.0052	25.9575	27.0841	0	0	0	0.862309	0	4.66414
TRINITY_DN23603_c0_g1_i6	not assigned.annotated		9.47103	-6.96457	1.47959	-4.03123	5.55e-05	0.00269803	14.1979	25.0178	29.6523	0	0	0	4.33297	2.65817	9.38007
TRINITY_DN23634_c0_g1_i6	not assigned.annotated		56.2981	-2.13488	0.363497	-3.12212	0.00179551	0.0471834	97.142	137.252	131.505	31.7799	23.2907	28.518	15.6197	17.1447	24.4304
TRINITY_DN23713_c0_g1_i3	not assigned.annotated		74.1027	-2.62152	0.42137	-3.84821	0.000118982	0.00516403	152.783	200.209	125.731	24.412	20.1179	33.2247	37.7849	48.8368	23.8254
TRINITY_DN23723_c1_g1_i1	not assigned.annotated		51.9017	-3.09352	0.608123	-3.4426	0.000576148	0.0191101	94.3507	111.405	49.0032	3.32518	14.2376	11.8224	53.1674	80.1857	49.6178
TRINITY_DN2377_c1_g1_i11	Phytohormone action.signalling peptides.NCRP (non-cysteine-rich-peptide) category.CAPE-peptide activity.CAPE precursor polypeptide		261.914	-5.57922	1.40183	-3.26661	0.00108842	0.0320036	1004	876.076	2.45446	5.5083	30.8076	2.91792	45.2953	208.059	182.108
TRINITY_DN2377_c1_g1_i4	Phytohormone action.signalling peptides.NCRP (non-cysteine-rich-peptide) category.CAPE-peptide activity.CAPE precursor polypeptide		180.002	-6.0873	1.11333	-4.56944	4.89e-06	0.000348491	632.928	753.934	12.245	8.79848	7.91136	3.88437	34.0389	58.5422	107.738
TRINITY_DN23956_c0_g1_i13	Protein homeostasis.proteolysis.serine-type peptidase activities.Subtilisin-type protease activities.protease *(SBT3)		26.2604	-8.40947	2.04123	-3.62991	0.00028352	0.0107287	51.9268	54.8447	78.1575	0	0	0	4.36578	47.0486	0
TRINITY_DN23976_c0_g1_i10	Carbohydrate metabolism.starch metabolism.degradation.phosphorylation.alpha-glucan water dikinase *(GWD)		6490.17	-1.8874	0.235078	-3.77491	0.000160064	0.00667623	13565.4	13798.6	12446.5	3759.25	3973.67	3027.4	3128.05	2741.31	1971.36
TRINITY_DN2411_c0_g1_i4	not assigned.annotated		5251.09	-1.77386	0.152398	-5.07786	3.82e-07	3.75e-05	10754.5	10607.7	9990.03	2604.26	3439.94	3122	2154.93	2311.71	2274.74
TRINITY_DN2412_c0_g1_i11	not assigned.annotated		13.7749	-7.08916	1.72303	-3.53398	0.000409347	0.0144161	12.7183	24.1198	37.7336	0	0	0	40.3361	3.73668	5.32915
TRINITY_DN24130_c0_g1_i7	Chromatin organisation.epigenetic state regulation.DNA methylation regulation.RNA-independent DNA methylation.regulatory E3 ubiquitin ligase *(ORTH/VIM)		231.338	-2.85595	0.248865	-7.45765	8.81e-14	5.37e-11	630.018	548.898	586.062	78.9462	98.0654	66.3763	21.9078	23.1777	28.5866
TRINITY_DN2416_c0_g1_i2	Amino acid metabolism.amino acid degradation.aromatic amino acids.tyrosine.tyrosine aminotransferase *(TAT)		204.546	-2.86117	0.354893	-5.2443	1.57e-07	1.72e-05	479.348	465.345	507.463	51.5706	85.1757	62.6243	65.0612	38.5423	85.78
TRINITY_DN2418_c0_g1_i7	Amino acid metabolism.serine group amino acid biosynthesis.cysteine.O-acetylserine sulfydrylase *(OASS)		3799.26	-1.60809	0.15925	-3.81846	0.000134285	0.00572431	6659.85	6683.87	6269.29	2088.84	2142.97	2201.51	2269.38	3065.99	2811.64
TRINITY_DN24247_c0_g1_i1	RNA processing.organelle machinery.RNA modification.C-to-U RNA editing.PPR-type RNA editing factor activities.RNA editing factor *(MEF29)		72.3964	-2.06342	0.312321	-3.4049	0.000661889	0.0214313	165.626	126.472	159.451	33.0857	40.2303	34.5946	36.2072	23.3893	32.5116
TRINITY_DN2425_c0_g1_i1	Cell division.cytokinesis.endoplasmic reticulum (ER) reorganisation.regulatory E3 ubiquitin ligase *(LUNAPARK)		92.5272	-8.21331	1.99563	-3.61456	0.000300863	0.0112672	24.4216	0	136.773	0	0	0	366.654	112.252	192.644
TRINITY_DN24295_c1_g1_i8	not assigned.annotated		328.671	-2.6151	0.491878	-3.28354	0.00102513	0.0305973	952.494	837.26	376.017	181.563	77.8358	94.5079	135.716	184.087	118.562
TRINITY_DN24351_c0_g1_i2	not assigned.annotated		31.739	-3.72416	0.736374	-3.69942	0.00021609	0.00853843	102.636	71.6199	46.3135	7.68396	7.08385	1.94694	26.2391	7.97822	14.1496
TRINITY_DN2438_c0_g1_i1	not assigned.annotated		57.5899	-6.01442	0.901112	-5.5647	2.63e-08	3.63e-06	96.7737	194.54	218.114	0	2.78872	5.12038	0	0	0.972621
TRINITY_DN24385_c0_g1_i3	Plant reproduction.gametogenesis.male gametophyt.intine formation.transcriptional co-activator *(KIWI/KELP)		23.2559	-7.88626	1.92433	-3.57851	0.000345553	0.0125732	46.3835	46.4024	38.3515	0	0	0	21.6591	0	56.5067
TRINITY_DN24490_c0_g1_i12	Photosynthesis.photophosphorylation.photosystem I.LHC-I complex.component *(LHCa1)		153.434	-3.5155	0.767402	-3.27794	0.00104568	0.0311113	197.107	174.06	261.955	4.45227	24.0428	26.6063	89.8483	450.508	152.324
TRINITY_DN24490_c0_g1_i16	Photosynthesis.photophosphorylation.photosystem I.LHC-I complex.component *(LHCa1)		46541.3	-3.3863	0.264066	-9.03677	1.61e-19	2.39e-16	92923	91641.8	81623.8	8805.05	6480.18	10172.4	44290.6	32447.8	50486.7
TRINITY_DN24524_c0_g1_i17	not assigned.annotated		26.3346	-8.26268	1.91501	-3.79251	0.000149132	0.00624821	70.3772	70.072	34.351	0	0	0	27.3474	34.8638	0
TRINITY_DN24524_c0_g1_i19	not assigned.annotated		43.0533	-3.97445	0.753542	-3.94729	7.9e-05	0.00365136	93.1193	52.273	99.1669	4.43355	8.05687	2.94938	57.3514	13.6163	56.513
TRINITY_DN24524_c0_g1_i25	not assigned.annotated		31.5241	-8.85318	2.16865	-3.62123	0.000293201	0.0110375	76.4574	97.7683	94.8449	0	0	0	0	0	14.6461
TRINITY_DN24596_c0_g1_i4	not assigned.annotated		912.166	-2.53026	0.349446	-4.37911	1.19e-05	0.00072903	2580.41	2598.56	1359.47	328.064	425.973	377.29	132.982	184.051	222.692
TRINITY_DN2461_c0_g1_i10	Secondary metabolism.phenolics.flavonoid biosynthesis.chalcones.chalcone synthase activity.chalcone synthase *(CHS)		153.348	-6.11629	1.503	-3.40406	0.000663931	0.0214654	727.005	576.956	50.5499	1.077	18.1964	0	0.844785	0	5.50078
TRINITY_DN2461_c0_g1_i11	Secondary metabolism.phenolics.flavonoid biosynthesis.chalcones.chalcone synthase activity.chalcone synthase *(CHS)		110.154	-5.81802	1.15639	-4.16643	3.09e-05	0.00165544	453.136	499.66	17.6973	9.8699	2.64747	4.81205	0.860595	2.70393	0
TRINITY_DN2461_c0_g1_i13	Enzyme classification.EC_2 transferases.EC_2.3 acyltransferase		64.696	-9.14259	1.85926	-4.37948	1.19e-05	0.00072845	320.27	250.449	10.7423	0	0.802602	0	0	0	0
TRINITY_DN24651_c1_g1_i3	Coenzyme metabolism.chlorophyll metabolism.chlorophyll biosynthesis.protochlorophyllide oxidoreductase (POR) activities.light-dependent POR activity.protochlorophyllide oxidoreductase *(POR)		4259.22	-3.12083	0.331327	-6.40103	1.54e-10	4.02e-08	7168.13	7338.02	7774.61	721.643	617.26	1222.5	4542.57	3427.76	5520.53
TRINITY_DN24651_c1_g1_i7	Coenzyme metabolism.chlorophyll metabolism.chlorophyll biosynthesis.protochlorophyllide oxidoreductase (POR) activities.light-dependent POR activity.protochlorophyllide oxidoreductase *(POR)		983.016	-3.02913	0.538621	-3.76726	0.000165049	0.00685007	1725.72	1793.92	791.841	82.1401	140.309	305.408	1166.67	1267.7	1573.42
TRINITY_DN24728_c0_g2_i1	Nucleotide metabolism.deoxynucleotides.biosynthesis.ribonucleoside-diphosphate reductase heterodimer.small subunit		469.512	-2.05901	0.221943	-4.77155	1.83e-06	0.000147693	979.154	958.633	899.422	238.078	234.16	208.629	246.85	177.96	282.721
TRINITY_DN24775_c0_g1_i5	RNA processing.RNA modification.mRNA maturation.Cleavage and Polyadenylation Specificity Factor (CPSF) complex.phosphatase component *(Ssu72)		25.8287	-21.9307	3.52979	-5.92974	3.03e-09	5.55e-07	0	0	134.294	0	0	0	30.3134	67.851	0
TRINITY_DN24835_c0_g1_i11	not assigned.annotated		34.2124	-2.39821	0.412581	-3.38893	0.000701658	0.0224803	78.6953	70.2392	79.9016	16.4148	14.3704	12.7646	7.81329	14.5043	13.2081
TRINITY_DN24838_c0_g1_i1	Cytoskeleton organisation.microtubular network.alpha-beta-Tubulin heterodimer.alpha-Tubulin component *(TUA)		89.9706	-3.2828	0.596891	-3.82449	0.000131042	0.00560542	89.5937	100.547	197.089	5.55035	12.4774	21.5941	174.639	93.0668	115.178
TRINITY_DN24875_c0_g2_i11	Enzyme classification.EC_1 oxidoreductases.EC_1.10 oxidoreductase acting on diphenol or related substance as donor		16.7796	-8.12137	1.7591	-4.04831	5.16e-05	0.00254535	73.2939	24.3907	53.3322	0	0	0	0	0	0
TRINITY_DN25_c0_g1_i8	Protein biosynthesis.ribosome biogenesis.small ribosomal subunit (SSU).SSU processome.pre-40S ribosomal subunit nuclear assembly.UtpB module.assembly factor *(UTP18)		39.1664	-8.66647	1.99515	-3.84255	0.000121763	0.00526442	135.383	51.5485	33.9655	0	0	0	91.7272	0	39.8736
TRINITY_DN25009_c0_g2_i1	RNA biosynthesis.transcriptional regulation.MADS/AGL-type transcription factor		9.47215	-7.51013	2.00226	-3.25139	0.00114841	0.0333847	20.3358	42.2776	22.636	0	0	0	0	0	0
TRINITY_DN2504_c0_g1_i4	not assigned.annotated		30.8578	-7.80209	2.03452	-3.34334	0.000827778	0.025645	30.6561	32.2049	58.6334	0	0	0	0	81.0716	75.1546
TRINITY_DN25242_c1_g1_i9	not assigned.annotated		120.057	-2.31201	0.317564	-4.13147	3.6e-05	0.00187932	149.877	99.437	112.544	28.5137	22.2606	22.4284	238.087	211.776	195.585
TRINITY_DN25269_c0_g1_i2	not assigned.annotated		25.5851	-7.8537	1.93548	-3.54108	0.000398493	0.0141447	46.0288	43.5271	34.9221	0	0	0	46.7712	0	59.0167
TRINITY_DN25351_c1_g1_i3	not assigned.annotated		111.291	-2.95661	0.611526	-3.19956	0.00137638	0.0383459	181.747	179.462	112.113	12.4005	19.6025	28.7618	93.8076	284.746	88.9798
TRINITY_DN25799_c0_g1_i2	External stimuli response.light.UV-A/blue light.cryptochrome-mediated photoperception.regulatory protein *(BIC) of cryptochrome signalling		124.487	-2.73131	0.511974	-3.38165	0.000720521	0.0229428	144.705	87.9111	89.1919	21.4055	21.0523	6.00169	212.779	319.581	217.757
TRINITY_DN25809_c1_g1_i20	not assigned.annotated		42.839	-5.62664	1.26507	-3.65722	0.000254965	0.00980736	86.3778	149.602	87.7456	7.49521	0	0	16.7901	30.6224	6.91807
TRINITY_DN25809_c1_g1_i27	not assigned.annotated		19.5234	-8.35933	1.48607	-4.95221	7.34e-07	6.71e-05	45.9049	70.1314	53.7907	0	0	0	1.805	4.0784	0
TRINITY_DN2587_c1_g1_i1	Photosynthesis.calvin cycle.ribulose-1,5-bisphosphat carboxylase/oxygenase (RuBisCo) activity.RuBisCo heterodimer.small subunit		64896.1	-1.52142	0.151407	-3.44382	0.000573559	0.0190533	125713	127593	114872	38142.9	45714.3	44393.6	25905.8	30445.4	31285.5
TRINITY_DN259_c0_g1_i2	Protein modification.phosphorylation.TKL protein kinase superfamily.L-lectin protein kinase		914.244	-3.17478	0.39246	-5.54141	3e-08	4.03e-06	519.554	541.411	426.178	50.3845	71.6908	42.2606	1768.06	3270.35	1538.31
TRINITY_DN26078_c1_g2_i2	Enzyme classification.EC_2 transferases.EC_2.7 transferase transferring phosphorus-containing group		34.8949	-3.09752	0.591135	-3.5483	0.00038773	0.0138303	40.1617	48.8669	28.0353	2.20604	7.12861	3.94505	66.4187	49.6257	67.6657
TRINITY_DN26153_c0_g3_i1	Protein homeostasis.ubiquitin-proteasome system.ubiquitin-fold protein conjugation.CULLIN-based E3 ubiquitin ligase activities.co-factor of RBX1 activity *(DCN1)		17.5807	-5.07917	1.30584	-3.12378	0.00178541	0.0469849	34.2148	17.5411	14.9154	1.11195	0	0.993187	37.615	42.4144	9.42039
TRINITY_DN26191_c0_g1_i5	Protein modification.phosphorylation.TKL protein kinase superfamily.DUF26 protein kinase		18.5501	-7.29955	1.98976	-3.16598	0.00154559	0.042055	83.6687	70.9925	7.08019	0	0	1.05584	0	4.15345	0
TRINITY_DN2621_c0_g1_i13	Protein modification.phosphorylation.TKL protein kinase superfamily.LRR-VI protein kinase families.LRR-VI-1 protein kinase		264.312	-2.09818	0.334118	-3.28679	0.00101337	0.0303157	424.968	406.439	521.891	88.6534	104.739	122.607	334.96	177.472	197.082
TRINITY_DN26266_c0_g1_i6	Protein modification.lipidation.protein S-acylation.protein S-acyltransferase *(PAT17)		12.5999	-7.33174	1.87174	-3.38281	0.00071748	0.0228683	34.7599	13.8287	39.1729	0	0	0	8.68016	0	16.9579
TRINITY_DN2655_c0_g2_i2	Cell division.DNA replication.elongation.DNA-tracking platform.PCNA sliding clamp loader complex.component *(RFC1)		47.5705	-5.03763	1.11894	-3.60845	0.000308031	0.0114963	113.208	12.6306	124.63	0	3.59067	3.91082	28.7546	39.9229	101.488
TRINITY_DN26608_c0_g1_i1	not assigned.annotated		92.0188	-2.51447	0.320988	-4.71814	2.38e-06	0.00018518	244.64	243.075	166.2	41.8428	36.4013	36.2038	23.4485	18.5869	17.7718
TRINITY_DN26734_c3_g3_i1	Redox homeostasis.thiol-based redox regulation.methionine sulfoxide reductase activities.methionine R-enantiomer sulfoxide reductase *(MsrB)		233.705	-4.20535	0.679221	-4.71916	2.37e-06	0.000184475	398.022	348.798	112.977	29.42	10.6798	6.83118	354.873	294.021	547.727
TRINITY_DN26842_c0_g3_i2	Redox homeostasis.glutathione-based redox regulation.glutathione S-transferase activities.class tau glutathione S-transferase		28.6333	-8.79033	2.35092	-3.31374	0.000920571	0.0279364	115.737	136.662	1.49819	0	0	0	0	3.80332	0
TRINITY_DN27115_c0_g2_i3	Protein homeostasis.proteolysis.aspartic-type peptidase activities.A1-class (Pepsin) protease		12.3602	-3.98706	0.857734	-3.4825	0.000496746	0.0168532	30.6405	33.2602	28.3237	0	2.68192	2.93992	5.22294	5.34162	2.83127
TRINITY_DN27140_c0_g1_i5	Protein modification.phosphorylation.TKL protein kinase superfamily.LRR-X protein kinase families.LRR-Xa protein kinase		549.721	-1.90704	0.179137	-5.06337	4.12e-07	4e-05	942.61	960.776	1082.71	253.043	277.253	265.823	352.926	454.756	357.592
TRINITY_DN27581_c0_g2_i5	Enzyme classification.EC_3 hydrolases.EC_3.2 glycosylase		1073.09	-1.91131	0.278444	-3.27285	0.00106467	0.031504	2340.8	2319.7	2607.29	565.535	797.789	568.318	128.89	124.303	205.145
TRINITY_DN2766_c0_g2_i1	Protein translocation.chloroplast.inner envelope TIC translocation system.AAA-ATPase motor complex.malate dehydrogenase component		1117.49	-2.07091	0.27174	-3.94093	8.12e-05	0.00373902	1997.95	1930.06	2776.58	532.931	500.516	562.722	573.674	443.674	739.325
TRINITY_DN2790_c0_g1_i9	RNA processing.RNA modification.mRNA maturation.Cleavage Factor I (CF-Im) complex.component *(CPFS5/CFIm25)		168.495	-10.9251	2.01047	-4.9367	7.95e-07	7.19e-05	401.1	220.593	433.862	0	0	0	0	293.207	167.696
TRINITY_DN27919_c0_g1_i1	not assigned.annotated		41.1671	-3.83593	0.869964	-3.25982	0.00111483	0.032677	136.927	171.697	27.4667	14.368	4.44866	4.91845	2.57803	2.57182	5.52822
TRINITY_DN28_c0_g2_i3	RNA processing.RNA homeostasis.secretory ribonuclease activities.T2-type RNase *(RNS)		1578.83	-3.14907	0.330007	-6.51219	7.41e-11	2.11e-08	2514.09	2601.85	1274.02	216.809	221.401	281.911	2321.85	2161.96	2615.61
TRINITY_DN28_c0_g2_i5	RNA processing.RNA homeostasis.secretory ribonuclease activities.T2-type RNase *(RNS)		799.939	-3.78164	0.826488	-3.36562	0.000763715	0.02406	2073.04	2175.61	1409.5	114.428	119.672	177.295	485.286	29.6267	615.005
TRINITY_DN2800_c0_g1_i8	RNA biosynthesis.organelle machinery.RNA polymerase activities.nuclear-encoded organellar RNA polymerase *(NEP)		239.414	-2.54667	0.336706	-4.59355	4.36e-06	0.000315356	491.16	513.134	414.886	103.869	80.3861	58.92	170.919	114.683	206.772
TRINITY_DN28230_c0_g3_i5	not assigned.annotated		2384.25	-1.8144	0.144237	-5.64627	1.64e-08	2.44e-06	3983.4	4230.31	3982.94	1147.98	1118.11	1201.65	2075.39	1661.34	2057.11
TRINITY_DN2828_c0_g1_i6	Protein translocation.chloroplast.inner envelope TIC translocation system.AAA-ATPase motor complex.malate dehydrogenase component		883.125	-1.87773	0.148569	-5.9079	3.46e-09	6.25e-07	1572.62	1576.43	1678.76	408.964	452.702	451.599	584.765	545.571	676.712
TRINITY_DN28312_c0_g2_i12	Solute transport.carrier-mediated transport.solute transporter *(MTCC)		18.1015	-8.2353	1.52529	-4.74357	2.1e-06	0.00016594	52.854	62.7815	47.2778	0	0	0	0	0	0
TRINITY_DN28450_c0_g2_i1	Lipid metabolism.glycerolipid metabolism.phosphatidylethanolamine biosynthesis.mitochondrial phosphatidylserine decarboxylation pathway.phosphatidylserine-transfer-dependent route.UPS2-Mdm35 phospholipid transfer complex.component *(UPS2)		18.791	-6.9031	1.3775	-4.28539	1.82e-05	0.00105235	29.4515	9.48553	23.5342	0	0	0	45.7803	33.4473	27.4206
TRINITY_DN2846_c0_g1_i1	not assigned.annotated		30.3844	-8.98623	2.26254	-3.52976	0.000415938	0.0145972	138.861	131.351	3.24766	0	0	0	0	0	0
TRINITY_DN28510_c0_g2_i1	RNA biosynthesis.transcriptional regulation.bHLH-type transcription factor		8.3999	-7.23238	1.54107	-4.04419	5.25e-05	0.00258462	28.915	17.6781	25.2293	0	0	0	1.8322	0	1.94438
TRINITY_DN2853_c0_g1_i20	Protein homeostasis.proteolysis.serine-type peptidase activities.mitochondrion Clp-type protease complex.substrate adaptor *(PDIP38-like)		335.529	-2.62285	0.434015	-3.73916	0.000184639	0.00753751	461.798	560.289	685.588	94.5119	70.8326	112.118	224.665	553.128	256.83
TRINITY_DN2880_c0_g1_i10	not assigned.annotated		127.8	-2.21407	0.258252	-4.70113	2.59e-06	0.000199392	231.966	271.904	314.921	60.2065	50.8188	65.8922	53.801	48.2128	52.4791
TRINITY_DN2883_c2_g1_i13	Photosynthesis.photophosphorylation.photosystem I.PS-I complex.component *(PsaE)		19039.3	-1.66778	0.200274	-3.33435	0.000855004	0.0263162	28418	28589.3	24538.9	8539.94	7871.86	9253.68	18080.1	26048.9	20013
TRINITY_DN28883_c0_g1_i1	Amino acid metabolism.aspartate group amino acid biosynthesis.aspartate-derived amino acids.lysine.hydroxy-tetrahydrodihydrodipicolinate synthase		13.1887	-7.7917	1.99424	-3.40567	0.000660029	0.0213817	34.2218	69.263	15.2136	0	0	0	0	0	0
TRINITY_DN290_c0_g1_i1	not assigned.annotated		602.342	-1.7071	0.216432	-3.26708	0.00108662	0.0319938	1181.54	1166.42	1136.88	345.128	383.569	338.282	240.541	369.681	259.038
TRINITY_DN29118_c0_g1_i1	not assigned.annotated		47838.2	-5.40438	0.297152	-14.822	1.06e-49	1.59e-45	61557.5	60330.2	70651.6	1032.64	2021.79	1490.48	66435.6	91991.3	75032.8
TRINITY_DN2922_c0_g1_i5	Protein biosynthesis.ribosome biogenesis.large ribosomal subunit (LSU).LSU proteome.component *(eL22)		2025.89	-2.06569	0.250812	-4.24895	2.15e-05	0.00120547	4755.97	4968.1	3062.11	1029.93	1127.96	895.755	717.642	836.083	839.46
TRINITY_DN29760_c0_g1_i6	Nucleotide metabolism.deoxynucleotides.salvage pathway.thymidine kinase *(TK1)		18.2798	-7.79109	1.95144	-3.48004	0.000501336	0.0169649	23.4905	29.9593	66.7849	0	0	0	27.0485	17.2353	0
TRINITY_DN2982_c0_g2_i3	External stimuli response.light.UV-A/blue light.zeitlupe-mediated photoperception.regulatory protein *(GIGANTEA)		119.196	-10.8777	2.28843	-4.31634	1.59e-05	0.000931205	202.873	315.008	508.962	0	0	0	45.925	0	0
TRINITY_DN2982_c0_g2_i5	External stimuli response.light.UV-A/blue light.zeitlupe-mediated photoperception.regulatory protein *(GIGANTEA)		562.457	-2.74488	0.452695	-3.85443	0.000116001	0.00505818	999.496	1346.22	1143.19	294.881	113.816	112.506	440.292	264.436	347.28
TRINITY_DN2989_c0_g1_i1	Secondary metabolism.terpenoids.methylerythritol phosphate (MEP) pathway.1-deoxy-d-xylulose 5-phosphate import.D-xylulose 5-phosphate transporter		279.927	-2.26396	0.308066	-4.10288	4.08e-05	0.00207927	511.052	583.006	639.401	123.172	102.574	135.439	167.803	90.5491	166.345
TRINITY_DN2992_c0_g1_i1	Amino acid metabolism.amino acid degradation.aromatic amino acids.tyrosine.tyrosine aminotransferase *(TAT)		766.782	-2.69334	0.348989	-4.85212	1.22e-06	0.000105088	1608.08	1629.2	1927	247.396	277.018	273.936	395.638	168.551	374.227
TRINITY_DN300_c1_g1_i10	Protein modification.phosphorylation.TKL protein kinase superfamily.L-lectin protein kinase		531.358	-5.41205	0.595159	-7.41322	1.23e-13	7.25e-11	228.162	304.635	99.6171	6.58323	5.3713	2.95095	1484.86	1490.63	1159.41
TRINITY_DN3002_c0_g1_i11	Coenzyme metabolism.phylloquinone biosynthesis.2-succinylbenzoate:CoA ligase *(MenE)		37.9934	-22.7909	3.4948	-6.23525	4.51e-10	1.06e-07	0	235.868	0	0	0	0	62.2137	0	43.8585
TRINITY_DN3003_c0_g1_i1	Coenzyme metabolism.thiamine pyrophosphate biosynthesis.pyrimidine moiety.hydroxymethylpyrimidine phosphate synthase *(ThiC)		5548.44	-2.84676	0.551411	-3.34915	0.000810586	0.0252178	7624.7	7916.54	17752.2	1609.26	1686.42	1332.45	2930.43	7088.86	1995.03
TRINITY_DN3003_c0_g1_i3	Coenzyme metabolism.thiamine pyrophosphate biosynthesis.pyrimidine moiety.hydroxymethylpyrimidine phosphate synthase *(ThiC)		150.835	-10.2663	1.36462	-6.79037	1.12e-11	3.97e-09	151.962	162.665	355.758	0	0	0	168.984	403.802	114.343
TRINITY_DN3003_c0_g1_i7	not assigned.annotated		30.057	-8.08322	1.31021	-5.40618	6.44e-08	7.77e-06	37.0551	38.378	65.3091	0	0	0	46.8102	55.4565	27.5039
TRINITY_DN30091_c0_g1_i11	Redox homeostasis.glutathione-based redox regulation.glutathione degradation.deaminated-glutathione amidase		20.7395	-7.80616	1.94979	-3.49071	0.000481747	0.01649	36.3076	68.0505	15.9699	0	0	0	27.7187	0	38.6083
TRINITY_DN30091_c0_g1_i2	Redox homeostasis.glutathione-based redox regulation.glutathione degradation.deaminated-glutathione amidase		11.0626	-7.46174	1.51223	-4.273	1.93e-05	0.00110337	35.49	14.7684	24.6764	0	0	0	14.5118	2.8991	7.21752
TRINITY_DN30187_c0_g2_i1	Cell division.cell cycle organisation.chromatin condensation.condensin I/II complex.component *(CAP-C/SMC4)		17.5751	-7.95021	1.78988	-3.88305	0.000103154	0.0045775	51.4174	32.5583	51.3343	0	0	0	13.7804	9.08548	0
TRINITY_DN3026_c0_g1_i24	Chromatin organisation.chromatin structure.DNA wrapping.histone *(H2B)		649.02	-2.71746	0.215299	-7.97709	1.5e-15	1.25e-12	1579.75	1826.65	1527.12	242.919	282.807	223.815	49.019	65.6811	43.41
TRINITY_DN30401_c0_g1_i2	not assigned.annotated		1378.84	-5.49741	1.10593	-4.06663	4.77e-05	0.00237312	5453.46	5225.57	175.145	62.9731	146.647	30.5277	78.9989	772.077	464.176
TRINITY_DN3045_c0_g1_i1	Protein translocation.chloroplast.inner envelope TIC translocation system.AAA-ATPase motor complex.malate dehydrogenase component		1137.56	-1.78307	0.159635	-4.90537	9.33e-07	8.29e-05	2155.45	1966.28	2215.08	577.975	618.391	644.812	748.55	587.568	723.893
TRINITY_DN3045_c0_g2_i2	Protein translocation.chloroplast.inner envelope TIC translocation system.AAA-ATPase motor complex.malate dehydrogenase component		827.594	-1.92721	0.203937	-4.54653	5.45e-06	0.000381559	1542.01	1398.83	1715.19	361.176	468.766	393.782	515.688	453.059	599.843
TRINITY_DN30503_c0_g2_i1	not assigned.annotated		454	-3.27387	0.435184	-5.22508	1.74e-07	1.88e-05	1384.49	1536.57	586.218	116.857	124.799	120.787	52.0228	66.9929	97.2622
TRINITY_DN30652_c0_g1_i4	Protein homeostasis.ubiquitin-proteasome system.ubiquitin-fold protein conjugation.CULLIN-based E3 ubiquitin ligase activities.CUL4-based E3 ubiquitin ligase complexes.DCAF substrate adaptor component activities.substrate adaptor		61.169	-3.53123	0.609674	-4.15177	3.3e-05	0.00174375	123.784	178.914	198.99	22.9668	8.06444	12.7192	0	1.31585	3.76607
TRINITY_DN307_c0_g1_i2	Chromatin organisation.histone chaperone activities.histone chaperone *(NAP)		1744.63	-1.59923	0.187133	-3.20214	0.00136411	0.0381016	3375.8	3286.39	2743.47	1168.13	1047.43	888.927	986.615	1175.23	1029.73
TRINITY_DN30806_c0_g2_i3	not assigned.annotated		436.546	-2.25115	0.196519	-6.36657	1.93e-10	4.82e-08	855.621	934.148	916.122	181.185	214.197	172.45	204.942	193.212	257.035
TRINITY_DN30853_c0_g3_i2	not assigned.annotated		11.9729	-7.225	1.91945	-3.24312	0.00118228	0.0341179	30.9209	41.9611	9.08911	0	0	0	13.7542	0	12.0311
TRINITY_DN3093_c0_g1_i3	RNA processing.organelle machinery.RNA homeostasis.plastidial mRNA stabilisation.ribonucleoprotein *(CP29)		385.912	-3.73206	0.529277	-5.16186	2.45e-07	2.56e-05	850.437	944.446	1021.18	27.5987	132.137	51.4566	151.615	134.14	160.191
TRINITY_DN3093_c0_g1_i4	RNA processing.organelle machinery.RNA homeostasis.plastidial mRNA stabilisation.ribonucleoprotein *(CP29)		28355.7	-2.16129	0.167334	-6.93998	3.92e-12	1.51e-09	61318.6	61013.2	76338	14036.6	15073.1	15304.2	3889.05	4532.41	3695.87
TRINITY_DN313_c2_g1_i1	Protein biosynthesis.organelle machinery.mitochondrial ribosome biogenesis.small ribosomal subunit proteome.component *(mS81)		570.013	-1.65294	0.160397	-4.07077	4.69e-05	0.0023402	967.399	995.004	928.32	331.608	315.305	272.427	467.218	392.776	460.06
TRINITY_DN31332_c0_g1_i4	Protein translocation.chloroplast.thylakoid membrane SRP insertion system.membrane insertase *(ALB3/ALB4)		632.851	-1.61926	0.15031	-4.11988	3.79e-05	0.00195918	1024.04	1088.73	1075.84	359.722	322.072	356.703	435.284	535.896	497.369
TRINITY_DN31405_c1_g1_i1	RNA biosynthesis.transcriptional regulation.NAC-type transcription factor		59.656	-5.6875	1.12561	-4.1644	3.12e-05	0.00166756	225.3	272.581	28.7663	5.08959	4.04113	1.12541	0	0	0
TRINITY_DN3155_c0_g1_i1	not assigned.annotated		54.281	-8.9617	2.17122	-3.66692	0.000245492	0.0095046	167.231	101.726	0	0	0	0	84.6766	10.5774	124.318
TRINITY_DN31563_c0_g1_i1	not assigned.annotated		1107.6	-1.75618	0.239245	-3.16067	0.00157405	0.0427049	2114.91	2166.09	1377.54	547.692	591.559	535.125	986.384	813.901	835.207
TRINITY_DN3158_c0_g1_i6	Enzyme classification.EC_2 transferases.EC_2.8 transferase transferring sulfur-containing group		215.946	-3.72325	0.730234	-3.72928	0.000192025	0.0078	69.5277	94.5512	99.4999	15.7467	1.78235	2.98245	578.306	783.002	298.12
TRINITY_DN31603_c0_g1_i2	not assigned.annotated		95.2319	-9.22052	1.28175	-6.41351	1.42e-10	3.78e-08	93.9258	66.5204	163.652	0	0	0	212.135	183.158	137.695
TRINITY_DN3167_c0_g1_i23	Cell division.plastid division.spatial regulation.assembly factor *(MinD)		500.276	-2.52248	0.277485	-5.48671	4.09e-08	5.3e-06	962.04	976.652	1254.72	171.673	164.7	219.574	184.659	270.191	298.271
TRINITY_DN31759_c0_g1_i45	Amino acid metabolism.glutamate group amino acid biosynthesis.glutamate-derived amino acids.proline.main pathway.pyrroline-5-carboxylate reductase		24.916	-8.2667	1.41479	-5.13623	2.8e-07	2.88e-05	90.0118	25.2746	27.6965	0	0	0	33.4826	22.7509	25.0275
TRINITY_DN31864_c0_g2_i3	not assigned.annotated		11.2919	-7.85544	1.83157	-3.74292	0.000181892	0.007444	47.978	44.8316	6.22114	0	0	0	0	1.51779	1.07868
TRINITY_DN3202_c0_g1_i2	not assigned.annotated		202.15	-8.73802	1.48436	-5.21303	1.86e-07	1.98e-05	903.742	840.766	62.8333	4.44898	0	0	3.52578	4.03403	0
TRINITY_DN3207_c0_g1_i25	Phytohormone action.abscisic acid.biosynthesis.abscisic aldehyde oxidase		913.858	-6.06568	0.468555	-10.8113	3.04e-27	9.93e-24	1799.25	1960.27	937.848	15.3575	26.8831	27.5916	1465.43	706.021	1286.07
TRINITY_DN322_c0_g1_i5	Solute transport.carrier-mediated transport.MFS superfamily.SP family.monosaccharide transporter *(ERD6)		250.882	-2.76645	0.531334	-3.32456	0.000885581	0.027016	303.189	340.975	271.708	71.1141	37.4089	26.4322	315.422	661.853	229.838
TRINITY_DN3225_c0_g1_i7	not assigned.annotated		17.8681	-4.18537	0.935702	-3.40425	0.000663458	0.0214654	29.3004	15.3378	29.2153	2.27314	0	1.98009	30.2577	33.1822	19.2659
TRINITY_DN32322_c0_g2_i2	Photosynthesis.photophosphorylation.chlororespiration.NADH dehydrogenase-like (NDH) complex.electron donor-binding subcomplex E.component *(NdhV)		194.768	-4.10127	0.752637	-4.12054	3.78e-05	0.0019551	462.883	456.023	504.886	8.81852	8.03998	66.0703	86.4582	90.6681	69.0675
TRINITY_DN3256_c0_g1_i2	Solute transport.primary active transport.P-type ATPase superfamily.P1 family.P1B-type heavy metal cation-transporting ATPase *(HMA)		464.505	-2.77711	0.477987	-3.71791	0.00020088	0.00807926	1105.1	1043.14	1492.85	281.849	102.328	147.689	0.86233	3.93015	2.79979
TRINITY_DN3257_c1_g1_i14	Phytohormone action.jasmonic acid.biosynthesis.acyl-CoA thioesterase *(ACH)		34.7802	-3.5503	0.641995	-3.97246	7.11e-05	0.00333573	38.7754	47.1423	60.128	0	7.17052	4.90049	53.9877	51.7648	49.1522
TRINITY_DN3258_c1_g1_i1	Photosynthesis.photophosphorylation.photosystem II.photosynthetic acclimation.non-photochemical quenching (NPQ).qE/qZ-type quenching.xanthophyll cycle.zeaxanthin epoxidase *(ZEP)		6820.76	-2.68545	0.295407	-5.7055	1.16e-08	1.8e-06	7560.84	7894.34	12123.8	1738.73	1451.13	1097.97	9172.27	11400.3	8947.47
TRINITY_DN3258_c1_g2_i4	Photosynthesis.photophosphorylation.photosystem II.photosynthetic acclimation.non-photochemical quenching (NPQ).qE/qZ-type quenching.xanthophyll cycle.zeaxanthin epoxidase *(ZEP)		613.555	-5.57181	0.468541	-9.75756	1.71e-22	3.29e-19	331.92	381.097	572.481	16.4633	7.16835	3.92639	1286.21	1452.34	1470.39
TRINITY_DN32663_c1_g2_i1	not assigned.annotated		39.5465	-3.61207	0.804431	-3.24711	0.00116584	0.0337329	19.9067	26.0403	36.7967	1.11877	4.44304	0.985875	69.5267	134.688	62.4126
TRINITY_DN32884_c0_g1_i6	Protein homeostasis.ubiquitin-proteasome system.ubiquitin-fold protein conjugation.CULLIN-based E3 ubiquitin ligase activities.CUL4-based E3 ubiquitin ligase complexes.DCAF substrate adaptor component activities.COP1-SPA substrate adaptor module.component *(COP1)		11.8244	-6.70556	1.61218	-3.53904	0.000401585	0.0142235	22.5141	6.93851	26.8424	0	0	0	27.1445	3.96853	19.0113
TRINITY_DN3304_c0_g2_i1	not assigned.annotated		22.2756	-8.11183	1.46001	-4.87109	1.11e-06	9.66e-05	76.751	48.4289	26.1624	0	0	0	25.097	18.4144	5.62633
TRINITY_DN33088_c0_g2_i2	Protein biosynthesis.organelle machinery.translation elongation.elongation factor *(EF-Ts)		106.111	-4.40274	0.876613	-3.88168	0.000103736	0.00459707	177.718	156.244	272.284	2.20936	1.7803	24.6658	124.519	124.94	70.6434
TRINITY_DN33088_c1_g1_i1	Photosynthesis.photophosphorylation.photosystem I.LHC-I complex.component *(LHCa3)		50865.5	-3.06555	0.2492	-8.28873	1.14e-16	1.08e-13	69992.1	70113.3	94416.6	7939.96	8764.99	11307.9	54992.2	76161.3	64100.7
TRINITY_DN331_c0_g1_i29	Photosynthesis.photophosphorylation.photosystem II.LHC-II complex.component *(LHCb1/2/3)		4368.73	-3.56986	0.404333	-6.3558	2.07e-10	5.15e-08	6418.47	6442.5	10962.1	521.584	540.064	944.489	3668.37	6218.47	3602.56
TRINITY_DN331_c0_g1_i4	Photosynthesis.photophosphorylation.photosystem II.LHC-II complex.component *(LHCb1/2/3)		14704.4	-7.58984	0.83429	-7.89874	2.82e-15	2.14e-12	26493.7	43306.1	56291.5	24.22	442.608	187.288	1123.93	1592.59	2877.24
TRINITY_DN331_c0_g1_i42	Photosynthesis.photophosphorylation.photosystem II.LHC-II complex.component *(LHCb1/2/3)		937.915	-3.5351	0.656423	-3.86199	0.000112468	0.00493984	953.09	755.718	1505.43	90.7372	90.7412	95.8266	692.655	3507.05	749.986
TRINITY_DN331_c0_g1_i5	Photosynthesis.photophosphorylation.photosystem II.LHC-II complex.component *(LHCb1/2/3)		54295	-4.61888	0.301107	-12.0186	2.84e-33	1.54e-29	61692.9	46640.7	60491.9	1704.72	2852.05	2313.39	86624.3	134956	91379.1
TRINITY_DN331_c7_g1_i1	Photosynthesis.photophosphorylation.photosystem II.LHC-II complex.component *(LHCb1/2/3)		12697.9	-3.60132	0.402542	-6.46224	1.03e-10	2.79e-08	12417.6	12693	19910.9	841.8	1519.36	1347.86	15910.4	31986.7	17653.5
TRINITY_DN331_c7_g1_i2	Photosynthesis.photophosphorylation.photosystem II.LHC-II complex.component *(LHCb1/2/3)		7005.7	-4.9215	0.746199	-5.2553	1.48e-07	1.63e-05	10255.1	9445.52	1296.63	223.148	121.036	348.747	9413.7	21367.6	10579.8
TRINITY_DN33275_c0_g1_i9	Photosynthesis.photophosphorylation.photosystem II.PS-II complex.oxygen-evolving center (OEC) extrinsic components.component *(OEC16/PsbQ)		5557.78	-2.02494	0.209278	-4.8975	9.71e-07	8.56e-05	10164.8	9840.89	12693.5	2876.99	2369.19	2789.52	2681.9	3658.48	2944.75
TRINITY_DN333_c0_g1_i10	Enzyme classification.EC_1 oxidoreductases.EC_1.14 oxidoreductase acting on paired donor with incorporation or reduction of molecular oxygen		15005.9	-2.29151	0.19719	-6.54959	5.77e-11	1.73e-08	12700.7	12977	11752.8	2941.45	2251.66	2453.39	26110.7	35564.7	28301.1
TRINITY_DN333_c0_g1_i5	Enzyme classification.EC_1 oxidoreductases.EC_1.14 oxidoreductase acting on paired donor with incorporation or reduction of molecular oxygen		7715.91	-2.5016	0.290452	-5.16986	2.34e-07	2.46e-05	6918.09	6475.7	6451.31	1458.22	1143.95	902.58	11932.3	20276.1	13885
TRINITY_DN33372_c0_g1_i2	RNA biosynthesis.transcriptional regulation.C2C2 transcription factor superfamily.BBX transcription factor families.class-I transcription factor		805.785	-2.7391	0.354718	-4.90277	9.45e-07	8.39e-05	237.829	254.699	262.886	26.0005	40.7859	45.8607	1846.96	2944	1593.04
TRINITY_DN33567_c0_g2_i6	RNA biosynthesis.organelle machinery.transcriptional regulation.mitochondrial nucleoid organization.regulatory protein *(SBA)		666.996	-2.71726	0.300779	-5.70936	1.13e-08	1.76e-06	1663.07	1649.08	1095.25	291.825	197.273	181.613	261.071	330.561	333.222
TRINITY_DN3366_c0_g1_i3	Enzyme classification.EC_3 hydrolases.EC_3.2 glycosylase		295.338	-6.06376	0.967067	-5.2362	1.64e-07	1.78e-05	1262.16	1281.87	56.486	16.5754	11.561	10.7956	3.46017	3.94984	11.1748
TRINITY_DN3366_c0_g3_i2	Enzyme classification.EC_3 hydrolases.EC_3.2 glycosylase		396.135	-4.42032	0.97847	-3.49558	0.000473028	0.0162341	1552.82	1619.49	101.934	48.3977	82.9155	21.5012	11.3093	62.7951	64.0441
TRINITY_DN3380_c1_g1_i2	Protein biosynthesis.ribosome biogenesis.small ribosomal subunit (SSU).SSU processome.pre-40S ribosomal subunit nuclear assembly.assembly factor *(SWA3/RH36)		54.1979	-9.48313	2.13486	-3.97361	7.08e-05	0.00332201	292.595	89.815	7.31775	0	0	0	42.6015	0	55.4518
TRINITY_DN341_c0_g1_i3	not assigned.annotated		1490.91	-3.21335	0.338031	-6.54776	5.84e-11	1.74e-08	3721.19	3283.84	4700.67	485.929	336.652	439.99	91.3422	173.474	185.107
TRINITY_DN341_c0_g1_i5	not assigned.annotated		129.515	-1.97687	0.308229	-3.16931	0.00152802	0.0416637	273.336	238.286	227.389	44.1613	60.672	82.4177	81.1415	90.2865	67.9434
TRINITY_DN34148_c0_g2_i4	not assigned.annotated		9.35701	-6.78271	1.36716	-4.22974	2.34e-05	0.00130309	23.1575	25.9669	16.6559	0	0	0	5.88394	5.2385	7.31045
TRINITY_DN3425_c0_g1_i4	Phytohormone action.auxin.perception and signal transduction.protein kinase *(TMK)		349.522	-2.78717	0.241493	-7.40051	1.36e-13	7.91e-11	647.348	678.455	744.409	101.078	107.232	91.5538	286.269	193.726	295.624
TRINITY_DN34403_c1_g1_i9	not assigned.annotated		73.0229	-3.51373	0.438357	-5.73442	9.78e-09	1.55e-06	161.629	155.707	151.152	23.0621	11.5856	6.88731	43.4544	56.8631	46.8663
TRINITY_DN3447_c0_g1_i1	not assigned.annotated		42.7618	-9.45192	2.04912	-4.12465	3.71e-05	0.00192662	219.17	156.986	8.70018	0	0	0	0	0	0
TRINITY_DN3449_c0_g2_i1	RNA biosynthesis.organelle machinery.RNA polymerase activities.plastid-encoded RNA polymerase (PEP) complex.PEP assembly/activity regulation.regulatory factor *(PRIN2)		516.983	-2.70956	0.297436	-5.74764	9.05e-09	1.47e-06	1311.53	1274.91	1346.5	207.513	241.595	151.902	28.3946	36.2106	54.2841
TRINITY_DN34535_c0_g2_i19	Solute transport.channels.VIC superfamily.cyclic nucleotide-gated cation channel *(CNGC)		18.5884	-7.13878	1.646	-3.72951	0.000191854	0.00779793	17.1122	55.6243	6.40372	0	0	0	51.5304	10.4635	26.1612
TRINITY_DN34591_c0_g2_i1	not assigned.annotated		26.464	-7.78594	1.74741	-3.88342	0.000102997	0.00457675	4.08033	21.8033	93.9722	0	0	0	75.7939	22.657	19.8696
TRINITY_DN346_c0_g1_i2	not assigned.annotated		1127.84	-4.71577	1.05548	-3.52047	0.000430778	0.0150613	3865.04	3952.27	91.3473	73.1792	117.384	110.32	286.89	1357.27	296.859
TRINITY_DN346_c0_g2_i2	not assigned.annotated		469.237	-5.71499	1.23152	-3.82859	0.000128881	0.00553475	1690.54	1827.3	36.7121	3.35061	14.2819	49.9568	105.141	414.33	81.5238
TRINITY_DN3460_c0_g1_i3	RNA processing.organelle machinery.pre-RNA splicing.plastidial RNA splicing.basal splicing factor *(WTF1)		2134.65	-1.82004	0.12297	-6.6686	2.58e-11	8.35e-09	4208.75	4141.77	4315.36	1289.9	1148.15	1150.42	979.409	915.472	1062.6
TRINITY_DN3467_c0_g1_i18	Lipid metabolism.fatty acid metabolism.mitochondrial fatty acid synthase (mtFAS) system.hydroxyacyl-ACP dehydratase *(mtHD))		36.0259	-2.71281	0.484795	-3.53305	0.000410797	0.0144478	59.6864	71.0568	89.0866	14.2825	11.5922	7.84685	24.2551	15.6142	30.8126
TRINITY_DN34776_c0_g1_i3	not assigned.annotated		29.576	-7.71167	1.98374	-3.38334	0.000716101	0.0228355	16.5063	46.2817	0	0	0	0	113.95	21.0787	68.3673
TRINITY_DN34905_c0_g1_i1	Chromatin organisation.epigenetic state regulation.DNA methylation regulation.ROS1-mediated DNA demethylation.ROS1-recruitment complex.transposon-derived factor HDP1		271.081	-1.98062	0.191498	-5.12077	3.04e-07	3.08e-05	451.163	461.589	492.971	133.575	113.505	109.856	253.972	203.303	219.798
TRINITY_DN3493_c0_g1_i8	Protein biosynthesis.ribosome biogenesis.small ribosomal subunit (SSU).SSU proteome.component *(eS30)		369.572	-1.64368	0.207474	-3.10246	0.00191917	0.0497303	599.601	660.037	720.02	171.26	217.324	244.371	230.017	257.366	226.151
TRINITY_DN3544_c0_g1_i7	Protein homeostasis.autophagy.phagophore expansion.ATG8-binding cargo receptor activities.cargo receptor protein *(ATI1/2)		47.0779	-2.62501	0.446346	-3.64069	0.000271903	0.0103552	83.5683	147.947	114.141	17.7372	22.2753	15.8149	6.87722	5.20242	10.1369
TRINITY_DN35840_c0_g1_i5	not assigned.not annotated		36.6453	-8.85534	2.00114	-3.92543	8.66e-05	0.00395175	68.9224	168.974	15.3542	0	0	0	35.3968	0	41.1599
TRINITY_DN359_c0_g1_i30	Carbohydrate metabolism.sucrose metabolism.biosynthesis.sucrose-phosphate synthase		35.0915	-7.37689	1.90796	-3.34226	0.000831002	0.0257205	0	43.546	46.9783	0	0	0	87.91	85.3324	52.0567
TRINITY_DN35911_c1_g2_i2	not assigned.not annotated		38.0691	-4.31334	0.683246	-4.84942	1.24e-06	0.000106212	68.5368	103.117	43.8987	3.33238	4.45327	2.95271	39.3809	24.6427	52.3077
TRINITY_DN36017_c0_g2_i2	RNA biosynthesis.transcriptional regulation.MYB-RELATED transcription factor superfamily.transcription factor *(RADIALIS)		38.7455	-6.80583	1.48858	-3.90024	9.61e-05	0.00430525	4.98019	14.1369	26.1097	0	0	0	55.9232	181.517	66.0426
TRINITY_DN36131_c1_g2_i1	not assigned.annotated		39.1335	-6.51832	1.62583	-3.39415	0.000688416	0.0221476	47.3056	36.6341	8.28203	0	0	0.9928	30.4273	205.343	23.2166
TRINITY_DN36307_c0_g2_i4	not assigned.annotated		377.682	-4.12717	0.977995	-3.19753	0.00138609	0.0385672	997.193	1086.1	1095.24	84.0932	82.6475	15.17	11.4578	0	27.2383
TRINITY_DN3668_c0_g1_i2	not assigned.annotated		574.511	-2.1336	0.304561	-3.72209	0.000197577	0.00799072	1073.02	1053.9	1872.37	289.624	304.917	317.151	87.2687	73.4838	98.8679
TRINITY_DN3678_c1_g1_i19	not assigned.annotated		1232.84	-3.01019	0.526557	-3.81762	0.000134745	0.00573462	1639.97	1670.83	4648.38	402.933	299.83	285.435	555.817	1090.65	501.691
TRINITY_DN3678_c1_g1_i3	not assigned.annotated		381.239	-3.68038	0.478735	-5.59887	2.16e-08	3.07e-06	869.674	1065.04	645.758	50.636	65.9161	84.5273	130.898	363.718	154.986
TRINITY_DN368_c0_g1_i1	not assigned.annotated		695.349	-2.16345	0.257756	-4.51376	6.37e-06	0.000437141	1590.42	1627.42	1460.27	275.516	401.591	366.309	205.034	130.786	200.793
TRINITY_DN36912_c0_g1_i6	RNA processing.organelle machinery.RNA modification.C-to-U RNA editing.PPR-type RNA editing factor activities.RNA editing factor *(CRR22)		568.769	-2.02281	0.285725	-3.57971	0.000343981	0.01253	1302.03	1258.84	1123.46	293.244	339.677	273.382	219.703	113.003	195.576
TRINITY_DN36966_c0_g2_i2	not assigned.not annotated		48.8305	-2.97904	0.612044	-3.2335	0.00122285	0.034964	90.4836	90.7921	48.4489	7.57152	8.85829	12.5962	86.6795	26.9219	67.1225
TRINITY_DN373_c2_g1_i2	Coenzyme metabolism.chlorophyll metabolism.chlorophyll biosynthesis.protochlorophyllide oxidoreductase (POR) activities.light-dependent POR activity.protochlorophyllide oxidoreductase *(POR)		12096.4	-2.67822	0.241119	-6.96013	3.4e-12	1.36e-09	20909.9	20547.8	31302.5	3456.61	3951.65	3959.29	7074.95	9217.93	8447.18
TRINITY_DN3734_c0_g2_i6	not assigned.annotated		38.7963	-5.13757	0.896378	-4.61588	3.91e-06	0.00028806	53.1036	55.006	24.3287	0	1.80716	1.99623	55.126	84.3899	73.4093
TRINITY_DN3795_c0_g1_i36	not assigned.annotated		576.647	-2.3802	0.402497	-3.42908	0.000605621	0.0199257	1243.09	1406.81	1545.42	170.531	213.225	421.947	46.3224	74.5023	67.9713
TRINITY_DN3804_c0_g1_i11	not assigned.annotated		367.028	-1.9465	0.281101	-3.36713	0.000759557	0.0239405	756.975	736.594	839.229	159.564	235.601	209.535	110.635	94.3157	160.806
TRINITY_DN38051_c0_g1_i9	Coenzyme metabolism.tetrapyrrole biosynthesis.protoporphyrin IX formation.uroporphyrinogen III decarboxylase *(HEME)		4839.84	-1.76716	0.167589	-4.57762	4.7e-06	0.00033662	9086.42	8204.12	9320.82	2560.88	2416.74	2840.97	2664.89	2975.01	3488.71
TRINITY_DN3829_c0_g1_i2	Vesicle trafficking.multi-pathway trafficking regulation.clathrin coated vesicle (CCV) machinery.AP-3 cargo adaptor complex.medium subunit mu *(AP3M)		22.5445	-7.78599	1.47342	-4.60561	4.11e-06	0.00030029	39.8537	17.2953	62.7512	0	0	0	48.6714	21.118	13.2105
TRINITY_DN38551_c1_g1_i2	Cellular respiration.oxidative phosphorylation.cytochrome c oxidase complex.assembly.copper insertion.metallochaperone *(HCC)		332.905	-1.71021	0.219049	-3.24226	0.00118586	0.0341758	611.728	548.071	523.691	164.008	168.912	181.37	208.365	305.896	284.104
TRINITY_DN38625_c1_g2_i8	not assigned.annotated		13.8441	-7.77339	2.18396	-3.10143	0.0019259	0.0498276	49.5632	68.1336	6.90016	0	0	0	0	0	0
TRINITY_DN3930_c0_g1_i9	Nutrient uptake.nitrogen assimilation.glutamate deamination.glutamate dehydrogenase		676.701	-2.00085	0.292056	-3.4269	0.000610508	0.0200563	1618.81	1518.74	929.911	350.74	267.824	397.713	341.973	336.231	328.373
TRINITY_DN39347_c1_g1_i2	not assigned.not annotated		8.75858	-6.44972	1.38945	-3.92221	8.77e-05	0.00398278	21.5551	15.0134	10.567	0	0	0	11.4551	10.7469	9.48975
TRINITY_DN39363_c0_g1_i10	Solute transport.carrier-mediated transport.DMT superfamily.NST-TPT group.nucleotide sugar transporter *(GONST1/2/3/4)		22.5717	-3.73014	0.709444	-3.84828	0.000118951	0.00516403	25.7252	53.6134	40.6207	5.51257	1.78542	1.9786	24.1178	28.4978	21.2937
TRINITY_DN39567_c0_g2_i1	not assigned.annotated		5098.01	-4.66077	0.665767	-5.49857	3.83e-08	4.98e-06	16393.7	15173.1	3164.75	186.913	620.836	564.963	4005.36	2458.78	3313.68
TRINITY_DN3966_c0_g1_i11	Cellular respiration.pyruvate oxidation.mitochondrial pyruvate dehydrogenase complex.E2 component		68.6368	-6.35468	1.30306	-4.1093	3.97e-05	0.00203182	310.377	91.5603	54.2458	0	5.37984	0	87.884	56.1842	12.1002
TRINITY_DN39725_c0_g1_i4	not assigned.annotated		7.23079	-6.42856	1.44	-3.76985	0.000163348	0.00679088	14.5212	24.9122	12.1371	0	0	0	5.04119	3.89193	4.57344
TRINITY_DN4000_c0_g1_i4	Chromatin organisation.post-translational histone modification.histone acetylation.NuA4 histone acetyltransferase complex.helicase component *(RVB)		670.662	-1.56549	0.159479	-3.54585	0.000391342	0.0139363	1006.88	1184.17	1014.88	341.212	397.878	342.814	601.992	543.236	602.899
TRINITY_DN4005_c0_g1_i21	Enzyme classification.EC_1 oxidoreductases.EC_1.11 oxidoreductase acting on peroxide as acceptor		23.9668	-8.31401	1.78353	-4.10086	4.12e-05	0.00209261	60.9716	69.9798	43.8548	0	0	0	17.4426	0	23.4527
TRINITY_DN401_c0_g2_i7	Solute transport.carrier-mediated transport.MFS superfamily.anion transporter *(NRT1/PTR)		2162.73	-2.00991	0.228176	-4.42601	9.6e-06	0.000616133	1955.38	2014.93	2919.95	529.923	619.858	561.072	3946.28	3663.02	3254.18
TRINITY_DN4032_c5_g1_i5	not assigned.annotated		54.6946	-5.96687	1.47878	-3.35875	0.000782945	0.024512	79.0099	54.8758	42.4004	0	2.62584	0	125.503	4.05964	183.777
TRINITY_DN4040_c0_g1_i12	not assigned.annotated		165.933	-2.79117	0.53577	-3.34317	0.000828272	0.0256482	322.36	227.217	485.876	82.0857	46.4197	21.5485	116.012	109.681	82.1948
TRINITY_DN4067_c0_g1_i8	not assigned.annotated		373.324	-2.35745	0.195329	-6.94954	3.66e-12	1.43e-09	785.773	762.341	633.037	160.332	138.115	127.508	270.401	239.769	242.644
TRINITY_DN40913_c0_g1_i25	not assigned.annotated		200.248	-2.13968	0.367572	-3.10056	0.00193154	0.0499537	392.853	352.995	407.298	76.704	109.943	74.7289	141.584	75.144	170.976
TRINITY_DN40914_c1_g1_i1	not assigned.annotated		11.3217	-6.5951	1.71064	-3.27076	0.0010726	0.0316811	29.7624	54.3949	16.5534	1.18435	0	0	0	0	0
TRINITY_DN4107_c1_g1_i31	not assigned.annotated		7.96723	-6.93892	1.63082	-3.64168	0.000270866	0.0103277	30.6139	6.91993	29.3046	0	0	0	2.61167	1.31209	0.942799
TRINITY_DN4140_c0_g1_i1	Cell division.DNA replication.organelle machinery.type-Ia DNA topoisomerase		620.093	-2.64591	0.269893	-6.0984	1.07e-09	2.23e-07	1389.88	1353.63	1585.08	220.759	212.943	258.005	220.958	124.729	214.852
TRINITY_DN4140_c0_g1_i2	Cell division.DNA replication.organelle machinery.type-Ia DNA topoisomerase		74.5511	-2.71948	0.414304	-4.15029	3.32e-05	0.0017508	168.528	195.683	155.975	16.5006	28.5846	33.4842	15.5523	24.9518	31.6999
TRINITY_DN4228_c0_g1_i2	Photosynthesis.photophosphorylation.photosystem II.LHC-II complex.component *(LHCb1/2/3)		35601.4	-3.94196	0.258037	-11.4013	4.12e-30	1.58e-26	45149.4	45816.7	62383.1	3062.28	3609.55	3305.67	43141.2	67293.2	46651.3
TRINITY_DN4332_c0_g1_i13	not assigned.not annotated		64.4075	-8.59705	1.26554	-6.00301	1.94e-09	3.76e-07	61.8709	53.4521	96.1524	0	0	0	160.494	106.796	100.902
TRINITY_DN43468_c0_g1_i2	not assigned.annotated		10.0355	-6.23881	1.53465	-3.41368	0.000640928	0.0208561	20.7777	33.6001	17.7758	0	0	1.04557	0.908721	9.4547	6.75728
TRINITY_DN4353_c0_g1_i10	Cell division.plastid division.plastidic peptidoglycan system.UDP-N-acetylmuramic acid pentapeptide formation.catalytic protein *(MurE)		455.941	-2.40152	0.349308	-4.01228	6.01e-05	0.00288204	999.315	1182.73	948.196	126.809	237.655	227.231	135.339	87.5585	158.645
TRINITY_DN43546_c1_g1_i3	not assigned.not annotated		8.50483	-6.76938	1.83193	-3.14935	0.00163636	0.0439904	24.8173	20.9898	12.3795	0	0	0	7.90988	0	10.447
TRINITY_DN4366_c0_g1_i13	not assigned.annotated		897.674	-1.80985	0.193844	-4.17784	2.94e-05	0.00158894	1449.2	1321.32	1797.48	402.468	426.43	474.348	666.22	785.531	756.067
TRINITY_DN4385_c0_g1_i7	not assigned.annotated		462.072	-2.66226	0.223254	-7.44558	9.65e-14	5.83e-11	1086.13	957.895	964.617	191.976	156.407	127.573	247.985	228.83	197.24
TRINITY_DN4385_c2_g1_i51	not assigned.annotated		2379.57	-1.9399	0.122257	-7.68789	1.5e-14	1.06e-11	4736.86	4821.26	5433.14	1263.45	1385.65	1257.93	833.92	820.287	863.583
TRINITY_DN4409_c0_g1_i3	Enzyme classification.EC_1 oxidoreductases.EC_1.14 oxidoreductase acting on paired donor with incorporation or reduction of molecular oxygen		53.5764	-3.29878	0.665802	-3.45264	0.00055512	0.0185266	91.6112	71.3446	55.3994	2.25437	9.72132	9.85851	107.207	37.1602	97.6306
TRINITY_DN4421_c0_g1_i1	Protein modification.protein folding.Parvulin-type protein folding catalyst *(PIN)		644.308	-1.79461	0.125294	-6.34197	2.27e-10	5.57e-08	1342.09	1300.51	1288.83	382.523	383.707	366.938	254.243	224.527	255.4
TRINITY_DN445_c0_g1_i3	RNA processing.mRNA silencing.miRNA pathway.RNA-induced silencing complex (RISC) assembly and export.regulatory protein *(SUO)		35.0392	-21.6545	3.44339	-5.9983	1.99e-09	3.86e-07	0	101.523	0	0	0	0	120.597	0	93.2324
TRINITY_DN4457_c0_g1_i3	RNA processing.organelle machinery.RNA modification.C-to-U RNA editing.PPR-type RNA editing factor activities.RNA editing factor *(POCO)		784.093	-1.76241	0.123689	-6.16393	7.1e-10	1.58e-07	1329.15	1208.61	1271.46	370.212	387.677	364.718	749.191	681.922	693.888
TRINITY_DN44612_c0_g1_i1	External stimuli response.pathogen.defense mechanisms.defense enzyme activities.chitinase activities.acidic chitinase *(CHIA)		307.701	-5.36092	1.36373	-3.19778	0.0013849	0.0385504	1292.15	1168.2	45.9407	0	48.0943	12.7037	100.534	81.9749	19.7043
TRINITY_DN4488_c0_g1_i5	not assigned.annotated		696.721	-2.38722	0.274472	-5.05416	4.32e-07	4.17e-05	1289.02	1251.88	1548.97	264.695	235.611	281.793	577.174	321.515	499.837
TRINITY_DN44933_c1_g2_i2	not assigned.annotated		22.6627	-5.42511	1.25804	-3.51748	0.000435667	0.0152159	36.4127	24.1532	12.4881	2.51607	0	0	26.3243	38.9837	63.0865
TRINITY_DN4513_c0_g1_i10	not assigned.annotated		1772.87	-2.69958	0.30183	-5.6309	1.79e-08	2.63e-06	1454	1480.44	1684.31	242.323	172.247	296.869	3248.86	2794.58	4582.2
TRINITY_DN4513_c0_g1_i25	not assigned.annotated		688.03	-2.71244	0.332143	-5.15575	2.53e-07	2.63e-05	552.933	410.032	655.144	60.5912	72.8569	113.307	1203.72	1576.93	1546.75
TRINITY_DN4560_c0_g1_i7	Enzyme classification.EC_2 transferases.EC_2.8 transferase transferring sulfur-containing group		3061.44	-3.83518	0.474294	-5.97768	2.26e-09	4.28e-07	1596.84	1626.36	2041.3	106.329	108.313	154.206	5007.78	12798.3	4113.46
TRINITY_DN45848_c0_g1_i7	Coenzyme metabolism.tetrapyrrole biosynthesis.5-aminolevulinic acid formation.glutamate-1-semialdehyde-2,1-aminomutase *(GSA)		3470.27	-2.03034	0.330632	-3.11627	0.00183156	0.0479451	7862.07	7876.42	7085.72	1838.8	1911.27	1837.14	1058.76	524.782	1237.52
TRINITY_DN4597_c0_g1_i10	Photosynthesis.photophosphorylation.photosystem I.assembly and maintenance.assembly factor *(PYG7)		516.506	-1.81435	0.173013	-4.70688	2.52e-06	0.000194078	1014.02	1125.32	1021.08	272.431	326.803	298.362	191.43	224.009	175.1
TRINITY_DN4607_c0_g2_i3	not assigned.annotated		234.656	-11.0072	1.89734	-5.27433	1.33e-07	1.48e-05	528.809	567.53	21.034	0	0	0	456.237	6.67374	531.616
TRINITY_DN4608_c2_g1_i1	Lipid metabolism.sphingolipid metabolism.sphingolipid desaturation.clade-I delta-8 sphingolipid desaturase *(SLD)		1746.39	-1.52848	0.110422	-4.78603	1.7e-06	0.000139679	2584.84	2735.73	2744.09	861.356	986.606	945.962	1651.64	1621.25	1586.07
TRINITY_DN4616_c0_g1_i16	not assigned.annotated		28.4449	-5.09157	1.02386	-3.99623	6.44e-05	0.00306201	44.8218	68.5893	25.7072	4.37185	0	0	40.2581	28.378	43.8778
TRINITY_DN4623_c0_g1_i6	Protein biosynthesis.organelle machinery.mitochondrial ribosome biogenesis.large ribosomal subunit proteome.component *(mL104)		250.378	-1.5426	0.167161	-3.24597	0.00117049	0.0338376	425.929	437.558	414.528	144.666	141.296	152.639	189.044	187.92	159.82
TRINITY_DN4642_c1_g1_i2	Protein biosynthesis.ribosome biogenesis.large ribosomal subunit (LSU).LSU processome.pre-60S ribosomal subunit nuclear export.NOC export complexes.component *(NOC2)		194.007	-2.87691	0.464539	-4.04037	5.34e-05	0.00262121	482.199	481.256	425.091	67.0004	59.0398	63.0457	25.9541	96.7072	45.7733
TRINITY_DN4652_c0_g1_i10	not assigned.annotated		499.792	-2.41448	0.416008	-3.40012	0.000673562	0.0217231	1260.47	1309.89	914.781	182.563	249.656	221.161	158.815	55.3927	145.398
TRINITY_DN4658_c0_g1_i1	Protein modification.phosphorylation.TKL protein kinase superfamily.L-lectin protein kinase		1190.21	-4.25747	0.38124	-8.54439	1.29e-17	1.45e-14	1034.66	1008.41	617.422	47.2596	44.6957	47.1503	2121.12	3814.4	1976.8
TRINITY_DN4682_c0_g1_i1	Redox homeostasis.tocopherol biosynthesis.regulatory protein kinase *(ABC1K3)		2361.69	-2.13602	0.210427	-5.39866	6.71e-08	8.06e-06	3880.19	4519.6	3686.1	870.39	824.226	1054.84	1946.33	1916.9	2556.6
TRINITY_DN4746_c0_g1_i17	Protein homeostasis.ubiquitin-proteasome system.ubiquitin-fold protein conjugation.RING E3 ubiquitin ligase activities.RING-H2-class.E3 ubiquitin ligase *(RIE1)		86.0506	-9.48824	1.49712	-5.66972	1.43e-08	2.16e-06	25.5582	158.958	207.077	0	0	0	170.914	160.353	51.595
TRINITY_DN4769_c0_g2_i4	Nucleotide metabolism.deoxynucleotides.salvage pathway.thymidine kinase *(TK1)		455.973	-1.83878	0.210012	-3.99397	6.5e-05	0.00308909	900.566	823.528	1024.79	254.786	236.512	277.703	184.434	167.193	234.242
TRINITY_DN47898_c0_g1_i1	Cell division.DNA replication.elongation.single-stranded-DNA binding RPA complex.component *(RPA3)		262.638	-2.67031	0.418971	-3.9867	6.7e-05	0.0031737	582.124	660.978	683.37	112.899	108.539	81.2526	46.2954	19.5029	68.7792
TRINITY_DN4797_c0_g1_i10	RNA biosynthesis.transcriptional regulation.C2C2 transcription factor superfamily.GATA trancription factor families.transcription factor *(A/B-GATA)		368.39	-2.22782	0.352231	-3.48584	0.000490593	0.0167075	559.776	553.88	486.028	94.1049	125.045	121.979	434.215	287.188	653.29
TRINITY_DN480_c2_g1_i2	not assigned.annotated		1912.43	-4.51532	0.409241	-8.58986	8.71e-18	9.97e-15	6736.2	6740.86	2692.46	278.696	223.786	204.743	132.667	88.4722	114.004
TRINITY_DN480_c2_g2_i3	not assigned.annotated		490.329	-4.55008	0.622664	-5.70144	1.19e-08	1.83e-06	1286.34	1315.53	1576.13	95.2977	31.0383	52.4313	37.7201	10.2477	8.23079
TRINITY_DN48001_c0_g2_i2	not assigned.annotated		76.6563	-8.69563	1.90524	-4.0392	5.36e-05	0.00263238	85.5363	105.333	14.8307	0	0	0	230.479	1.35875	252.369
TRINITY_DN4819_c0_g1_i21	Enzyme classification.EC_1 oxidoreductases.EC_1.14 oxidoreductase acting on paired donor with incorporation or reduction of molecular oxygen		422.431	-7.18193	1.64098	-3.76723	0.000165071	0.00685007	37.6952	15.6677	3.01889	0	0	0	1863.86	151.512	1730.13
TRINITY_DN4822_c0_g1_i6	not assigned.annotated		87.5851	-8.48228	1.95527	-3.82672	0.000129862	0.00556224	112.173	83.672	0	0	0	0	256.566	128.619	207.236
TRINITY_DN4851_c0_g1_i12	RNA processing.RNA modification.mRNA maturation.Cleavage and Polyadenylation Specificity Factor (CPSF) complex.component *(Pfs2/FY)		9.74664	-6.93589	1.55031	-3.82883	0.000128754	0.00553464	14.2362	29.6764	22.4332	0	0	0	1.75222	8.16709	11.4546
TRINITY_DN4853_c0_g1_i17	Multi-process regulation.circadian clock system.time-of-day-dependent expressed repressor *(PRR)		4924.51	-1.74433	0.225942	-3.29436	0.00098647	0.0296195	5868.84	5778.68	5519.47	1632.05	2178.67	1312.31	7863.51	7065.13	7101.91
TRINITY_DN4853_c0_g1_i27	Multi-process regulation.circadian clock system.time-of-day-dependent expressed repressor *(PRR)		855.808	-3.39386	0.459216	-5.21294	1.86e-07	1.98e-05	969.552	1213.63	1243.09	41.6827	129.772	153.949	1429.52	1413.09	1107.99
TRINITY_DN49_c0_g1_i13	Enzyme classification.EC_1 oxidoreductases.EC_1.14 oxidoreductase acting on paired donor with incorporation or reduction of molecular oxygen		310.172	-8.52839	1.03024	-7.30739	2.72e-13	1.4e-10	1334.15	1320.1	128.881	2.1258	3.46824	1.89167	0	0	0.93349
TRINITY_DN490_c0_g1_i10	Enzyme classification.EC_1 oxidoreductases.EC_1.14 oxidoreductase acting on paired donor with incorporation or reduction of molecular oxygen		204.483	-5.27034	1.0374	-4.11641	3.85e-05	0.00198106	870.64	878.095	43.3511	20.896	9.8679	15.7491	1.74557	0	0
TRINITY_DN490_c0_g1_i6	not assigned.annotated		34.706	-7.27268	1.62688	-3.85566	0.000115419	0.00503954	135.825	152.552	21.894	2.08334	0	0	0	0	0
TRINITY_DN4902_c0_g1_i7	not assigned.annotated		3607.88	-1.8159	0.186966	-4.36387	1.28e-05	0.000773043	3654.75	3659.94	3340.68	1147.17	990.393	889.382	5933.44	7304.57	5550.62
TRINITY_DN4929_c1_g1_i10	not assigned.annotated		6.57895	-6.28886	1.58441	-3.33806	0.000843641	0.0260489	22.3766	14.973	5.65707	0	0	0	6.97219	2.62056	6.6111
TRINITY_DN495_c1_g2_i3	Photosynthesis.photophosphorylation.photosystem I.LHC-I complex.component *(LHCa2)		30808.5	-2.7904	0.335772	-5.33219	9.7e-08	1.11e-05	34059.2	33364.1	63833.7	5710.79	5802.84	7459.2	34573.1	49441.2	43032.6
TRINITY_DN4960_c0_g1_i4	Enzyme classification.EC_1 oxidoreductases.EC_1.14 oxidoreductase acting on paired donor with incorporation or reduction of molecular oxygen		280.059	-3.17812	0.56166	-3.87801	0.000105313	0.00465745	710.271	997.573	554.158	119.306	47.3823	83.5622	1.72137	6.55362	0
TRINITY_DN49730_c0_g2_i3	not assigned.annotated		19.6384	-3.78568	0.789353	-3.52907	0.000417018	0.0146272	37.5424	38.6161	53.0976	1.08517	7.03117	0.96084	15.1731	9.665	13.574
TRINITY_DN4983_c0_g1_i6	not assigned.annotated		10.7956	-7.06392	1.79616	-3.37605	0.000735334	0.0232895	15.5231	39.7442	17.2952	0	0	0	1.73863	20.9968	1.86219
TRINITY_DN5000_c0_g1_i16	Vesicle trafficking.anterograde trafficking.vesicle tethering.TRAPP-I tethering complex.component *(TRAPPC2/TRS20)		58.5371	-4.31294	1.02325	-3.23765	0.00120517	0.0345949	175.965	172.541	121.07	6.54555	15	1.94805	15.8123	0	17.9518
TRINITY_DN502_c0_g2_i1	Cell division.DNA replication.preinitiation.helicase loading factor *(CDC6)		201.408	-3.3426	0.561557	-4.17161	3.02e-05	0.00162759	505.69	500.878	579.633	31.8459	74.1382	50.0414	24.3238	6.62841	39.4899
TRINITY_DN5020_c0_g1_i2	RNA biosynthesis.RNA polymerase I-dependent transcription.transcription initiation factor *(CCG/MEE12)		24.588	-8.57808	2.21898	-3.41511	0.000637552	0.0207642	79.6921	33.3966	95.1812	0	0	0	13.0218	0	0
TRINITY_DN5022_c0_g1_i6	Coenzyme metabolism.iron-sulfur cluster assembly machinery.plastidial SUF system.assembly phase.glutaredoxin maturation factor *(GRXS16)		230.9	-7.64325	1.36567	-4.86447	1.15e-06	9.95e-05	602.717	500.715	68.8659	1.08842	0.889442	3.88187	442.689	5.42154	451.831
TRINITY_DN50250_c0_g1_i8	Enzyme classification.EC_1 oxidoreductases.EC_1.1 oxidoreductase acting on CH-OH group of donor		122.684	-5.23326	1.29656	-3.26499	0.00109466	0.0321581	375.474	339.028	21.8792	2.28997	6.37435	10.8279	178.079	2.79137	167.416
TRINITY_DN5068_c0_g1_i2	Redox homeostasis.thiol-based redox regulation.methionine sulfoxide reductase activities.methionine S-enantiomer sulfoxide reductase *(MsrA)		3659.76	-2.00321	0.139417	-7.19576	6.21e-13	2.94e-10	7743.47	8156.32	6730.78	1890.09	1915.84	1838.46	1416.77	1610.59	1635.51
TRINITY_DN51163_c0_g1_i1	not assigned.annotated		32.0191	-8.25822	1.9804	-3.66503	0.00024731	0.00955231	86.1294	58.9422	22.0847	0	0	0	69.4145	0	51.6009
TRINITY_DN5147_c0_g1_i28	not assigned.annotated		40.9236	-8.98085	2.19028	-3.64375	0.000268691	0.0102508	148.555	101.908	3.43491	0	0	0	42.1579	0	72.2568
TRINITY_DN515_c0_g1_i4	External stimuli response.pathogen.defense mechanisms.defense enzyme activities.pathogen polygalacturonase inhibitor *(PGIP)		1555.65	-3.87116	0.528148	-5.43628	5.44e-08	6.74e-06	4638.04	4692.92	3172.57	192.292	335.633	326.25	232.45	76.8184	333.89
TRINITY_DN515_c0_g1_i6	External stimuli response.pathogen.defense mechanisms.defense enzyme activities.pathogen polygalacturonase inhibitor *(PGIP)		310.419	-1.85119	0.261798	-3.25132	0.00114869	0.0333847	713.446	615.39	682.297	233.288	182.959	141.874	63.345	86.8987	74.2781
TRINITY_DN515_c0_g2_i1	External stimuli response.pathogen.defense mechanisms.defense enzyme activities.pathogen polygalacturonase inhibitor *(PGIP)		256.944	-4.05892	0.811126	-3.7712	0.000162464	0.00676276	811.694	806.597	481.908	17.659	46.4864	61.6858	6.91353	13.2033	66.3495
TRINITY_DN5165_c0_g1_i13	not assigned.annotated		35.9081	-8.06718	2.09365	-3.37553	0.000736747	0.0233229	41.74	92.8692	12.9566	0	0	0	118.846	0	56.7605
TRINITY_DN52_c0_g1_i5	RNA processing.organelle machinery.RNA homeostasis.plastidial mRNA stabilisation.ribonucleoprotein *(CP29)		16947.4	-2.66536	0.312452	-5.32997	9.82e-08	1.12e-05	39323.1	39073.5	48492.1	5867.62	7426.64	6707.33	1602.83	2695.02	1338.18
TRINITY_DN520_c0_g1_i1	Coenzyme metabolism.thiamine pyrophosphate biosynthesis.pyrimidine moiety.hydroxymethylpyrimidine phosphate synthase *(ThiC)		21302	-4.80479	0.417515	-9.11295	8.02e-20	1.25e-16	55563.2	55237.8	53064.8	1560.35	2082.66	2219.51	5924.18	12016.2	4049.23
TRINITY_DN520_c0_g1_i2	Coenzyme metabolism.thiamine pyrophosphate biosynthesis.pyrimidine moiety.hydroxymethylpyrimidine phosphate synthase *(ThiC)		4756.49	-7.84291	1.27136	-5.38237	7.35e-08	8.72e-06	12654	13391.7	16167.3	115.719	0	68.2984	18.4196	220.282	172.753
TRINITY_DN5299_c0_g1_i1	not assigned.annotated		7126.29	-5.66587	1.4732	-3.16716	0.00153935	0.0419158	25300.5	26084.9	2869.07	502.602	0	566.118	2409.3	1160.25	5243.79
TRINITY_DN5299_c0_g1_i2	not assigned.annotated		3719.24	-5.92252	0.244885	-20.1013	7.18e-90	4.69e-85	8948.1	8733.94	10753.7	147.713	161.157	159.758	1302.68	1300.43	1965.63
TRINITY_DN5299_c0_g1_i4	not assigned.annotated		12274.8	-4.95406	0.761151	-5.19484	2.05e-07	2.17e-05	21806	20535.9	59875	969.519	985.269	1342.83	977.949	412.171	3568.34
TRINITY_DN53166_c0_g1_i1	not assigned.annotated		1479.45	-4.48615	0.564291	-6.17793	6.49e-10	1.46e-07	1683.72	1766.44	2356.33	93.0288	70.3829	95.8031	1414.59	4720.75	1114.04
TRINITY_DN5327_c0_g1_i4	Enzyme classification.EC_3 hydrolases.EC_3.6 hydrolase acting on acid anhydride		11.6099	-6.53321	1.55562	-3.55692	0.000375227	0.0134801	14.6289	12.7792	15.4862	0	0	0	33.5788	4.16675	23.8489
TRINITY_DN533_c0_g2_i2	Nucleotide metabolism.purines.ribonucleotide (RN) anabolism.formylglycinamidine RN synthase *(PUR4)		1123.99	-2.05738	0.238968	-4.42478	9.65e-06	0.000617821	2230.78	2138.49	2456.94	475.337	571.001	593.366	635.06	402.081	612.879
TRINITY_DN5356_c0_g1_i10	Protein homeostasis.ubiquitin-proteasome system.ubiquitin-fold protein conjugation.RING E3 ubiquitin ligase activities.RING-HC-class.E3 ubiquitin ligase *(SR1)		50.8409	-7.62038	1.98312	-3.33836	0.000842757	0.0260349	41.7311	0	65.0448	0	0	0	36.7171	229.341	84.7342
TRINITY_DN5368_c0_g1_i9	Multi-process regulation.circadian clock system.time-of-day-dependent expressed repressor *(PRR)		19.9378	-5.93085	1.36351	-3.6163	0.000298847	0.0112112	5.10302	12.6835	15.4354	0	0	0	55.5361	51.0964	39.5858
TRINITY_DN54137_c1_g1_i1	not assigned.annotated		10.9773	-6.96403	1.49993	-3.97621	7e-05	0.00328837	18.0984	16.8442	29.0722	0	0	0	4.43444	9.33319	21.0136
TRINITY_DN544_c0_g1_i2	not assigned.annotated		338.455	-2.53046	0.284014	-5.38868	7.1e-08	8.45e-06	887.903	882.962	570.78	121.368	133.369	150.17	120.954	89.8384	88.7494
TRINITY_DN5442_c0_g1_i1	Protein biosynthesis.organelle machinery.mitochondrial ribosome biogenesis.large ribosomal subunit proteome.component *(uL1m)		301.685	-1.9044	0.279987	-3.23014	0.0012373	0.0352844	648.668	588.539	574.878	158.71	155.528	169.804	164.864	89.2942	164.881
TRINITY_DN5444_c0_g1_i27	Lipid metabolism.phytosterol metabolism.plant sterol pathway.sterol delta24 reductase		45736.9	-2.88736	0.477368	-3.95368	7.7e-05	0.00357803	81922	80133.2	43966.3	5903.75	14238.9	7700.6	46967.5	87910.1	42889.5
TRINITY_DN545_c0_g1_i19	not assigned.annotated		65.2391	-8.81988	1.21936	-6.41309	1.43e-10	3.78e-08	96.0139	76.9164	74.4367	0	0	0	122.05	101.25	116.485
TRINITY_DN5452_c0_g1_i5	Enzyme classification.EC_3 hydrolases.EC_3.2 glycosylase		355.612	-6.47498	1.36372	-4.01473	5.95e-05	0.00285654	1384.26	1544.72	46.716	0	29.343	4.09227	27.3311	86.8834	77.1633
TRINITY_DN5469_c1_g1_i8	not assigned.annotated		320.664	-2.4959	0.44952	-3.32777	0.000875446	0.0267536	563.557	807.903	1080.33	93.3998	186.508	154.276	0	0	0
TRINITY_DN548_c0_g1_i10	Solute transport.channels.CorA family.metal cation transporter *(MRS/MGT)		180.45	-7.53549	1.78051	-3.67058	0.000242	0.00938051	56.3284	0	44.786	0	0	0	527.75	299.307	695.876
TRINITY_DN5504_c0_g2_i3	Protein modification.phosphorylation.TKL protein kinase superfamily.LRR-VII protein kinase		92.4929	-4.80205	0.958676	-3.96594	7.31e-05	0.00342581	26.6753	23.1464	57.4895	0	3.58552	0	246.12	164.448	310.972
TRINITY_DN55108_c0_g1_i13	not assigned.annotated		25.1917	-9.06191	1.92707	-4.18351	2.87e-05	0.00155755	49.4425	68.6516	65.4815	0	0	0	0	23.0702	20.0791
TRINITY_DN5514_c0_g2_i9	Solute transport.carrier-mediated transport.BART superfamily.BASS family.2-keto acid transporter *(BAT)		122.532	-10.2504	1.27506	-7.25486	4.02e-13	2e-10	175.787	248.9	238.916	0	0	0	86.0562	219.328	133.799
TRINITY_DN5543_c1_g2_i20	not assigned.annotated		7.56143	-6.52541	1.52044	-3.63409	0.000278969	0.0105872	24.796	16.3644	9.07852	0	0	0	7.78414	2.61335	7.41654
TRINITY_DN55439_c0_g1_i25	not assigned.annotated		30.6728	-4.36626	1.07104	-3.14298	0.00167235	0.0446664	128.78	114.218	19.3674	6.4959	5.28139	0.969227	0	0	0.942152
TRINITY_DN5618_c0_g1_i10	Lipid metabolism.glycerolipid metabolism.triacylglycerol biosynthesis.acyl-CoA:diacylglycerol acyltransferase activities.acyl-CoA:diacylglycerol acyltransferase *(DGAT1)		83.7275	-2.92082	0.567549	-3.3844	0.000713332	0.0227583	83.5621	97.7026	202.789	11.066	26.6251	12.7457	135.434	75.0936	108.53
TRINITY_DN5618_c0_g1_i11	not assigned.annotated		87.9981	-3.1413	0.492028	-4.35198	1.35e-05	0.000807854	112.999	158.656	121.635	5.57417	17.6433	20.8576	117.36	150.002	87.2568
TRINITY_DN5651_c0_g1_i5	not assigned.annotated		1444.78	-2.73926	0.338241	-5.14208	2.72e-07	2.81e-05	2375.65	2415.86	1731.21	418.048	292.724	266.498	2220.66	1207.12	2075.24
TRINITY_DN5667_c3_g1_i1	not assigned.annotated		594.103	-3.88723	0.189232	-15.2576	1.47e-52	3.19e-48	1339.05	1358.51	1225.72	76.4316	88.8318	99.2807	356.069	430.686	372.344
TRINITY_DN5667_c3_g1_i4	Cell wall organisation.hemicellulose.xylan.modification and degradation.xylan O-acetyltransferase *(XOAT)		511.109	-4.51259	0.337594	-10.4048	2.36e-25	6.69e-22	960.504	1237.88	1109.69	50.7147	57.9035	36.174	467.778	255.696	423.636
TRINITY_DN5667_c3_g2_i1	not assigned.annotated		29.3574	-4.33775	0.736849	-4.52976	5.91e-06	0.000408325	68.4983	63.5866	58.9643	0	5.32863	3.9064	14.1388	18.4504	31.3428
TRINITY_DN5667_c3_g2_i2	not assigned.annotated		791.072	-4.03824	0.355783	-8.53959	1.35e-17	1.49e-14	2025.76	1894.84	1299.47	75.457	89.513	152.494	452.963	630.842	498.311
TRINITY_DN5672_c0_g1_i1	not assigned.annotated		174.171	-9.13567	1.92618	-4.22372	2.4e-05	0.00133496	211.335	0	93.6905	0	0	0	431.106	421.806	409.597
TRINITY_DN5684_c0_g1_i9	not assigned.annotated		29.0397	-7.095	1.49503	-4.07685	4.56e-05	0.00228651	18.3231	9.73236	39.683	0	0	0	35.2214	120.537	37.8603
TRINITY_DN5690_c0_g2_i1	RNA biosynthesis.transcriptional regulation.MYB-RELATED transcription factor superfamily.transcription factor		2474.37	-1.7983	0.201912	-3.95369	7.7e-05	0.00357803	2000.95	2015.9	1672.28	511.228	542.781	581.059	5116.87	5776	4052.23
TRINITY_DN56990_c0_g1_i1	Photosynthesis.photophosphorylation.photosystem II.LHC-II complex.component *(LHCb1/2/3)		498.297	-3.64556	0.764148	-3.4621	0.000535973	0.0179601	593.651	586.603	955.337	80.7706	26.4282	63.7074	305.234	1618.24	254.709
TRINITY_DN56990_c0_g1_i2	Photosynthesis.photophosphorylation.photosystem II.LHC-II complex.component *(LHCb1/2/3)		332.591	-3.89962	0.418864	-6.92258	4.43e-12	1.69e-09	381.707	473.822	813.662	32.1175	29.0209	50.7881	485.639	322.427	404.138
TRINITY_DN56990_c1_g1_i1	Photosynthesis.photophosphorylation.photosystem II.LHC-II complex.component *(LHCb1/2/3)		8366.48	-3.6882	0.365235	-7.3602	1.84e-13	9.99e-11	11513.8	11980	20419.5	860.388	902.048	1644.19	9596.75	8953.95	9427.81
TRINITY_DN5747_c0_g1_i14	not assigned.not annotated		184.755	-2.93117	0.42126	-4.58427	4.56e-06	0.000328232	418.278	378.133	305.478	68.335	47.0157	29.4523	98.5526	193.321	124.228
TRINITY_DN5747_c1_g1_i5	not assigned.annotated		356.079	-3.011	0.579368	-3.47102	0.000518486	0.0174367	740.043	839.177	173.919	83.4172	51.7596	82.3766	333.34	489.212	411.469
TRINITY_DN5765_c0_g1_i48	not assigned.annotated		78.0624	-8.74283	2.05689	-3.76434	0.000166993	0.00690787	125.315	28.9959	79.8581	0	0	0	246.022	0	222.37
TRINITY_DN5809_c0_g1_i2	not assigned.annotated		17.3148	-3.88179	0.826748	-3.4857	0.000490856	0.0167075	47.2224	30.2042	37.915	1.09715	1.77184	4.91813	7.82988	18.3384	6.5362
TRINITY_DN5816_c0_g1_i14	Solute transport.carrier-mediated transport.MFS superfamily.anion transporter *(NRT1/PTR)		526.334	-2.10105	0.285603	-3.85518	0.000115644	0.00504598	1015.31	1214.87	1195.11	234.202	271.933	292.002	137.936	239.009	136.627
TRINITY_DN58170_c0_g1_i13	DNA damage response.interstrand crosslink (ICL) repair.repair factor *(SNM)		15.7879	-7.51782	1.36484	-4.7755	1.79e-06	0.000145538	31.8107	46.3818	22.2146	0	0	0	8.6481	14.3675	18.6681
TRINITY_DN5824_c0_g1_i1	not assigned.annotated		3570.08	-1.80579	0.220209	-3.65921	0.000252999	0.00974321	4506.29	4206.52	5243.61	1165.86	1661.95	1163.27	5092.21	4278.51	4812.51
TRINITY_DN5838_c0_g1_i2	not assigned.annotated		524.166	-1.97139	0.28357	-3.42559	0.000613473	0.0201253	1347.61	1338.42	818.641	281.083	279.124	333.132	96.4467	96.136	126.906
TRINITY_DN59_c0_g1_i7	not assigned.annotated		83.3017	-2.06141	0.320967	-3.30692	0.000943275	0.0284666	149.504	143.553	151.54	30.4089	39.4293	36.3927	69.7194	82.6202	46.5474
TRINITY_DN5903_c0_g1_i17	not assigned.annotated		93.0787	-10.5676	2.32641	-4.11261	3.91e-05	0.00200758	14.4786	78.1531	735.621	0	0	0	9.45631	0	0
TRINITY_DN5906_c0_g1_i19	not assigned.annotated		739.049	-2.04547	0.17142	-6.09887	1.07e-09	2.23e-07	866.48	895.166	1044.06	219.072	234.423	226.253	1027.98	1178.08	959.937
TRINITY_DN5937_c0_g1_i3	Protein modification.phosphorylation.TKL protein kinase superfamily.WAK/WAKL protein kinase		452.373	-1.8702	0.262402	-3.3163	0.00091218	0.0277204	373.846	502.333	357.359	84.6003	132.648	119.007	846.916	884.488	770.159
TRINITY_DN5971_c0_g1_i4	Cell division.DNA replication.initiation.auxiliary factor *(CDC45)		109.54	-3.653	0.385916	-6.87455	6.22e-12	2.32e-09	337.906	306.927	246.486	24.0944	23.1839	23.5718	7.84347	2.65972	13.1925
TRINITY_DN5973_c0_g2_i1	not assigned.annotated		84.7362	-9.21318	2.01153	-4.08305	4.44e-05	0.0022319	162.673	99.3028	64.1519	0	0	0	225.095	0	211.403
TRINITY_DN600_c0_g1_i1	Enzyme classification.EC_2 transferases.EC_2.1 transferase transferring one-carbon group		98.1915	-10.7122	1.85212	-5.24383	1.57e-07	1.72e-05	484.008	373.843	25.8731	0	0	0	0	0	0
TRINITY_DN600_c0_g1_i13	Enzyme classification.EC_2 transferases.EC_2.1 transferase transferring one-carbon group		371.645	-7.21399	1.30069	-4.77746	1.78e-06	0.000144853	1661.65	1577.4	83.2123	17.909	3.632	0.999923	0	0	0
TRINITY_DN600_c0_g1_i7	Enzyme classification.EC_2 transferases.EC_2.1 transferase transferring one-carbon group		111.397	-7.25915	1.67883	-3.72829	0.000192787	0.00782611	402.645	553.2	40.3254	0	6.40072	0	0	0	0
TRINITY_DN6038_c0_g2_i3	Enzyme classification.EC_3 hydrolases.EC_3.2 glycosylase		300.405	-5.47108	1.13967	-3.92312	8.74e-05	0.00397334	1291.45	1311.52	26.6169	9.89208	15.1678	34.1725	1.74254	2.68284	10.3963
TRINITY_DN605_c0_g1_i1	Protein biosynthesis.ribosome biogenesis.small ribosomal subunit (SSU).SSU processome.pre-40S ribosomal subunit nuclear assembly.assembly factor *(RRP5)		654.396	-1.64337	0.134284	-4.7911	1.66e-06	0.000136536	966.164	987.441	1103.5	318.409	314.708	346.094	626.685	620.216	606.345
TRINITY_DN6062_c0_g2_i7	Solute transport.channels.mechanosensitive ion channel *(MSL)		15.4654	-21.4518	3.65679	-5.59282	2.23e-08	3.17e-06	0	0	88.2399	0	0	0	6.0761	44.8723	0
TRINITY_DN6063_c1_g1_i5	Photosynthesis.photophosphorylation.photosystem II.PS-II complex.oxygen-evolving center (OEC) extrinsic components.component *(OEC33/PsbO)		57672	-1.6084	0.191956	-3.16946	0.00152722	0.0416637	89873.9	89037.9	104816	28976.4	28298.3	35777.7	41058.7	54183.4	47025
TRINITY_DN6069_c0_g1_i8	Photosynthesis.photophosphorylation.photosystem II.LHC-II complex.component *(LHCb5)		27664.5	-3.14094	0.287837	-7.43804	1.02e-13	6.06e-11	37710.1	37482.4	59525.6	3967.11	5663.04	5641.83	31752.3	29048.6	38189.1
TRINITY_DN6074_c0_g1_i10	RNA biosynthesis.transcriptional regulation.TIFY-type transcription factor		295.233	-2.38829	0.375657	-3.69562	0.000219349	0.00865673	589.271	645.198	532.963	81.1622	122.951	133.031	159.658	270.73	122.131
TRINITY_DN6118_c0_g1_i6	Protein translocation.chloroplast.outer envelope TOC translocation system.receptor GTPase *(Toc33/Toc34)		1001.32	-1.79349	0.223214	-3.55487	0.000378171	0.013556	2283.94	2412.85	1789.31	530.398	609.889	729.942	222.828	239.844	192.904
TRINITY_DN6159_c0_g2_i2	not assigned.annotated		1018.42	-2.70323	0.379988	-4.48234	7.38e-06	0.000494791	2691.7	3460.76	1498.94	398.738	417.539	358.344	141.287	78.1866	120.247
TRINITY_DN6164_c0_g1_i11	Protein biosynthesis.organelle machinery.plastidial ribosome biogenesis.plastidial ribosome-associated proteins.hibernation-promoting factor *(PSRP1)		114.557	-2.99573	0.524334	-3.80621	0.00014111	0.00595418	389.673	273.135	125.768	33.1725	43.8101	21.6643	60.2408	41.8364	41.7122
TRINITY_DN6179_c0_g1_i13	not assigned.annotated		2686.09	-2.93557	0.232961	-8.30857	9.69e-17	9.3e-14	3102.57	2943.39	2802.66	476.455	399.583	281.16	4662.55	5097.88	4408.54
TRINITY_DN6179_c0_g1_i17	Enzyme classification.EC_1 oxidoreductases.EC_1.14 oxidoreductase acting on paired donor with incorporation or reduction of molecular oxygen		9484.58	-2.7319	0.412251	-4.2011	2.66e-05	0.00145951	8468.39	8389.08	11024.9	1494.1	1438.65	1264.4	11658.6	29617.9	12005.1
TRINITY_DN6179_c0_g1_i4	Enzyme classification.EC_1 oxidoreductases.EC_1.14 oxidoreductase acting on paired donor with incorporation or reduction of molecular oxygen		4405.27	-3.00398	0.410297	-4.88422	1.04e-06	9.1e-05	5914.8	5790.93	2446.08	660.838	656.785	446.384	6693.38	10104.3	6933.98
TRINITY_DN621_c1_g1_i26	not assigned.annotated		96.6028	-2.11504	0.293831	-3.79484	0.000147741	0.00619791	91.6829	109.781	91.1211	17.5283	24.9969	24.4282	163.3	165.352	181.236
TRINITY_DN6229_c0_g2_i7	not assigned.annotated		64.3669	-8.87157	2.02065	-3.89556	9.8e-05	0.00438325	80.5763	174.673	0	0	0	0	112.346	89.0975	122.609
TRINITY_DN62662_c1_g1_i2	not assigned.annotated		15.1821	-7.57971	1.57885	-4.16739	3.08e-05	0.0016512	26.7871	51.5799	7.58043	0	0	0	24.3113	19.4571	6.92326
TRINITY_DN62790_c0_g1_i8	Enzyme classification.EC_3 hydrolases.EC_3.6 hydrolase acting on acid anhydride		12.0413	-6.4884	1.76633	-3.10724	0.00188841	0.0492549	26.5174	1.15086	21.1436	0	0	0	7.84047	29.0958	22.6238
TRINITY_DN6287_c0_g1_i10	Multi-process regulation.circadian clock system.time-of-day-dependent expressed repressor *(PRR)		1404.35	-2.62491	0.209872	-7.74242	9.75e-15	7.07e-12	2700.84	2522.49	2573.2	369.696	433.138	460.591	932.735	1337.46	1308.99
TRINITY_DN6287_c0_g1_i18	not assigned.annotated		101.511	-6.67823	1.41332	-4.01765	5.88e-05	0.00282924	278.258	281.347	208.976	7.76079	0	0	12.2997	117.38	7.58181
TRINITY_DN6308_c0_g1_i2	RNA biosynthesis.organelle machinery.RNA polymerase activities.plastid-encoded RNA polymerase (PEP) complex.essential co-factor components.component *(FLN2)		586.957	-1.9214	0.208467	-4.41989	9.87e-06	0.000629488	1159.36	1238.77	1402.2	356.338	318.113	329.41	150.26	131.865	196.289
TRINITY_DN6326_c0_g1_i16	Photosynthesis.photophosphorylation.chlororespiration.NADH dehydrogenase-like (NDH) complex.assembly and maintenance.ndhA-specific mRNA splicing factor		90.1543	-3.08859	0.663376	-3.14843	0.00164149	0.0440584	148.522	102.206	227.057	7.79001	10.7305	37.6143	72.4259	78.187	126.856
TRINITY_DN6326_c0_g1_i21	Photosynthesis.photophosphorylation.chlororespiration.NADH dehydrogenase-like (NDH) complex.assembly and maintenance.ndhA-specific mRNA splicing factor		507.356	-2.36696	0.27155	-5.03391	4.81e-07	4.61e-05	870.524	1025.52	1255.45	172.447	234.204	203.889	241.187	227.803	335.174
TRINITY_DN6332_c0_g1_i8	Protein modification.phosphorylation.TKL protein kinase superfamily.LRR-XII protein kinase		120.831	-9.09558	1.4144	-5.72369	1.04e-08	1.64e-06	52.512	59.4076	187.147	0	0	0	149.575	458.326	180.51
TRINITY_DN6346_c0_g1_i8	RNA processing.organelle machinery.pre-RNA splicing.mitochondrial RNA splicing.group-II intron splicing RNA helicase *(PMH)		707.956	-2.38621	0.330954	-4.18854	2.81e-05	0.00152723	810.865	1135.09	1169.5	261.631	159.265	175.763	984.858	634.232	1040.4
TRINITY_DN63460_c1_g1_i1	not assigned.annotated		13.0776	-4.4145	1.07351	-3.18069	0.00146925	0.0403987	29.9587	15.7233	32.6731	0	3.68905	0	10.7322	13.3944	11.5275
TRINITY_DN6476_c0_g1_i2	RNA biosynthesis.organelle machinery.RNA polymerase activities.plastid-encoded RNA polymerase (PEP) complex.PEP assembly/activity regulation.regulatory factor *(RP8) of RpoA activity		688.938	-2.0852	0.195354	-5.55505	2.78e-08	3.78e-06	1318.52	1294.28	1667.83	360.146	319.099	330.396	331.941	262.435	315.779
TRINITY_DN6493_c0_g1_i1	RNA biosynthesis.organelle machinery.RNA polymerase activities.plastid-encoded RNA polymerase (PEP) complex.PEP assembly/activity regulation.regulatory factor *(RP8) of RpoA activity		392.37	-1.91283	0.279224	-3.26916	0.00107866	0.0318173	815.954	776.342	848.984	161.1	237.374	249.286	141.544	186.84	113.904
TRINITY_DN650_c3_g1_i8	Protein homeostasis.proteolysis.serine-type peptidase activities.LON-type protease		1659.84	-1.77067	0.227598	-3.3861	0.000708924	0.0226341	3116.59	3143.46	3483.71	867.826	1026.76	960.754	833.095	576.362	929.977
TRINITY_DN6507_c0_g1_i13	not assigned.annotated		50.3106	-4.38167	0.759822	-4.45061	8.56e-06	0.000558939	51.7996	79.7308	61.7839	7.767	0	1.98408	107.833	66.916	74.9816
TRINITY_DN6509_c0_g1_i2	Secondary metabolism.terpenoids.carotenoid biosynthesis.apocarotenoids.carotenoid cleavage dioxygenase *(CCD4)		2420.27	-4.08442	0.743858	-4.14652	3.38e-05	0.00177703	866.253	791.026	3603.64	81.4107	81.9378	146.795	3916.58	9937.27	2357.56
TRINITY_DN6512_c0_g1_i6	not assigned.annotated		6951.01	-1.97748	0.150743	-6.48443	8.91e-11	2.47e-08	15852.4	15884.7	16393.9	4558.19	3540.46	4125.01	772.702	674.274	757.44
TRINITY_DN6576_c0_g1_i21	not assigned.annotated		153.35	-1.89039	0.257449	-3.45849	0.000543206	0.0181838	301.815	343.556	235.222	74.9526	76.4778	85.6496	99.0862	79.6838	83.7095
TRINITY_DN6582_c0_g2_i5	Enzyme classification.EC_1 oxidoreductases.EC_1.14 oxidoreductase acting on paired donor with incorporation or reduction of molecular oxygen		441.699	-8.73947	1.42538	-5.42975	5.64e-08	6.92e-06	1922.59	1988.88	54.6358	4.12623	5.06463	0	0	0	0
TRINITY_DN6582_c1_g1_i1	Enzyme classification.EC_1 oxidoreductases.EC_1.14 oxidoreductase acting on paired donor with incorporation or reduction of molecular oxygen		103.705	-6.24758	1.49524	-3.50952	0.000448923	0.0156077	464.626	437.316	19.3559	3.24618	8.79896	0	0	0	0
TRINITY_DN6616_c1_g1_i9	not assigned.annotated		39.5746	-8.82888	1.93879	-4.03803	5.39e-05	0.00263884	66.0086	78.617	101.641	0	0	0	87.8904	0	22.0141
TRINITY_DN662_c0_g1_i16	Photosynthesis.photophosphorylation.photosystem II.assembly.assembly factor *(TerC)		45.3059	-4.62524	0.977231	-3.7097	0.000207504	0.00830093	52.9339	38.9438	34.819	5.47261	0	0	108.057	48.3495	119.177
TRINITY_DN6642_c0_g1_i5	Solute transport.channels.copper cation channel *(COPT)		247.27	-4.36508	1.05136	-3.2007	0.00137092	0.0382591	459.356	349.857	46.8282	21.9048	7.096	12.6623	638.183	37.6821	651.858
TRINITY_DN6655_c0_g1_i17	not assigned.annotated		23486.1	-2.03913	0.184826	-5.62219	1.89e-08	2.75e-06	53865.3	53292.3	49503.3	12225.5	12458.4	13433	4756.23	6760.13	5080.83
TRINITY_DN667_c0_g1_i1	Photosynthesis.photophosphorylation.photosystem II.assembly.regulatory protein *(Psb28)		1734.76	-1.75188	0.229964	-3.26955	0.00107718	0.0318017	3440.66	3521.34	3523.8	1091.62	893.358	1128.92	501.188	713.102	798.832
TRINITY_DN6674_c1_g1_i18	not assigned.annotated		45.75	-3.67242	0.833566	-3.20601	0.00134591	0.0377224	71.3682	105.283	18.7281	2.25163	8.84114	3.92793	96.4281	46.3918	58.5301
TRINITY_DN673_c0_g1_i2	Cytoskeleton organisation.microtubular network.alpha-beta-Tubulin heterodimer.beta-Tubulin component *(TUB)		521.61	-5.48239	0.331421	-13.5247	1.12e-41	9.12e-38	1286.24	1212.59	1372.76	18.5793	36.382	30.9741	306.225	182.86	247.886
TRINITY_DN673_c0_g1_i4	Cytoskeleton organisation.microtubular network.alpha-beta-Tubulin heterodimer.beta-Tubulin component *(TUB)		1001.52	-2.27577	0.316105	-4.0359	5.44e-05	0.00265406	1495.87	1591.16	1686.26	295.806	375.377	314.224	1354.04	657.717	1243.2
TRINITY_DN6821_c0_g2_i1	Vesicle trafficking.anterograde trafficking.protein cargo receptor activities.P24 GPI-anchor protein cargo receptor complex.component *(p24-beta		13.5871	-4.0774	0.916979	-3.35602	0.000790717	0.0247198	33.4634	24.8319	24.4408	1.11998	0	4.01803	9.62359	14.4512	10.3347
TRINITY_DN6838_c0_g1_i1	Cell wall organisation.lignin.monolignol biosynthesis.caffeoyl-CoA 3-O-methyltransferase *(CCoA-OMT)		408.013	-10.2348	1.68347	-5.48558	4.12e-08	5.33e-06	1830.03	1778.58	60.3078	0	3.19789	0	0	0	0
TRINITY_DN6838_c0_g1_i9	Cell wall organisation.lignin.monolignol biosynthesis.caffeoyl-CoA 3-O-methyltransferase *(CCoA-OMT)		73.8073	-10.3465	1.85461	-5.03961	4.66e-07	4.49e-05	344.073	297.77	22.4233	0	0	0	0	0	0
TRINITY_DN6876_c0_g1_i12	not assigned.annotated		94.0583	-7.64626	0.982612	-6.76387	1.34e-11	4.67e-09	161.374	222.404	270.949	0	0	4.70836	86.0451	39.5514	61.4921
TRINITY_DN6926_c1_g1_i18	not assigned.annotated		18.6915	-8.20267	1.62779	-4.42482	9.65e-06	0.000617821	83.9313	31.1419	45.8338	0	0	0	0	2.62273	4.69358
TRINITY_DN6930_c0_g1_i1	RNA processing.organelle machinery.pre-RNA splicing.plastidial RNA splicing.splicing factor *(PDM3)		440.249	-2.1433	0.341525	-3.34764	0.000815038	0.0253224	1065.75	883.685	992.188	192.534	208.588	264.673	145.569	66.0374	143.213
TRINITY_DN6948_c0_g1_i5	not assigned.annotated		1112.65	-3.32885	0.589922	-3.94773	7.89e-05	0.00364732	2290.43	2095.52	3189.85	408.644	225.78	119.915	327.161	993.081	363.432
TRINITY_DN7024_c0_g1_i15	not assigned.annotated		27.7829	-5.44011	1.18369	-3.75109	0.000176068	0.00724483	110.293	39.3711	23.8688	0	0	3.99446	34.4997	17.5415	20.4783
TRINITY_DN7024_c0_g1_i16	not assigned.annotated		467.486	-2.37033	0.237999	-5.75771	8.53e-09	1.39e-06	656.41	696.871	682.777	163.383	94.4888	137.39	624.264	574.921	576.868
TRINITY_DN7052_c0_g2_i1	not assigned.annotated		272.712	-1.9183	0.272418	-3.37094	0.000749135	0.0236463	512.45	508.148	566.926	144.23	179.197	96.2843	154.446	141.896	150.828
TRINITY_DN7072_c0_g2_i11	Phytohormone action.auxin.perception and signal transduction.protein kinase *(TMK)		366.979	-2.44776	0.295653	-4.89683	9.74e-07	8.58e-05	596.569	640.863	697.417	93.4657	117.089	143.804	414.267	241.274	358.056
TRINITY_DN7080_c0_g1_i4	Protein translocation.chloroplast.thylakoid membrane SRP insertion system.membrane insertase *(ALB3/ALB4)		4046.86	-1.69122	0.126406	-5.46826	4.54e-08	5.78e-06	6865.5	6842.87	6830.68	2087.98	2066.36	2205.9	2843	3505.33	3174.14
TRINITY_DN7086_c1_g2_i1	not assigned.annotated		16278.5	-6.24805	0.508598	-10.3187	5.8e-25	1.52e-21	52766.1	51875.7	26703.2	490.488	519.198	718.32	3815.96	2138.52	7479.19
TRINITY_DN7092_c1_g1_i11	not assigned.annotated		627.363	-8.67876	0.964466	-7.96167	1.7e-15	1.36e-12	2061.85	2175.33	1109.86	0	10.7071	1.98286	23.3951	121.032	142.105
TRINITY_DN7092_c1_g1_i12	not assigned.annotated		270.65	-7.47024	1.44064	-4.49122	7.08e-06	0.000477038	292.781	305.65	1791.87	0	11.521	2.13523	18.6849	0	13.2127
TRINITY_DN7092_c1_g1_i2	not assigned.annotated		315.624	-9.38836	1.20612	-6.95481	3.53e-12	1.4e-09	1029.12	830.514	821.607	5.36056	0	0	27.8641	109.927	16.2307
TRINITY_DN7092_c1_g1_i4	not assigned.annotated		5907.29	-7.62351	0.619969	-10.6836	1.21e-26	3.78e-23	23050.9	22687.5	6313.29	60.2572	122.363	81.0562	143.201	456.093	250.915
TRINITY_DN7098_c0_g2_i5	not assigned.annotated		13.022	-6.24825	1.48378	-3.53708	0.000404571	0.0142982	19.1425	19.2588	3.99155	0	0	0	23.3967	30.7579	20.6501
TRINITY_DN7160_c0_g1_i11	not assigned.not annotated		127.293	-2.5604	0.414838	-3.76148	0.000168912	0.00697402	197.792	235.262	183.001	26.8102	39.8884	37.3468	193.237	79.9842	152.315
TRINITY_DN7193_c0_g1_i2	Protein modification.phosphorylation.protein serine/threonine phosphatase superfamily.PPM/PP2C Mn/Mg-dependent phosphatase families.clade E phosphatase		206.642	-4.4696	0.503977	-6.88444	5.8e-12	2.19e-09	283.301	427.341	554.876	12.1435	14.295	30.6176	114.517	211.618	211.072
TRINITY_DN7200_c0_g1_i3	Nucleotide metabolism.purines.GMP biosynthesis.GMP synthetase *(GMPS)		286.758	-2.38645	0.320875	-4.32083	1.55e-05	0.000914115	635.557	582.446	451.929	122.095	104.448	92.9574	210.345	131.476	249.567
TRINITY_DN7268_c0_g1_i9	Lipid metabolism.glycerolipid metabolism.cardiolipin biosynthesis.cardiolipin synthase		84.8586	-2.62855	0.457282	-3.56135	0.000368946	0.0132837	164.746	126.78	74.7162	19.7237	16.0453	23.4401	129.288	79.9795	129.007
TRINITY_DN729_c0_g1_i12	Protein homeostasis.proteolysis.serine-type peptidase activities.S9-class plastidial glutamyl peptidase *(CGEP)		2375.98	-1.66599	0.187994	-3.54264	0.000396139	0.0140764	4059.54	4282.75	4783.01	1456.63	1189.68	1490.81	1263.78	1596.77	1260.86
TRINITY_DN732_c1_g1_i5	not assigned.annotated		317.001	-2.56863	0.365925	-4.28676	1.81e-05	0.00104824	588.607	558.245	780.326	100.155	100.864	123.92	260.576	114.288	226.024
TRINITY_DN7341_c0_g2_i9	not assigned.annotated		33.8508	-7.30487	1.38819	-4.54178	5.58e-06	0.000388596	31.9639	44.2884	10.8279	0	0	0	98.8894	54.1053	64.5817
TRINITY_DN7356_c0_g1_i10	Multi-process regulation.circadian clock system.time-of-day-dependent expressed repressor *(PRR)		1221.98	-2.66102	0.381335	-4.3558	1.33e-05	0.000798362	2627.48	2371.51	2591.27	444.571	274.131	481.801	471.723	1085.76	649.579
TRINITY_DN7356_c0_g1_i20	Multi-process regulation.circadian clock system.time-of-day-dependent expressed repressor *(PRR)		31.3387	-8.69619	1.45385	-5.29365	1.2e-07	1.34e-05	51.8255	22.79	140.977	0	0	0	25.5509	21.1679	19.7367
TRINITY_DN7370_c0_g2_i7	RNA processing.organelle machinery.RNA modification.C-to-U RNA editing.RNA editing factor *(MORF)		1676	-1.79808	0.255022	-3.12947	0.00175121	0.0463364	3627.83	3736.12	2440.37	947.569	991.147	880.053	833.139	660.419	967.352
TRINITY_DN739_c1_g1_i1	Chromatin organisation.chromatin structure.DNA bridging.linker histone *(H1)		5802.63	-1.75834	0.216074	-3.50962	0.000448742	0.0156077	9938.19	9843.93	7686.66	2719.76	2693.82	2705.51	4653.44	6831.19	5151.15
TRINITY_DN7459_c0_g1_i12	Plant reproduction.embryogenesis.regulatory protein *(Emb506)		11.2645	-7.3541	1.72187	-3.69023	0.000224047	0.0088155	51.0132	31.8018	4.16852	0	0	0	1.76479	7.89498	4.7373
TRINITY_DN751_c0_g1_i19	Solute transport.primary active transport.ABC superfamily.ABC2 family.subfamily ABCG transporter		344.634	-12.4217	3.18096	-3.59064	0.000329861	0.0121239	1533.46	1528.33	39.9221	0	0	0	0	0	0
TRINITY_DN7545_c3_g1_i3	Enzyme classification.EC_3 hydrolases.EC_3.2 glycosylase		11.9667	-7.46363	1.87779	-3.44215	0.000577105	0.0191321	57.7838	40.169	2.34658	0	0	0	5.14526	1.32476	0.931217
TRINITY_DN7588_c0_g1_i5	not assigned.annotated		374.906	-3.22951	0.48361	-4.61014	4.02e-06	0.000295134	515.288	525.771	397.167	46.2364	66.3553	40.4985	779.488	253.374	749.978
TRINITY_DN7588_c0_g1_i6	not assigned.annotated		17.4747	-6.46183	1.66101	-3.28826	0.00100809	0.0301993	4.74522	13.4563	19.1669	0	0	0	62.8275	5.76325	51.3136
TRINITY_DN7593_c0_g1_i40	not assigned.annotated		32.2589	-8.31977	1.91204	-3.82825	0.000129057	0.00553865	54.5613	51.2064	65.6962	0	0	0	39.8058	0	79.0604
TRINITY_DN7630_c0_g1_i2	Protein biosynthesis.organelle machinery.plastidial ribosome biogenesis.plastidial ribosome-associated proteins.hibernation-promoting factor *(PSRP1)		1918.52	-2.68901	0.414846	-4.07141	4.67e-05	0.00233736	5162.72	5482.71	2737.73	587.359	1041.41	445.915	661.068	560.301	587.436
TRINITY_DN7630_c0_g1_i7	Protein biosynthesis.organelle machinery.plastidial ribosome biogenesis.plastidial ribosome-associated proteins.hibernation-promoting factor *(PSRP1)		1097.66	-2.52392	0.353394	-4.31224	1.62e-05	0.000946714	2017.15	1823.42	3192.79	433.163	484.625	305.208	526.073	690.923	405.57
TRINITY_DN7644_c4_g1_i10	not assigned.annotated		381.408	-1.80201	0.23417	-3.42492	0.00061498	0.0201523	851.479	848.556	708.942	188.499	232.388	269.172	121.608	90.742	121.286
TRINITY_DN768_c0_g1_i6	not assigned.annotated		226.005	-2.29416	0.395483	-3.27236	0.00106654	0.0315448	449.819	382.979	303.108	71.7351	102.15	57.2864	275.973	136.121	254.87
TRINITY_DN7743_c0_g2_i1	not assigned.annotated		155.197	-4.80929	0.967181	-3.93855	8.2e-05	0.00377366	669.37	615.477	28.5025	25.0842	6.23129	15.6847	13.1169	11.9473	11.3623
TRINITY_DN7825_c0_g2_i8	Protein homeostasis.ubiquitin-proteasome system.ubiquitin-fold protein conjugation.RING E3 ubiquitin ligase activities.RING-H2-class.E3 ubiquitin ligase *(CHY)		16.0513	-8.04464	1.98889	-3.54199	0.00039712	0.0141036	74.043	58.0192	12.3998	0	0	0	0	0	0
TRINITY_DN7829_c1_g2_i2	Lipid metabolism.glycerolipid metabolism.diacylglycerol biosynthesis.phosphatidate phosphatase *(LPP-gamma)		144.488	-2.48019	0.335637	-4.41009	1.03e-05	0.000649767	289.335	295.386	209.733	47.1803	59.5431	35.2451	117.514	148.927	97.5232
TRINITY_DN7838_c0_g1_i11	Lipid metabolism.galactolipid and sulfolipid biosynthesis.galactolipid galactosyltransferase *(SFR2)		837.603	-1.9336	0.285007	-3.27571	0.00105398	0.0312726	850.34	1079.44	1082.03	273.308	335.543	179.255	1107.84	1298.94	1331.72
TRINITY_DN7838_c0_g1_i8	Lipid metabolism.galactolipid and sulfolipid biosynthesis.galactolipid galactosyltransferase *(SFR2)		1108.86	-1.93132	0.216262	-4.30643	1.66e-05	0.000966116	1412.12	1262.61	1346.45	269.107	378.077	406.213	1447.04	1768.66	1689.45
TRINITY_DN785_c0_g1_i16	not assigned.not annotated		56.7275	-3.66342	0.727839	-3.65936	0.000252848	0.00974321	163.07	206.076	67.8619	19.7318	6.21788	8.79853	6.97583	9.2314	22.5838
TRINITY_DN7883_c0_g1_i1	Photosynthesis.photophosphorylation.chlororespiration.NADH dehydrogenase-like (NDH) complex.lumen subcomplex L.component *(PnsL5)		5480.42	-1.71908	0.186483	-3.856	0.000115257	0.00503582	11399.4	11156.9	11505.9	3056.7	3372.42	3916.64	1443.91	1530.65	1941.28
TRINITY_DN7892_c0_g1_i54	not assigned.annotated		93.7249	-5.70735	1.28269	-3.66992	0.000242627	0.00939924	7.22904	6.99435	13.2088	0	0	0	242.73	343.137	230.225
TRINITY_DN7984_c0_g1_i2	Nucleotide metabolism.deoxynucleotides.salvage pathway.nucleoside diphosphate kinase		1309.26	-2.36772	0.243187	-5.62414	1.86e-08	2.72e-06	3103.28	3368.26	3317.68	647.574	505.567	743.991	23.6177	41.1032	32.2524
TRINITY_DN7984_c0_g2_i2	Nucleotide metabolism.deoxynucleotides.salvage pathway.nucleoside diphosphate kinase		308.709	-2.36607	0.42999	-3.17698	0.00148816	0.0407641	830.576	854.702	555.512	80.5644	203.211	150.151	23.6518	37.2391	42.7697
TRINITY_DN8050_c0_g1_i16	Chromatin organisation.nucleosome remodeling.ISWI chromatin remodeling complexes.ISWI-CDD complex.component *(DDR)		36.7068	-9.27262	1.43127	-5.77993	7.47e-09	1.24e-06	132.543	129.723	68.0955	0	0	0	0	0	0
TRINITY_DN8116_c0_g1_i7	Redox homeostasis.thiol-based redox regulation.thioredoxin reductase activities.ferredoxin-dependent thioredoxin reductase (FTR) complex.subunit beta		1442.63	-2.60926	0.442183	-3.63936	0.000273318	0.0103969	3049.88	3172.07	1980.12	607.429	465.455	271.468	807.365	1714.24	915.615
TRINITY_DN812_c0_g1_i5	Protein biosynthesis.ribosome biogenesis.small ribosomal subunit (SSU).SSU processome.pre-40S ribosomal subunit nuclear assembly.UtpB module.assembly factor *(UTP12)		201.177	-2.05864	0.231177	-4.57933	4.66e-06	0.000334238	308.743	374.27	421.929	86.4088	90.4712	88.4454	167.748	135.781	136.796
TRINITY_DN819_c0_g3_i1	Photosynthesis.photophosphorylation.photosystem II.repair and reassembly cycle.assembly factor *(CYP38)		4216.12	-1.76149	0.241511	-3.15301	0.00161594	0.0435059	8115.52	8490.94	10052.7	2242.19	2512.69	3108.02	922.21	1109.27	1391.5
TRINITY_DN8196_c0_g1_i5	Photosynthesis.photophosphorylation.photosystem II.repair and reassembly cycle.assembly factor *(LQY1)		366.026	-2.77277	0.510697	-3.47128	0.000517986	0.0174289	737.47	767.733	977.243	157.087	58.8505	147.766	95.5137	242.056	110.519
TRINITY_DN821_c1_g1_i2	not assigned.annotated		2763.57	-1.91703	0.24128	-3.80068	0.000144299	0.00608086	3894.58	3910.1	2869.45	900.736	1172.46	752.258	3872.03	3628.41	3872.06
TRINITY_DN8233_c0_g1_i7	RNA biosynthesis.transcriptional regulation.NF-Y transcription factor complex.component *(NF-YA)		42.7608	-7.7866	1.55492	-4.36459	1.27e-05	0.000771194	65.2882	46.9688	8.0855	0	0	0	53.0313	44.4714	167.002
TRINITY_DN8235_c1_g1_i2	Carbohydrate metabolism.sucrose metabolism.degradation.hexokinase		617.619	-1.85975	0.149839	-5.73783	9.59e-09	1.53e-06	736.48	783.437	715.865	231.282	201.599	183.718	897.213	901.553	907.422
TRINITY_DN8330_c0_g1_i7	not assigned.annotated		37.3303	-8.23695	1.24814	-5.7982	6.7e-09	1.12e-06	57.2747	39.0493	54.4459	0	0	0	69.0097	51.5079	64.6855
TRINITY_DN8365_c0_g1_i4	Protein homeostasis.protein quality control.plastidial Hsp70 chaperone system.co-chaperone *(Hsp40)		44.8799	-5.39413	1.38111	-3.18158	0.00146472	0.0403421	63.603	125.18	6.56974	0	4.46973	0	94.443	30.1289	79.5248
TRINITY_DN8376_c0_g1_i1	not assigned.annotated		245.641	-1.62405	0.200663	-3.10993	0.00187133	0.0488805	459.031	520.803	477.732	152.585	151.31	168.801	77.9525	110.893	91.6576
TRINITY_DN84_c2_g1_i2	Vesicle trafficking.multi-pathway trafficking regulation.target membrane fusion.SNARE membrane fusion complexes.Qb-type SNARE components.Membrin-group component		49.8862	-8.56173	2.15622	-3.50694	0.000453294	0.0157222	164.409	16.0681	24.2384	0	0	0	153.353	0	90.9074
TRINITY_DN8451_c0_g2_i2	RNA processing.pre-RNA splicing.spliceosome-associated non-snRNP factor activities.SMU splicing factor complex.component *(SMU1)		34.4876	-8.49847	1.32622	-5.65401	1.57e-08	2.35e-06	36.6306	69.853	89.8215	0	0	0	53.3329	29.4417	31.309
TRINITY_DN8485_c0_g2_i1	not assigned.annotated		23.183	-7.29055	1.95997	-3.20951	0.00132961	0.0373781	0	55.05	28.8542	0	0	0	40.1094	42.1923	42.4413
TRINITY_DN851_c1_g1_i1	not assigned.not annotated		59.8627	-2.31576	0.420024	-3.13258	0.00173278	0.0459234	121.422	123.827	115.775	32.1277	22.258	18.4554	32.7103	50.1149	22.0747
TRINITY_DN851_c4_g1_i4	Photosynthesis.photophosphorylation.photosystem I.LHC-I complex.component *(LHCa2)		5554.58	-3.6984	0.648538	-4.16074	3.17e-05	0.00169174	11669.3	11541.9	4911.07	609.072	652.477	904.691	2605.01	13360.8	3736.87
TRINITY_DN8538_c0_g1_i4	not assigned.annotated		266.246	-4.5086	0.84743	-4.14029	3.47e-05	0.00182159	1091.78	1041.21	153.184	28.572	30.9878	40.8327	0	6.82631	2.82888
TRINITY_DN8611_c0_g1_i2	not assigned.annotated		567.06	-4.51676	0.900005	-3.90749	9.33e-05	0.00419832	865.026	874.278	3143.39	49.4417	72.8542	90.943	0	0	7.60985
TRINITY_DN8688_c0_g1_i3	Cytoskeleton organisation.microtubular network.alpha-beta-Tubulin heterodimer.beta-Tubulin component *(TUB)		579.364	-2.81223	0.33977	-5.33368	9.62e-08	1.11e-05	1208.76	1169.19	1073.41	113.361	156.524	221.068	368.27	568.828	334.867
TRINITY_DN8688_c0_g2_i1	not assigned.annotated		3124.2	-2.38629	0.427333	-3.24404	0.00117845	0.0340225	5573.94	5471.65	5159.25	960.006	1249.42	889.918	3895.63	1287.11	3630.91
TRINITY_DN87020_c0_g1_i1	not assigned.annotated		69.453	-7.64117	1.8567	-3.57687	0.000347738	0.0126324	319.597	294.865	0	0	2.04	1.16488	1.93696	1.43024	4.04211
TRINITY_DN8712_c0_g1_i7	RNA processing.RNA homeostasis.post-transcriptional regulation.regulatory protein		58.3972	-7.85519	1.94467	-3.52513	0.000423282	0.0148072	75.487	51.4894	0	0	0	0	176.795	77.3535	144.451
TRINITY_DN8734_c0_g1_i3	Protein biosynthesis.organelle machinery.mitochondrial ribosome biogenesis.small ribosomal subunit proteome.component *(uS5m)		18.376	-8.05017	2.0179	-3.49381	0.000476178	0.0163165	63.3001	73.5263	7.30352	0	0	0	5.24182	16.0126	0
TRINITY_DN8811_c0_g2_i16	External stimuli response.light.UV-B light.substrate adaptor of CUL4-based ubiquitin ligase *(DHU1)		37.9858	-6.83912	1.13828	-5.1298	2.9e-07	2.96e-05	94.2629	121.256	123.402	0	0	2.95204	0	0	0
TRINITY_DN883_c1_g1_i10	Coenzyme metabolism.thiamine pyrophosphate biosynthesis.thiazole moiety.thiazole synthase *(Thi1)		48588.5	-4.27531	0.284087	-11.5293	9.4e-31	4.09e-27	124128	117017	107847	6155.86	6476.01	5390.73	22463.5	31747	16071.3
TRINITY_DN883_c1_g1_i3	Coenzyme metabolism.thiamine pyrophosphate biosynthesis.thiazole moiety.thiazole synthase *(Thi1)		26530.2	-4.01278	0.608725	-4.94933	7.45e-07	6.79e-05	60191.8	67087	52621.9	4430.58	4272.97	2441.06	7884.3	32657.8	7184.59
TRINITY_DN8852_c0_g2_i2	Multi-process regulation.circadian clock system.night-time repressor *(COR27)		165.513	-4.61575	0.620424	-5.82787	5.61e-09	9.64e-07	628	564.628	222.235	19.7923	23.0892	14.7509	2.5972	11.7381	2.78862
TRINITY_DN8907_c0_g2_i1	not assigned.annotated		49.2858	-2.8504	0.578776	-3.1971	0.00138817	0.0386086	148.23	160.802	72.0418	14.257	25.6523	12.6092	5.26212	2.80948	1.90856
TRINITY_DN8949_c0_g1_i3	not assigned.annotated		924.352	-2.13696	0.20257	-5.61268	1.99e-08	2.88e-06	1923.31	2049.72	2085.06	353.333	500.587	522.332	282.736	312.322	289.764
TRINITY_DN8985_c5_g1_i1	not assigned.not annotated		15.5787	-4.49643	0.943028	-3.70766	0.000209181	0.00834781	40.4145	20.255	30.526	1.12576	1.85643	1.01288	22.0485	11.865	11.1039
TRINITY_DN9047_c0_g1_i2	Protein modification.protein folding.Cyclophilin-type chaperone activities.peptidyl-prolyl cis-trans isomerase *(ROC4)		3020.99	-2.05134	0.234583	-4.48175	7.4e-06	0.000495152	7323.44	7445.11	6100.31	1734.94	1519.74	1780.2	349.788	383.411	551.916
TRINITY_DN9052_c0_g1_i6	Vesicle trafficking.endocytic trafficking.clathrin-independent machinery.adapter protein *(FLOT)		102.251	-3.13504	0.655676	-3.25625	0.00112896	0.0329874	250.886	335.675	233.015	26.3836	49.0792	17.5964	0.869741	6.75647	0
TRINITY_DN9063_c0_g2_i3	not assigned.annotated		48.1974	-3.48317	0.671379	-3.69862	0.000216779	0.00856047	161.673	102.7	42.5419	6.577	8.94282	11.8107	21.6977	48.7415	29.0917
TRINITY_DN908_c0_g1_i8	not assigned.annotated		85.1225	-2.30471	0.417489	-3.12513	0.00177728	0.0468552	122.163	113.389	141.787	18.8172	39.2937	17.7506	127.748	102.2	82.9544
TRINITY_DN9082_c0_g1_i10	Secondary metabolism.terpenoids.mevalonate pathway.3-hydroxy-3-methylglutaryl-CoA reductase		155.607	-5.9245	0.803181	-6.13125	8.72e-10	1.88e-07	154.003	177.603	116.204	7.95411	0	0	246.632	352.314	345.752
TRINITY_DN9083_c0_g1_i1	Enzyme classification.EC_3 hydrolases.EC_3.2 glycosylase		66.0921	-3.37037	0.54664	-4.33625	1.45e-05	0.000858489	191.292	215.706	125.603	24.9299	7.84945	19.1024	2.67543	2.81998	4.85165
TRINITY_DN9100_c0_g1_i1	Lipid metabolism.phytosterol metabolism.plant sterol pathway.sterol delta8-delta7 isomerase		192.424	-3.35491	0.662341	-3.55544	0.000377344	0.0135338	116.047	154.961	298.794	4.46888	33.9428	16.8115	326.417	449.527	330.842
TRINITY_DN9100_c0_g2_i7	Lipid metabolism.phytosterol metabolism.plant sterol pathway.sterol delta8-delta7 isomerase		6600.59	-3.09566	0.222195	-9.43163	4.04e-21	7.12e-18	10678.9	10664	10316.3	1255.55	1293	1154.85	6756.73	10391.5	6894.54
TRINITY_DN9131_c0_g1_i3	Solute transport.carrier-mediated transport.solute transporter *(MTCC)		78.8598	-2.73166	0.466018	-3.71587	0.000202505	0.00813959	145.378	167.098	215.487	24.1773	25.8591	29.4616	34.771	15.8643	51.6414
TRINITY_DN915_c0_g1_i22	not assigned.annotated		122.614	-3.09317	0.56984	-3.67326	0.00023948	0.00931602	274.258	251.598	169.784	12.1851	41.23	27.6129	94.3317	170.462	62.0619
TRINITY_DN918_c0_g1_i3	Lipid metabolism.glycerolipid metabolism.glycerolipid degradation.phospholipase activities.phospholipase D activities.phospholipase-D *(PLD-zeta)		141.484	-8.20673	1.88306	-3.82713	0.000129645	0.00556027	123.751	0	37.5228	0	0	0	391.455	417.234	303.392
TRINITY_DN9208_c0_g2_i1	Lipid metabolism.glycerolipid metabolism.triacylglycerol biosynthesis.phospholipid:diacylglycerol acyltransferase activities.phospholipid:diacylglycerol acyltransferase *(PDAT)		19.53	-6.98036	1.51606	-3.94467	7.99e-05	0.00368637	19.3587	30.8683	18.5062	0	0	0	63.8148	8.07561	35.1465
TRINITY_DN921_c3_g1_i2	not assigned.annotated		198.863	-2.56969	0.265389	-5.91469	3.33e-09	6.01e-07	441.336	413.295	467.766	86.079	74.5469	62.5436	97.6551	85.254	61.2909
TRINITY_DN9215_c2_g1_i1	not assigned.annotated		507.224	-2.78537	0.395575	-4.51334	6.38e-06	0.000437141	1186.93	1172.11	1540.85	163.335	189.988	212.27	19.4861	24.1046	55.9564
TRINITY_DN925_c1_g2_i1	Enzyme classification.EC_1 oxidoreductases.EC_1.14 oxidoreductase acting on paired donor with incorporation or reduction of molecular oxygen		46.7495	-23.1071	2.64303	-8.36431	6.05e-17	6.07e-14	39.9129	115.384	141.376	0	0	0	124.073	0	0
TRINITY_DN9264_c0_g1_i8	Nucleotide metabolism.deoxynucleotides.biosynthesis.ribonucleoside-diphosphate reductase heterodimer.small subunit		890.864	-2.72025	0.479493	-3.58765	0.000333672	0.0122364	1889.29	2024.81	2607.87	311.923	380.247	297.454	186.058	62.7643	257.344
TRINITY_DN9264_c0_g1_i9	Nucleotide metabolism.deoxynucleotides.biosynthesis.ribonucleoside-diphosphate reductase heterodimer.small subunit		481.669	-3.50748	0.771207	-3.25137	0.0011485	0.0333847	1603.02	1865.72	392.236	73.3717	214.348	51.4599	42.7366	19.7165	72.403
TRINITY_DN9278_c0_g1_i2	Redox homeostasis.reactive oxygen scavenging.superoxide dismutase activities.copper/zinc superoxide dismutase *(CSD)		608.645	-6.5034	1.75788	-3.1307	0.00174392	0.0461809	1321.04	1337.59	115.179	30.7224	0	0	1380.01	21.7087	1271.56
TRINITY_DN9279_c0_g1_i3	not assigned.annotated		1175.5	-3.36104	0.23144	-10.2015	1.95e-24	4.55e-21	1665.68	1680.8	1492.48	123.978	170.121	175.981	1458.55	2053.42	1758.47
TRINITY_DN9279_c0_g1_i4	Photosynthesis.photophosphorylation.photosystem I.LHC-I complex.component *(LHCa4)		13504.3	-3.48893	0.31269	-7.95974	1.72e-15	1.36e-12	18374.5	18814.5	24265.9	1394.33	2017.66	2061.22	13485.4	24534.3	16590.6
TRINITY_DN9279_c0_g2_i1	Photosynthesis.photophosphorylation.photosystem I.LHC-I complex.component *(LHCa4)		205.664	-4.81559	1.22819	-3.10668	0.00189198	0.0493018	67.5178	71.0793	209.094	0	0	12.9535	448.865	564.456	477.008
TRINITY_DN9279_c0_g2_i4	Photosynthesis.photophosphorylation.photosystem I.LHC-I complex.component *(LHCa4)		150.404	-7.88689	1.44779	-4.75684	1.97e-06	0.000157694	24.913	12.8893	91.5153	0	0	0	285.592	604.291	334.438
TRINITY_DN9279_c0_g2_i5	Photosynthesis.photophosphorylation.photosystem I.LHC-I complex.component *(LHCa4)		23936.5	-3.49671	0.246257	-10.1386	3.72e-24	8.38e-21	32871.9	33535.4	46362.3	2718.58	3283.57	3987.81	27635.5	34666.3	30367.5
TRINITY_DN9449_c1_g1_i11	not assigned.annotated		151.404	-2.10956	0.297477	-3.7299	0.000191557	0.00779557	287.706	279.611	242.494	57.3463	71.1241	58.747	148.765	84.8041	132.034
TRINITY_DN9495_c0_g1_i3	Vesicle trafficking.endocytic trafficking.clathrin-dependent machinery.AP-2 cargo adaptor complex.large subunit beta *(AP1/2B)		12.9971	-5.02442	1.21027	-3.32523	0.000883444	0.0269853	25.5066	19.5011	47.888	0	2.68658	0	6.08308	3.99223	11.3168
TRINITY_DN9539_c0_g1_i6	RNA biosynthesis.RNA polymerase II-dependent transcription.transcription initiation.TFIIf basal transcription factor heterodimer.subunit beta		120.198	-3.57033	0.456094	-5.63553	1.75e-08	2.58e-06	385.81	320.858	227.786	31.6104	27.6469	19.4817	13.1073	35.591	19.8938
TRINITY_DN95517_c0_g1_i1	not assigned.annotated		10.038	-6.55735	1.56463	-3.55185	0.000382527	0.0136871	36.2047	24.8184	16.7894	0	0	1.13698	0.95612	8.43605	2.00002
TRINITY_DN9565_c0_g2_i1	not assigned.annotated		150.21	-3.20003	0.640243	-3.43624	0.00058985	0.0195051	186.587	150.043	421.377	13.0174	32.6365	36.6551	216.257	79.6806	215.637
TRINITY_DN9651_c0_g1_i1	not assigned.annotated		26.5708	-8.34507	1.42656	-5.1488	2.62e-07	2.73e-05	68.661	83.1689	26.2115	0	0	0	8.64982	26.3281	26.118
TRINITY_DN9651_c0_g1_i5	not assigned.annotated		332.052	-2.05753	0.211172	-5.00789	5.5e-07	5.21e-05	627.459	505.099	579.732	154.811	147.643	109.242	289.87	286.257	288.353
TRINITY_DN967_c1_g1_i1	not assigned.annotated		70.3037	-2.39733	0.397431	-3.5159	0.00043826	0.0152901	74.6315	105.995	137.924	16.4448	24.1796	19.6825	98.904	77.9371	77.035
TRINITY_DN9743_c1_g1_i3	Protein modification.phosphorylation.TKL protein kinase superfamily.WAK/WAKL protein kinase		602.656	-2.43146	0.286924	-4.98899	6.07e-07	5.68e-05	846.768	659.172	1000.09	117.277	194.519	152.188	854.781	893.944	705.164
TRINITY_DN97587_c0_g1_i1	Protein biosynthesis.organelle machinery.plastidial ribosome biogenesis.rRNA maturation.endoribonuclease *(SOT1)		5299.51	-1.88584	0.146272	-6.0561	1.39e-09	2.83e-07	11793	11493.9	11415	2960.18	3171.47	3257.75	1204.32	1038.99	1360.88
TRINITY_DN9873_c0_g2_i1	not assigned.annotated		10.6587	-5.39859	1.37107	-3.20814	0.00133596	0.0375079	20.1893	9.64767	11.9262	0	0.904288	0	15.3321	14.8079	23.1208
TRINITY_DN99_c0_g2_i2	Secondary metabolism.terpenoids.carotenoid biosynthesis.apocarotenoids.carotenoid cleavage dioxygenase *(CCD4)		4963.02	-5.14107	0.285567	-14.5012	1.19e-47	1.29e-43	4968.99	5206.12	4192.95	148.722	125.633	133.094	12416.9	10700.5	6774.19
TRINITY_DN9928_c2_g1_i2	Enzyme classification.EC_1 oxidoreductases.EC_1.14 oxidoreductase acting on paired donor with incorporation or reduction of molecular oxygen		1420.08	-21.7838	3.47067	-5.98841	2.12e-09	4.08e-07	0	111.227	0	0	0	0	1976.27	8314.02	2379.22
TRINITY_DN9940_c0_g1_i10	Nutrient uptake.nitrogen assimilation.ammonium assimilation.glutamine synthetase activities.cytosolic glutamine synthetase *(GLN1)		537.259	-9.24526	2.1422	-3.84897	0.000118616	0.00515498	131.021	125.97	73.4595	0	0	0	2535.24	0	1969.64
TRINITY_DN9942_c0_g1_i3	Protein biosynthesis.ribosome biogenesis.small ribosomal subunit (SSU).SSU processome.pre-40S ribosomal subunit nuclear assembly.UtpA module.assembly factor *(SWA1)		490.133	-1.62981	0.176093	-3.57654	0.00034817	0.0126402	793.719	767.857	751.382	280.281	257.05	210.443	469.988	408.869	471.606
TRINITY_DN9997_c0_g2_i1	not assigned.annotated		84.5369	-5.50147	1.14759	-3.92254	8.76e-05	0.0039802	322.768	373.855	30.0549	7.78068	5.33575	2.97026	1.70902	15.4458	0.912003
[truncated: 1 more columns]

## Sheet: UpCN_(CNvsCDref)
Up-regulated transcripts, count, and annotation in CN the day as compared to CD of S. sesuvioides																				Annotation and functional classification of transcripts encoding TFs that belong to the same K-means group as C4 and CAM genes.							Annotation and functional classification of transcripts encoding phytohormones that belong to the same K-means group as C4 and CAM genes.						Annotation and functional classification of transcripts encoding external stimuli response that belong to the same K-means group as C4 and CAM genes.							Annotation and functional classification of photosynthetic transcripts and their k-means clusters							Annotation and functional classification of transcripts encoding for carbohydrate metabolism that belong to the same K-means group as C4 and CAM genes
					Stats of DE analysis							Transcript count
Transcript	Annotation		baseMean	log2FoldChange	lfcSE	stat	pvalue	padj	C1	C2	C3	CN1	CN2	CN3	SS1	SS2	SS3		Transcript	Annotation	Type	Family	kmeans_Cluster		Transcript	Annotation	Type	Family	kmeans_Cluster		Transcript	Annotation	Type	Function_1	Function_2	kmeans_Cluster		Transcript	Annotation	Type	Function_1	Function_2	kmeans_Cluster		Transcript	Annotation	Type	Function_1	Function_2
TRINITY_DN0_c19_g1_i1	not assigned.annotated		190.735	4.96653	0.714056	5.55492	2.78e-08	3.78e-06	24.5102	13.7804	5.61273	466.351	583.479	312.436	179.193	35.3659	95.8909		TRINITY_DN18108_c0_g1_i2	AT-hook motif nuclear-localized protein 10	Transcription factor	AHL	1		TRINITY_DN13410_c0_g2_i1	9-cis-epoxycarotenoid dioxygenase NCED1, chloroplastic	Phytohormone	Abscisic acid	1		TRINITY_DN31462_c0_g2_i3	Translocator protein homolog	External stimuli response	Stress-responsive protein		1		TRINITY_DN1866_c0_g2_i2	Pyruvate, phosphate dikinase, chloroplastic	Photosynthesis	PEPC regeneration		1		TRINITY_DN6051_c0_g2_i1	Alcohol dehydrogenase 2	Carbohydrate metabolism	Starch metabolism	Glycogenesis
TRINITY_DN1000_c0_g1_i8	not assigned.annotated		30.3629	3.97725	0.758697	3.92416	8.7e-05	0.00396168	1.01498	5.71349	6.38292	40.0188	62.1137	106.354	15.1305	24.9379	11.5998		TRINITY_DN7244_c0_g1_i7	AP2-like ethylene-responsive transcription factor At2g41710	Transcription factor	AP2/ERF	1		TRINITY_DN30998_c0_g1_i1	Abscisic acid 8	Phytohormone	Abscisic acid	1		TRINITY_DN31462_c0_g2_i4	Translocator protein homolog	External stimuli response	Stress-responsive protein		1		TRINITY_DN11684_c0_g1_i12	Pyruvate dehydrogenase E1 component subunit beta-1, mitochondrial	Photosynthesis	C4/CAM	Decarboxylation (Pyruvate)	1		TRINITY_DN1729_c0_g1_i5	Granule-bound starch synthase 1, chloroplastic/amyloplastic	Carbohydrate metabolism	Starch metabolism	Starch synthesis
TRINITY_DN1000_c0_g2_i1	not assigned.annotated		2025.72	1.95954	0.268723	3.57074	0.000355981	0.012888	998.424	1011.8	1182.31	4432.07	4699.07	3287.99	667.319	1110.06	842.459		TRINITY_DN5194_c3_g1_i2	Ethylene-responsive transcription factor ERF053	Transcription factor	AP2/ERF	1		TRINITY_DN34087_c0_g1_i17	Abscisic acid 8	Phytohormone	Abscisic acid	1		TRINITY_DN5095_c0_g2_i10	Metacaspase-1	Multi-process regulation	Cell Death (PCD) system regulatory		1		TRINITY_DN1728_c0_g1_i11	Pyruvate dehydrogenase E1 component subunit beta-1, mitochondrial	Photosynthesis	C4/CAM	Decarboxylation (Pyruvate)	1		TRINITY_DN4922_c0_g1_i15	Granule-bound starch synthase 1, chloroplastic/amyloplastic	Carbohydrate metabolism	Starch metabolism	Starch synthesis
TRINITY_DN10002_c0_g1_i16	not assigned.annotated		190.673	3.31965	0.463397	5.00575	5.56e-07	5.26e-05	27.6343	21.8948	12.2253	121.496	267.334	221.687	306.723	304.989	432.073		TRINITY_DN3580_c0_g1_i6	Ethylene-responsive transcription factor ERF017	Transcription factor	AP2/ERF	1		TRINITY_DN34087_c0_g1_i19	Abscisic acid 8	Phytohormone	Abscisic acid	1									TRINITY_DN8584_c0_g1_i5	NAD-dependent malic enzyme 59 kDa isoform, mitochondrial	Photosynthesis	NAD-ME	Decarboxylation	1		TRINITY_DN4922_c0_g1_i18	Granule-bound starch synthase 1, chloroplastic/amyloplastic	Carbohydrate metabolism	Starch metabolism	Starch synthesis
TRINITY_DN10002_c0_g1_i17	not assigned.annotated		778.737	5.21118	0.634589	6.63606	3.22e-11	1.03e-08	19.3364	41.1249	12.8668	816.025	980.01	897.85	724.037	2694.82	822.559		TRINITY_DN4823_c0_g1_i6	Ethylene-responsive transcription factor ERF017	Transcription factor	AP2/ERF	1		TRINITY_DN34087_c0_g1_i2	Abscisic acid 8	Phytohormone	Abscisic acid	1									TRINITY_DN14373_c0_g1_i3	Aspartate aminotransferase, cytoplasmic	Photosynthesis	Transfer acid generation	C4/CAM	1		TRINITY_DN4922_c0_g1_i2	Granule-bound starch synthase 1, chloroplastic/amyloplastic	Carbohydrate metabolism	Starch metabolism	Starch synthesis
TRINITY_DN10028_c2_g1_i1	RNA biosynthesis.transcriptional regulation.Homeobox transcription factor superfamily.HD-ZIP I/II-type transcription factor		141.714	2.09551	0.317806	3.44711	0.000566616	0.018861	52.5431	36.1881	38.0813	167.057	211.24	162.979	200.753	248.389	158.196		TRINITY_DN13169_c1_g1_i3	Dehydration-responsive element-binding protein 1A	Transcription factor	AP2/ERF	1		TRINITY_DN34087_c0_g1_i22	Abscisic acid 8	Phytohormone	Abscisic acid	1									TRINITY_DN14373_c0_g1_i7	Aspartate aminotransferase, cytoplasmic isozyme 1	Photosynthesis	Transfer acid generation	C4/CAM	1		TRINITY_DN4922_c0_g1_i6	Granule-bound starch synthase 1, chloroplastic/amyloplastic	Carbohydrate metabolism	Starch metabolism	Starch synthesis
TRINITY_DN10031_c0_g1_i1	RNA processing.pre-RNA splicing.spliceosome-associated non-snRNP factor activities.splicing factor *(SR45a)		46.1493	4.10675	0.958106	3.24259	0.00118448	0.0341511	3.07247	9.21448	0	66.1529	80.0226	56.9562	41.5968	122.79	35.539		TRINITY_DN35619_c0_g1_i1	Dehydration-responsive element-binding protein 1F	Transcription factor	AP2/ERF	1		TRINITY_DN16932_c0_g1_i2	Abscisic acid receptor PYL4	Phytohormone	Abscisic acid	1									TRINITY_DN58850_c0_g1_i44	Alanine--glyoxylate aminotransferase 2 homolog 2, mitochondrial	Photosynthesis	Photorespiration		1		TRINITY_DN6671_c1_g1_i38	Granule-bound starch synthase 1, chloroplastic/amyloplastic	Carbohydrate metabolism	Starch metabolism	Starch synthesis
TRINITY_DN10034_c0_g1_i10	Solute transport.channels.fluoride anion export channel *(FEX)		179.277	3.19928	0.525038	4.18881	2.8e-05	0.0015267	43.2141	12.7818	64.2692	318.065	389.121	406.654	154.427	107.217	117.746		TRINITY_DN8747_c0_g2_i1	Ethylene-responsive transcription factor ERF026	Transcription factor	AP2/ERF	1		TRINITY_DN26878_c0_g2_i7	Abscisic acid receptor PYL4	Phytohormone	Abscisic acid	1									TRINITY_DN14373_c0_g1_i17	Aspartate aminotransferase, cytoplasmic	Photosynthesis	Transfer acid generation	C4/CAM	1		TRINITY_DN22823_c0_g1_i10	Probable alpha-amylase 2	Carbohydrate metabolism	Starch metabolism	Starch phosphorolytic degradation
TRINITY_DN10034_c0_g1_i4	Secondary metabolism.phenolics.flavonoid biosynthesis.flavonols.flavonol synthase *(FLS)		239.006	3.18267	0.636509	3.42912	0.000605532	0.0199257	16.3515	42.7922	106.803	571.891	433.524	508.22	170.179	97.2314	204.063		TRINITY_DN8747_c0_g2_i4	Ethylene-responsive transcription factor ERF027	Transcription factor	AP2/ERF	1		TRINITY_DN35224_c0_g1_i8	Abscisic acid receptor PYL4	Phytohormone	Abscisic acid	1									TRINITY_DN14373_c0_g1_i9	Aspartate aminotransferase, cytoplasmic	Photosynthesis	Transfer acid generation	C4/CAM	1		TRINITY_DN22823_c0_g2_i11	Probable alpha-amylase 2	Carbohydrate metabolism	Starch metabolism	Starch phosphorolytic degradation
TRINITY_DN10054_c0_g1_i3	RNA biosynthesis.transcriptional regulation.Trihelix-type transcription factor		35.2927	9.36659	1.80351	4.63906	3.5e-06	0.000259617	0	0	0	187.04	58.4095	67.8808	0	0	4.30428		TRINITY_DN9582_c0_g1_i3	Dehydration-responsive element-binding protein 1D	Transcription factor	AP2/ERF	1		TRINITY_DN9706_c0_g1_i2	Abscisic acid receptor PYL11	Phytohormone	Abscisic acid	1									TRINITY_DN6784_c1_g1_i3	Aspartate aminotransferase, cytoplasmic	Photosynthesis	Transfer acid generation	C4/CAM	1		TRINITY_DN37989_c0_g1_i3	Alpha-amylase	Carbohydrate metabolism	Starch metabolism	Starch phosphorolytic degradation
TRINITY_DN10075_c0_g1_i3	Cell wall organisation.pectin.rhamnogalacturonan I.biosynthesis.beta-1,4-galactosyltransferase *(GALS)		326.94	2.15857	0.292958	3.95474	7.66e-05	0.00356733	105.6	106.833	77.2453	479.2	491.684	318.697	376.953	514.09	472.162		TRINITY_DN12301_c0_g1_i1	Ethylene-responsive transcription factor 4	Transcription factor	AP2/ERF	1		TRINITY_DN4747_c0_g1_i11	Protein FAF-like, chloroplastic	Phytohormone	Abscisic acid	1									TRINITY_DN6784_c1_g1_i6	Aspartate aminotransferase, cytoplasmic	Photosynthesis	Transfer acid generation	C4/CAM	2		TRINITY_DN37989_c0_g2_i1	Alpha-amylase	Carbohydrate metabolism	Starch metabolism	Starch phosphorolytic degradation
TRINITY_DN10083_c0_g1_i4	Lipid metabolism.glycerolipid metabolism.phosphatidylcholine biosynthesis.choline homeostasis.choline kinase *(CEK)		342.593	2.16417	0.273238	4.26066	2.04e-05	0.00115322	78.0885	83.6056	65.377	350.089	261.299	403.75	534.444	599.595	707.085		TRINITY_DN12301_c0_g3_i1	Ethylene-responsive transcription factor 4	Transcription factor	AP2/ERF	1		TRINITY_DN977_c2_g1_i3	Protein NRT1/ PTR FAMILY 4.6	Phytohormone	Abscisic acid	1									TRINITY_DN6784_c1_g1_i8	Aspartate aminotransferase, cytoplasmic	Photosynthesis	Transfer acid generation	C4/CAM	1		TRINITY_DN8521_c0_g1_i24	Hexokinase-2	Carbohydrate metabolism	Starch metabolism	Glycolysis
TRINITY_DN10089_c0_g1_i2	not assigned.annotated		33.2267	4.11163	0.857003	3.63083	0.000282512	0.0106968	2.06287	2.34331	2.48552	66.7889	22.8852	30.2048	67.2885	27.3158	77.6649		TRINITY_DN556_c0_g1_i2	Ethylene-responsive transcription factor 4	Transcription factor	AP2/ERF	1		TRINITY_DN27059_c0_g1_i1	IAA-amino acid hydrolase ILR1-like 6	Phytohormone	Auxin	1									TRINITY_DN3662_c0_g1_i11	Glyceraldehyde-3-phosphate dehydrogenase B, chloroplastic	Photosynthesis	Calvin cycle		1		TRINITY_DN3347_c3_g1_i1	Alkaline/neutral invertase C, mitochondrial	Carbohydrate metabolism	Sucrose metabolism degradation	Glycolysis
TRINITY_DN10111_c0_g1_i2	not assigned.annotated		532.848	13.0565	1.43225	8.41789	3.83e-17	3.97e-14	0	0	0	2983.41	939.381	872.834	0	0	0		TRINITY_DN556_c0_g2_i6	Ethylene-responsive transcription factor 4	Transcription factor	AP2/ERF	1		TRINITY_DN5223_c0_g2_i2	Probable indole-3-acetic acid-amido synthetase GH3.1	Phytohormone	Auxin	1									TRINITY_DN10981_c0_g1_i14	Chaperonin-like RbcX protein 2, chloroplastic	Photosynthesis	Calvin cycle		1		TRINITY_DN56789_c0_g1_i2	Cell wall / vacuolar inhibitor of fructosidase 1	Carbohydrate metabolism	Sucrose metabolism degradation	Glycolysis
TRINITY_DN10111_c0_g1_i9	not assigned.annotated		862.53	8.99192	1.20911	6.60977	3.85e-11	1.21e-08	0	10.0807	3.93643	3033.52	2459.85	1624.12	153.352	9.47151	468.443		TRINITY_DN11944_c2_g1_i2	Ethylene-responsive transcription factor ERF110	Transcription factor	AP2/ERF	1		TRINITY_DN3465_c0_g1_i6	Auxin-responsive protein IAA1	Phytohormone	Auxin	1									TRINITY_DN10981_c0_g1_i4	Chaperonin-like RbcX protein 2, chloroplastic	Photosynthesis	Calvin cycle		1		TRINITY_DN13603_c0_g1_i7	6-phosphofructo-2-kinase/fructose-2,6-bisphosphatase	Carbohydrate metabolism	Sucrose metabolism regulation	Glycolysis
TRINITY_DN10118_c0_g3_i2	not assigned.annotated		18.8928	6.40837	1.4498	3.73042	0.000191163	0.00778439	0	0	0	4.36048	16.9509	24.3263	50.9089	32.4051	41.0833		TRINITY_DN21551_c0_g1_i6	Ethylene-responsive transcription factor ABR1	Transcription factor	AP2/ERF	1		TRINITY_DN3465_c0_g1_i7	Auxin-responsive protein IAA14	Phytohormone	Auxin	1									TRINITY_DN10981_c0_g2_i1	Chaperonin-like RbcX protein 2, chloroplastic	Photosynthesis	Calvin cycle		1		TRINITY_DN2125_c0_g1_i1	NADP-dependent glyceraldehyde-3-phosphate dehydrogenase	Carbohydrate metabolism	Starch metabolism	Glycolysis
TRINITY_DN1012_c0_g1_i12	RNA biosynthesis.transcriptional regulation.FRS/FRF-type transcription factor		33.0621	7.72089	1.5569	4.31684	1.58e-05	0.000929944	0	0	0	83.4092	12.54	18.5969	27.8445	97.517	57.6512		TRINITY_DN66974_c0_g2_i2	Ethylene-responsive transcription factor ABR1	Transcription factor	AP2/ERF	1		TRINITY_DN9281_c0_g1_i11	Auxin-responsive protein IAA29	Phytohormone	Auxin	1									TRINITY_DN10981_c0_g2_i7	Chaperonin-like RbcX protein 2, chloroplastic	Photosynthesis	Calvin cycle		1		TRINITY_DN2125_c0_g1_i2	NADP-dependent glyceraldehyde-3-phosphate dehydrogenase	Carbohydrate metabolism	Starch metabolism	Glycolysis
TRINITY_DN101259_c0_g1_i2	not assigned.annotated		84.8526	3.87858	0.642266	4.48191	7.4e-06	0.000495152	5.09035	6.86632	10.4909	47.0263	172.112	114.594	185.768	109.765	111.96		TRINITY_DN11019_c1_g1_i7	Transcription factor bHLH130	Transcription factor	bHLH	1		TRINITY_DN11494_c0_g1_i15	Protein PIN-LIKES 7	Phytohormone	Auxin	1									TRINITY_DN9297_c2_g1_i8	Phosphoglycolate phosphatase 2	Photosynthesis	Photorespiration		1		TRINITY_DN2784_c0_g1_i21	NADP-dependent glyceraldehyde-3-phosphate dehydrogenase	Carbohydrate metabolism	Starch metabolism	Glycolysis
TRINITY_DN10146_c0_g1_i11	Phytohormone action.ethylene.biosynthesis.1-aminocyclopropane-1-carboxylate (ACC) oxidase		599.526	4.25586	0.538495	6.04622	1.48e-09	2.98e-07	63.7155	38.2421	88.3592	1780.82	1275.75	591.477	404.687	386.062	766.618		TRINITY_DN12102_c0_g1_i10	Transcription factor bHLH87	Transcription factor	bHLH	1		TRINITY_DN22069_c0_g1_i1	Auxin efflux carrier component 5	Phytohormone	Auxin	1									TRINITY_DN10508_c0_g1_i5	Mitochondrial uncoupling protein 5	Transporter	C4/CAM transporter		1		TRINITY_DN1836_c0_g2_i1	ATP-dependent 6-phosphofructokinase 3	Carbohydrate metabolism	Starch metabolism	Glycolysis
TRINITY_DN10146_c0_g1_i13	Phytohormone action.ethylene.biosynthesis.1-aminocyclopropane-1-carboxylate (ACC) oxidase		2521.88	5.32435	0.771145	5.6077	2.05e-08	2.95e-06	110.99	115.837	238.691	11080.7	4900.72	2684.23	1339.3	259.432	1967.03		TRINITY_DN12102_c0_g1_i3	Transcription factor bHLH87	Transcription factor	bHLH	1		TRINITY_DN9518_c0_g1_i1	Cytochrome P450 734A1	Phytohormone	Brassinosteroid	1									TRINITY_DN6106_c0_g1_i3	Mitochondrial uncoupling protein 5	Transporter	C4/CAM transporter		1		TRINITY_DN2138_c0_g1_i19	ATP-dependent 6-phosphofructokinase 3	Carbohydrate metabolism	Starch metabolism	Glycolysis
TRINITY_DN10146_c0_g1_i14	Phytohormone action.ethylene.biosynthesis.1-aminocyclopropane-1-carboxylate (ACC) oxidase		306.161	5.57642	1.31934	3.46871	0.00052296	0.01756	10.3032	28.8921	0	1025.89	650.683	180.068	276.359	22.5644	560.687		TRINITY_DN15091_c0_g1_i3	Transcription factor bHLH35	Transcription factor	bHLH	1		TRINITY_DN15159_c0_g1_i1	BES1/BZR1 homolog protein 2	Phytohormone	Brassinosteroid	1									TRINITY_DN1657_c0_g1_i4	Aluminum-activated malate transporter 2	Transporter	Malate transporter	C4/CAM	1		TRINITY_DN6550_c0_g1_i13	ATP-dependent 6-phosphofructokinase 3	Carbohydrate metabolism	Starch metabolism	Glycolysis
TRINITY_DN10146_c0_g1_i19	Phytohormone action.ethylene.biosynthesis.1-aminocyclopropane-1-carboxylate (ACC) oxidase		58.1997	9.99138	1.89107	4.75464	1.99e-06	0.000159227	0	0	0	331.312	135.002	52.0455	0	5.43807	0		TRINITY_DN15091_c0_g2_i1	Transcription factor bHLH27	Transcription factor	bHLH	1		TRINITY_DN35586_c0_g2_i7	Cytokinin riboside 5	Phytohormone	Cytokinin	1									TRINITY_DN385_c0_g1_i4	Aluminum-activated malate transporter 2	Transporter	Malate transporter	C4/CAM	1		TRINITY_DN2138_c0_g1_i17	ATP-dependent 6-phosphofructokinase 1	Carbohydrate metabolism	Starch metabolism	Glycolysis
TRINITY_DN10171_c0_g1_i8	Protein homeostasis.ubiquitin-proteasome system.ubiquitin-fold protein conjugation.U-Box E3 ubiquitin ligase activities.group-III.E3 ubiquitin ligase *(PUB25)		1593.01	2.37593	0.394699	3.48603	0.000490244	0.0167075	689.711	655.323	446.39	3537.89	3675.44	2082.37	988.647	1541.08	720.254		TRINITY_DN1928_c0_g1_i6	Transcription factor bHLH112	Transcription factor	bHLH	1		TRINITY_DN73_c1_g1_i6	Cytokinin riboside 5	Phytohormone	Cytokinin	1									TRINITY_DN8091_c0_g1_i3	ATP-citrate synthase alpha chain protein 3	Photosynthesis	Citrate generation	C4/CAM	1		TRINITY_DN10031_c0_g1_i1	Alpha-glucan phosphorylase, H isozyme	Carbohydrate metabolism	Starch metabolism	Transitory starch pathway
TRINITY_DN1019_c0_g1_i2	Redox homeostasis.ascorbate-based redox regulation.ascorbate metabolism.L-galactose biosynthesis pathway.GDP-L-galactose phosphorylase *(VTC2/5)		2456.77	3.58599	0.386752	6.68643	2.29e-11	7.46e-09	319.431	215.226	258.699	2419.66	2750.1	4359.05	3091.98	3004.97	5691.82		TRINITY_DN23234_c0_g1_i1	Transcription factor bHLH162	Transcription factor	bHLH	1		TRINITY_DN8764_c0_g1_i5	Cytokinin riboside 5	Phytohormone	Cytokinin	1																TRINITY_DN244_c1_g2_i2	Glucose-6-phosphate/phosphate translocator 2, chloroplastic	Transporter	Starch/sugar transporter
TRINITY_DN1019_c0_g1_i5	Redox homeostasis.ascorbate-based redox regulation.ascorbate metabolism.L-galactose biosynthesis pathway.GDP-L-galactose phosphorylase *(VTC2/5)		10088.7	3.21347	0.443818	4.98734	6.12e-07	5.72e-05	1828.03	1996.73	1943.34	18675.6	16555.7	18272.3	4823.97	17427.6	9274.81		TRINITY_DN3203_c0_g1_i4	bHLH-type transcription factor	Transcription factor	bHLH	1		TRINITY_DN8764_c0_g1_i9	Cytokinin riboside 5	Phytohormone	Cytokinin	1																TRINITY_DN3486_c0_g2_i1	Glucose-6-phosphate/phosphate translocator 2, chloroplastic	Transporter	Starch/sugar transporter
TRINITY_DN10264_c0_g1_i49	Protein modification.phosphorylation.CMGC protein kinase superfamily.CLK/LAMMER protein kinase		27.7878	8.02837	1.41505	4.96686	6.8e-07	6.26e-05	0	0	0	61.1189	55.5305	25.4011	13.9521	41.0278	53.0597		TRINITY_DN3220_c2_g1_i1	Transcription factor bHLH68	Transcription factor	bHLH	1		TRINITY_DN8764_c0_g2_i5	Cytokinin riboside 5	Phytohormone	Cytokinin	1																TRINITY_DN7322_c0_g2_i1	Glucose-6-phosphate/phosphate translocator 2, chloroplastic	Transporter	Starch/sugar transporter
TRINITY_DN10273_c0_g1_i6	Lipid metabolism.glycerolipid metabolism.glycerolipid degradation.phospholipase activities.phospholipase A1 activities.phospholipase-A1 *(PC-PLA1)		132.47	3.41485	0.476533	5.06753	4.03e-07	3.93e-05	27.6794	23.1155	18.8004	364.607	246.603	129.07	103.542	152.818	125.998		TRINITY_DN33556_c0_g1_i2	Transcription factor bHLH71	Transcription factor	bHLH	1		TRINITY_DN14876_c0_g1_i2	Cytokinin dehydrogenase 1	Phytohormone	Cytokinin	1																TRINITY_DN7322_c0_g2_i2	Glucose-6-phosphate/phosphate translocator 2, chloroplastic	Transporter	Starch/sugar transporter
TRINITY_DN10279_c0_g1_i5	Enzyme classification.EC_2 transferases.EC_2.4 glycosyltransferase		132.483	3.39922	0.614796	3.90246	9.52e-05	0.0042777	5.15961	15.2049	21.5348	87.9549	160.254	197.139	240.494	136.213	328.389		TRINITY_DN34902_c0_g1_i1	Transcription factor bHLH68	Transcription factor	bHLH	1		TRINITY_DN62610_c0_g1_i6	Cytokinin dehydrogenase 5	Phytohormone	Cytokinin	1																TRINITY_DN1042_c0_g1_i12	Putative glycerol-3-phosphate transporter 1	Transporter	Starch/sugar transporter
TRINITY_DN1029_c0_g1_i3	Amino acid metabolism.amino acid degradation.branched-chain amino acids.3-hydroxyisobutyryl-CoA hydrolase *(CHY)		346.154	2.95086	0.408122	4.78009	1.75e-06	0.000143327	29.6128	40.2665	76.4832	389.212	295.031	456.139	699.562	506.076	623.006		TRINITY_DN3802_c0_g1_i1	Transcription factor bHLH153	Transcription factor	bHLH	1		TRINITY_DN23767_c1_g1_i3	Zeatin O-glucosyltransferase	Phytohormone	Cytokinin	1																TRINITY_DN2129_c0_g1_i16	Putative glycerol-3-phosphate transporter 1	Transporter	Starch/sugar transporter
TRINITY_DN10296_c0_g1_i1	not assigned.annotated		201.014	3.98247	0.495267	6.02195	1.72e-09	3.42e-07	28.457	57.8835	17.4737	695.355	419.456	510.547	24.4877	34.5071	20.9606		TRINITY_DN3802_c0_g1_i6	Transcription factor bHLH154	Transcription factor	bHLH	1		TRINITY_DN34586_c0_g2_i2	Two-component response regulator ORR9	Phytohormone	Cytokinin	1																TRINITY_DN2129_c0_g1_i6	Putative glycerol-3-phosphate transporter 1	Transporter	Starch/sugar transporter
TRINITY_DN10313_c0_g1_i1	Solute transport.primary active transport.ABC superfamily.ABC1 family.subfamily ABCB transporter		257.573	3.86546	0.827973	3.46081	0.000538551	0.0180372	31.6823	33.3302	64.9304	182.181	226.35	1489.26	143.962	66.3374	80.1242		TRINITY_DN3802_c0_g1_i8	Transcription factor bHLH154	Transcription factor	bHLH	1		TRINITY_DN4602_c2_g1_i1	Two-component response regulator ORR9	Phytohormone	Cytokinin	1																TRINITY_DN4070_c0_g1_i2	Probable plastidic glucose transporter 2	Transporter	Starch/sugar transporter
TRINITY_DN10344_c0_g1_i12	Amino acid metabolism.amino acid degradation.branched-chain amino acids.branched-chain alpha-keto acid dehydrogenase complex.E1 2-oxoisovalerate dehydrogenase subcomplex.subunit alpha		518.417	5.85575	1.02252	4.7488	2.05e-06	0.000162101	20.4827	38.1612	0	1621.04	1302.77	447.473	371.394	469.444	394.983		TRINITY_DN4054_c0_g1_i10	Transcription factor bHLH143	Transcription factor	bHLH	1		TRINITY_DN3733_c0_g1_i7	Transcription factor LHW	Phytohormone	Cytokinin	1																TRINITY_DN262_c1_g1_i7	Sugar transporter ERD6-like 5	Transporter	Starch/sugar transporter
TRINITY_DN10344_c0_g1_i9	Amino acid metabolism.amino acid degradation.branched-chain amino acids.branched-chain alpha-keto acid dehydrogenase complex.E1 2-oxoisovalerate dehydrogenase subcomplex.subunit alpha		725.76	4.23811	0.546309	5.92725	3.08e-09	5.6e-07	76.8957	75.1849	94.2092	2533.48	1498.7	619.51	421.42	407.032	805.412		TRINITY_DN61_c0_g1_i2	Transcription factor bHLH154	Transcription factor	bHLH	1		TRINITY_DN3733_c1_g1_i1	Transcription factor LHW	Phytohormone	Cytokinin	1																TRINITY_DN12647_c0_g1_i2	Bidirectional sugar transporter SWEET14	Transporter	Starch/sugar transporter
TRINITY_DN10364_c0_g1_i8	not assigned.annotated		33.7743	9.10711	1.65	4.91339	8.95e-07	8e-05	0	0	0	96.3848	105.753	97.1081	0	0	4.72289		TRINITY_DN61_c0_g1_i4	Transcription factor bHLH153	Transcription factor	bHLH	1		TRINITY_DN10146_c0_g1_i11	1-aminocyclopropane-1-carboxylate oxidase	Phytohormone	Ethylene	1																TRINITY_DN13568_c1_g1_i1	Bidirectional sugar transporter SWEET14	Transporter	Starch/sugar transporter
TRINITY_DN10376_c0_g2_i2	RNA biosynthesis.transcriptional regulation.TIFY-type transcription factor		337.729	7.33301	1.23456	5.12978	2.9e-07	2.96e-05	6.33105	9.5416	0	1069.96	955.502	466.961	107.439	411.502	12.3154		TRINITY_DN2211_c0_g1_i5	Light-inducible protein CPRF2	Transcription factor	bZIP	1		TRINITY_DN10146_c0_g1_i13	1-aminocyclopropane-1-carboxylate oxidase	Phytohormone	Ethylene	1																TRINITY_DN17043_c0_g1_i10	Bidirectional sugar transporter SWEET17	Transporter	Starch/sugar transporter
TRINITY_DN103790_c0_g1_i1	not assigned.annotated		9.24518	6.99104	1.7394	3.44432	0.000572496	0.0190276	0	0	0	19.4357	41.2459	10.5376	0.855344	9.2761	1.85606		TRINITY_DN5229_c0_g1_i2	Transcription factor TGA4	Transcription factor	bZIP	1		TRINITY_DN10146_c0_g1_i14	1-aminocyclopropane-1-carboxylate oxidase 3	Phytohormone	Ethylene	1																TRINITY_DN17043_c0_g1_i4	Bidirectional sugar transporter SWEET17	Transporter	Starch/sugar transporter
TRINITY_DN10386_c0_g2_i5	Enzyme classification.EC_3 hydrolases.EC_3.2 glycosylase		20.5328	6.51591	1.72072	3.20557	0.00134794	0.0377508	2.03718	0	0	14.1743	69.8917	98.6917	0	0	0		TRINITY_DN20093_c0_g1_i1	Common plant regulatory factor 1	Transcription factor	bZIP	1		TRINITY_DN10146_c0_g1_i19	1-aminocyclopropane-1-carboxylate oxidase	Phytohormone	Ethylene	1																TRINITY_DN17043_c0_g1_i8	Bidirectional sugar transporter SWEET17	Transporter	Starch/sugar transporter
TRINITY_DN10390_c0_g1_i173	Enzyme classification.EC_2 transferases.EC_2.7 transferase transferring phosphorus-containing group		33.6734	8.49048	1.25161	5.98467	2.17e-09	4.15e-07	0	0	0	64.9377	60.7461	71.9807	31.9404	45.5687	27.8873		TRINITY_DN13488_c0_g1_i2	bZIP transcription factor 44	Transcription factor	bZIP	1		TRINITY_DN11560_c0_g1_i11	1-aminocyclopropane-1-carboxylate oxidase	Phytohormone	Ethylene	1																TRINITY_DN18680_c0_g1_i2	Bidirectional sugar transporter SWEET14	Transporter	Starch/sugar transporter
TRINITY_DN10398_c0_g1_i5	Solute transport.channels.VIC superfamily.cyclic nucleotide-gated cation channel *(CNGC)		82.5126	4.95705	1.21125	3.26693	0.00108722	0.0319971	11.1211	0	9.54631	263.297	161.313	223.041	12.2186	60.1761	1.89993		TRINITY_DN17417_c0_g1_i1	Basic leucine zipper 4	Transcription factor	bZIP	1		TRINITY_DN11560_c0_g1_i14	1-aminocyclopropane-1-carboxylate oxidase 3	Phytohormone	Ethylene	1																TRINITY_DN29872_c0_g2_i4	SPX domain-containing membrane protein At4g22990	Transporter	Vacuole transporter
TRINITY_DN10398_c0_g1_i9	Solute transport.channels.VIC superfamily.cyclic nucleotide-gated cation channel *(CNGC)		1817.23	2.43306	0.458938	3.12256	0.00179287	0.047133	470.017	490.187	1006.01	2979.59	3539.93	4103.81	815.874	1945.7	1003.99		TRINITY_DN17417_c0_g2_i1	bZIP transcription factor 2	Transcription factor	bZIP	1		TRINITY_DN16408_c0_g1_i11	1-aminocyclopropane-1-carboxylate synthase 7	Phytohormone	Ethylene	1																TRINITY_DN29872_c0_g2_i5	SPX domain-containing membrane protein At4g22990	Transporter	Vacuole transporter
TRINITY_DN10398_c1_g1_i10	Photosynthesis.photophosphorylation.photosystem II.repair and reassembly cycle.stabilizing factor *(ELIP)		4941.58	4.05126	0.549426	5.55354	2.8e-08	3.8e-06	221.847	198.044	364.589	4762.81	5457.04	2794.46	3860.17	15580.2	11235.1		TRINITY_DN17614_c0_g1_i11	Zinc finger protein CONSTANS-LIKE 2	Transcription factor	C2C2	1		TRINITY_DN2354_c0_g1_i3	Cytochrome P450 714A1	Phytohormone	Gibberellin	1
TRINITY_DN1042_c0_g1_i12	Solute transport.carrier-mediated transport.MFS superfamily.organic phosphate/glycerol-3-phosphate permease *(G3P)		2377.28	4.42258	0.638684	5.35879	8.38e-08	9.77e-06	75.7313	86.5091	295.225	3257.17	2674.05	3897.19	2875	6280.46	1954.18		TRINITY_DN17614_c0_g1_i15	Zinc finger protein CONSTANS-LIKE 2	Transcription factor	C2C2	1		TRINITY_DN16390_c0_g1_i3	Gibberellin receptor GID1B	Phytohormone	Gibberellin	1
TRINITY_DN10477_c0_g1_i13	Enzyme classification.EC_1 oxidoreductases.EC_1.2 oxidoreductase acting on aldehyde or oxo group of donor		46.1778	3.42077	0.475244	5.09375	3.51e-07	3.5e-05	10.2275	12.7032	7.29986	130.771	108.735	79.5414	22.7826	15.9473	27.5918		TRINITY_DN17614_c0_g1_i5	Zinc finger protein CONSTANS-LIKE 2	Transcription factor	C2C2	1		TRINITY_DN6244_c0_g1_i4	Gibberellin receptor GID1C	Phytohormone	Gibberellin	1
TRINITY_DN10498_c0_g1_i4	not assigned.annotated		40.5982	3.76477	0.677772	4.0792	4.52e-05	0.00226566	7.42265	4.82107	8.57406	96.1195	89.626	100.345	6.68398	17.3872	34.4038		TRINITY_DN828_c0_g1_i11	GATA transcription factor 26	Transcription factor	C2C2	1		TRINITY_DN6244_c0_g2_i4	Gibberellin receptor GID1C	Phytohormone	Gibberellin	1
TRINITY_DN10498_c0_g1_i7	not assigned.annotated		220.817	2.61597	0.462169	3.49649	0.000471415	0.0162063	42.2989	50.1586	124.432	495.47	485.227	356.135	160.613	118.995	154.02		TRINITY_DN2782_c2_g1_i1	Dof zinc finger protein DOF3.1	Transcription factor	C2C2	1		TRINITY_DN3209_c0_g1_i3	Protein NRT1/ PTR FAMILY 3.1	Phytohormone	Gibberellin	1
TRINITY_DN10508_c0_g1_i5	Solute transport.carrier-mediated transport.solute transporter *(MTCC)		1933.95	3.21705	0.514449	4.30957	1.64e-05	0.000954176	369.533	397.3	158.453	4161.38	2455.65	1980.61	3017.37	1442.02	3423.25		TRINITY_DN29_c0_g1_i1	Dof zinc finger protein DOF3.1	Transcription factor	C2C2	1		TRINITY_DN1344_c0_g2_i2	Linoleate 13S-lipoxygenase 2-1, chloroplastic	Phytohormone	Jasmonic acid	1
TRINITY_DN10525_c0_g1_i10	not assigned.annotated		53.8184	5.15828	0.79434	5.23488	1.65e-07	1.79e-05	2.03611	2.27846	0.799039	67.8941	54.1566	52.4554	107.309	59.7985	137.639		TRINITY_DN29_c0_g1_i12	Dof zinc finger protein DOF3.1	Transcription factor	C2C2	1		TRINITY_DN3480_c1_g1_i1	Linoleate 13S-lipoxygenase 2-1, chloroplastic	Phytohormone	Jasmonic acid	1
TRINITY_DN10525_c0_g1_i20	Protein homeostasis.protein quality control.smallHsp holdase chaperone activities.class-C-III protein		47.0171	8.99575	2.15041	3.71824	0.000200614	0.0080785	0	0	0	109.671	85.5186	73.4988	0	145.869	8.59684		TRINITY_DN12558_c1_g1_i1	Zinc finger protein ZAT8	Transcription factor	C2C2	1		TRINITY_DN4117_c0_g2_i1	Linoleate 13S-lipoxygenase 2-1, chloroplastic	Phytohormone	Jasmonic acid	1
TRINITY_DN10525_c0_g1_i22	Protein homeostasis.protein quality control.smallHsp holdase chaperone activities.class-C-III protein		147.368	2.64683	0.506722	3.24997	0.00115419	0.0334847	13.222	17.1209	21.6419	136.592	75.4114	115.633	327.397	168.893	450.398		TRINITY_DN18470_c0_g1_i1	Zinc finger protein ZAT10	Transcription factor	C2C2	1		TRINITY_DN47810_c0_g2_i5	no annotation	Phytohormone	Jasmonic acid	1
TRINITY_DN10542_c0_g1_i2	Photosynthesis.photophosphorylation.photosystem II.repair and reassembly cycle.stabilizing factor *(ELIP)		190.806	6.52839	1.70704	3.23859	0.00120122	0.034527	9.35319	0	0.817145	284.074	391.293	256.55	178.582	0	596.584		TRINITY_DN28234_c0_g1_i14	Zinc finger protein ZAT5	Transcription factor	C2C2	1		TRINITY_DN2324_c0_g1_i1	12-oxophytodienoate reductase 3	Phytohormone	Jasmonic acid	1
TRINITY_DN10542_c0_g1_i6	Photosynthesis.photophosphorylation.photosystem II.repair and reassembly cycle.stabilizing factor *(ELIP)		2146.42	5.92146	0.834122	5.90017	3.63e-09	6.51e-07	17.5031	35.8652	32.6002	2025.76	1741.26	1443.31	693.873	10809.3	2518.3		TRINITY_DN32905_c3_g1_i1	Zinc finger protein ZAT9	Transcription factor	C2C2	1		TRINITY_DN3189_c0_g1_i25	12-oxophytodienoate reductase 3	Phytohormone	Jasmonic acid	1
TRINITY_DN10558_c1_g1_i2	not assigned.annotated		14.213	7.76921	1.68996	4.00554	6.19e-05	0.00296118	0	0	0	40.5011	31.8522	55.5636	0	0	0		TRINITY_DN4823_c2_g1_i1	Zinc finger protein ZAT10	Transcription factor	C2C2	1		TRINITY_DN14956_c0_g1_i1	Probable 2-oxoglutarate-dependent dioxygenase At5g05600	Phytohormone	Jasmonic acid	1
TRINITY_DN10558_c1_g2_i1	Protein homeostasis.protein storage.vegetative storage protein activities.acid phosphatase storage protein		36.9756	4.51623	1.05602	3.3297	0.000869398	0.0266311	8.23561	1.1615	0.824598	49.751	28.403	153.816	48.3764	14.3939	27.8192		TRINITY_DN19943_c0_g1_i1	Protein DOG1-like 3	Transcription factor	DOG	1		TRINITY_DN25831_c0_g2_i1	Cytochrome P450 94C1	Phytohormone	Jasmonic acid	1
TRINITY_DN1056_c0_g1_i6	Secondary metabolism.phenolics.flavonoid biosynthesis.dihydroflavonols.flavanone 3-hydroxylase *(F3H)		805.314	2.88142	0.375961	5.0043	5.61e-07	5.29e-05	182.157	198.895	336.495	1760.43	1918.44	1616.14	424.915	260.978	549.369		TRINITY_DN23558_c0_g1_i3	Protein ZW2	Transcription factor	DOG	1		TRINITY_DN13717_c0_g1_i1	Gibberellin-regulated protein 1	Phytohormone	Signalling peptide	1
TRINITY_DN1056_c0_g2_i2	Secondary metabolism.phenolics.flavonoid biosynthesis.dihydroflavonols.flavanone 3-hydroxylase *(F3H)		754.494	2.39826	0.313425	4.46122	8.15e-06	0.000535168	230.576	316.078	370.715	1971.07	1448.88	1419.65	324.523	265.439	443.505		TRINITY_DN6864_c0_g1_i14	ETHYLENE INSENSITIVE 3-like 3 protein	Transcription factor	EIL	1		TRINITY_DN1886_c0_g1_i3	Gibberellin-regulated protein 8	Phytohormone	Signalling peptide	1
TRINITY_DN10561_c0_g1_i9	Polyamine metabolism.spermidine biosynthesis.S-adenosyl methionine decarboxylase		16.452	7.64444	1.61375	4.11739	3.83e-05	0.0019742	0	0	0	64.2618	33.1756	8.80941	5.22563	25.195	11.4003		TRINITY_DN1012_c0_g1_i12	NADH dehydrogenase [ubiquinone] flavoprotein 1, mitochondrial	Transcription factor	FRS/FRF	1		TRINITY_DN24319_c0_g1_i8	Gibberellin-regulated protein 8	Phytohormone	Signalling peptide	1
TRINITY_DN10590_c0_g1_i3	Enzyme classification.EC_3 hydrolases.EC_3.4 hydrolase acting on peptide bond (peptidase)		27.8278	8.01163	1.49661	4.685	2.8e-06	0.000213236	0	0	0	59.8451	13.2147	54.2663	58.2722	15.0435	49.8086		TRINITY_DN13006_c0_g1_i15	Protein FAR1-RELATED SEQUENCE 5	Transcription factor	FRS/FRF	1		TRINITY_DN2520_c0_g2_i1	Gibberellin-regulated protein 1	Phytohormone	Signalling peptide	1
TRINITY_DN10623_c0_g1_i3	not assigned.not annotated		27.952	6.67858	1.40116	4.05278	5.06e-05	0.00250665	0	0	0	16.8214	39.548	8.68002	59.8096	56.4933	70.2154		TRINITY_DN1333_c0_g1_i29	Protein FAR1-RELATED SEQUENCE 5	Transcription factor	FRS/FRF	1		TRINITY_DN3433_c0_g1_i1	Receptor protein-tyrosine kinase CEPR1	Phytohormone	Signalling peptide	1
TRINITY_DN10628_c0_g1_i6	not assigned.annotated		2099.44	3.38873	0.391613	6.09973	1.06e-09	2.23e-07	190.853	143.074	215.24	2692.86	1433.84	1632.13	4965.24	2640.54	4981.21		TRINITY_DN58737_c1_g1_i1	Protein FAR1-RELATED SEQUENCE 5	Transcription factor	FRS/FRF	1		TRINITY_DN1317_c0_g1_i6	DVL/RTFL precursor polypeptide	Phytohormone	Signalling peptide	1
TRINITY_DN1070_c0_g1_i10	Solute transport.carrier-mediated transport.DMT superfamily.nucleobase cation transporter *(UPS)		836.493	2.34218	0.321866	4.17	3.05e-05	0.00163484	270.114	277.642	301.269	1239.57	1572.46	1493.85	860.895	479.38	1033.25		TRINITY_DN58737_c1_g2_i2	no annotation	Transcription factor	FRS/FRF	1		TRINITY_DN21935_c0_g1_i1	RGF precursor polypeptide	Phytohormone	Signalling peptide	1
TRINITY_DN10749_c0_g2_i1	RNA biosynthesis.transcriptional regulation.transcriptional repression.transcriptional repressor *(AITR)		1194.28	5.78963	0.776437	6.16873	6.88e-10	1.54e-07	29.2044	15.8175	56.8961	2348.65	2947	368.115	926.866	2324.58	1731.4		TRINITY_DN58737_c1_g2_i4	Protein FAR1-RELATED SEQUENCE 5	Transcription factor	FRS/FRF	1		TRINITY_DN3439_c1_g2_i1	LRR receptor-like serine/threonine-protein kinase HSL2	Phytohormone	Signalling peptide	1
TRINITY_DN10750_c0_g1_i3	not assigned.annotated		26.72	7.53166	2.07141	3.15323	0.00161472	0.0435009	0	0	0	43.3604	31.4132	23.7973	0	105.805	36.1046		TRINITY_DN175_c0_g1_i4	Transcription factor HHO2	Transcription factor	GARP	1		TRINITY_DN22671_c0_g1_i2	IDA/IDL precursor polypeptide	Phytohormone	Signalling peptide	1
TRINITY_DN10753_c0_g1_i26	Solute transport.carrier-mediated transport.DMT superfamily.nucleobase cation transporter *(UPS)		30.9163	8.70717	1.85658	4.15127	3.31e-05	0.00174557	0	0	0	58.4812	69.7535	101.445	0	30.0171	18.5497		TRINITY_DN175_c0_g1_i5	Transcription factor HHO2	Transcription factor	GARP	1		TRINITY_DN20612_c0_g2_i8	Protein phosphatase 2C 70	Phytohormone	Signalling peptide	1
TRINITY_DN10760_c0_g1_i45	not assigned.annotated		40.1325	7.30481	1.93392	3.26013	0.00111363	0.0326565	0	0	0	40.3148	0	45.9259	103.462	126.056	45.4334		TRINITY_DN17883_c0_g1_i1	Transcription factor HHO3	Transcription factor	GARP	1		TRINITY_DN41_c1_g1_i1	pythosulfokine precursor polypeptide *(PSK)	Phytohormone	Signalling peptide	1
TRINITY_DN10762_c0_g1_i1	Multi-process regulation.calcium-dependent signalling.calcium sensor *(CML)		330.341	2.58593	0.370795	4.2771	1.89e-05	0.00108798	108.563	124.434	113.635	993.432	642.23	445.394	220.396	186.113	138.875		TRINITY_DN17883_c0_g1_i4	Transcription factor NIGT1	Transcription factor	GARP	1		TRINITY_DN54855_c0_g1_i8	PSY precursor polypeptide	Phytohormone	Signalling peptide	1
TRINITY_DN10773_c0_g1_i3	Protein homeostasis.ubiquitin-proteasome system.ubiquitin-fold protein conjugation.U-Box E3 ubiquitin ligase activities.group-III.E3 ubiquitin ligase *(PUB27)		172.748	2.08885	0.258012	4.22015	2.44e-05	0.00135511	92.4686	79.7605	62.6834	326.576	382.714	285.826	111.068	98.2328	115.403		TRINITY_DN17883_c0_g1_i5	Transcription factor HHO3	Transcription factor	GARP	1		TRINITY_DN5613_c0_g1_i12	PSY precursor polypeptide	Phytohormone	Signalling peptide	1
TRINITY_DN10779_c0_g2_i2	not assigned.annotated		1163.32	2.47267	0.421115	3.49708	0.000470387	0.0162032	414.366	504.419	184.57	2631.58	1899.58	1587.02	901.828	1080.74	1265.74		TRINITY_DN5646_c0_g1_i6	Transcription factor NIGT1	Transcription factor	GARP	1		TRINITY_DN11023_c2_g1_i4	F-box/kelch-repeat protein SKIP25	Phytohormone	Strigolactone perception	1
TRINITY_DN10779_c0_g2_i4	not assigned.annotated		699.771	2.87135	0.508059	3.68333	0.00023021	0.0090091	201.369	251.439	136.37	2175.12	1156.25	976.482	281.474	749.909	369.527		TRINITY_DN9689_c0_g1_i14	Myb family transcription factor PHL8	Transcription factor	GARP	1		TRINITY_DN5127_c2_g1_i12	F-box/kelch-repeat protein SKIP25	Phytohormone	Strigolactone perception	1
TRINITY_DN10784_c0_g1_i1	Photosynthesis.photophosphorylation.photosystem II.repair and reassembly cycle.stabilizing factor *(ELIP)		256.084	8.15962	1.43264	4.99751	5.81e-07	5.46e-05	3.29274	2.46857	0	98.4163	1131	305.653	37.0323	676.381	50.5156		TRINITY_DN8359_c0_g1_i3	Scarecrow-like protein 15	Transcription factor	GRAS	1
TRINITY_DN10784_c0_g1_i5	Photosynthesis.photophosphorylation.photosystem II.repair and reassembly cycle.stabilizing factor *(ELIP)		41.9538	9.56307	2.05826	4.16035	3.18e-05	0.00169195	0	0	0	109.586	129.98	25.026	26.7103	0	86.2815		TRINITY_DN9550_c3_g1_i2	Scarecrow-like protein 8	Transcription factor	GRAS	1
TRINITY_DN10787_c0_g1_i7	External stimuli response.pathogen.defense mechanisms.defense enzyme activities.defensin activities.defensin *(PDF2)		5932.74	4.10606	0.990795	3.13492	0.00171902	0.0456512	119.027	104.335	61.4429	1581.03	1546.83	1774.58	6296.6	41004.6	906.25		TRINITY_DN17898_c0_g1_i10	Growth-regulating factor 10	Transcription factor	GRF-GIF	1
TRINITY_DN10811_c1_g2_i3	not assigned.not annotated		151.887	3.59038	0.826124	3.13558	0.00171516	0.0455857	1.06423	0	6.04512	41.7418	21.4973	26.1507	630.135	258.683	381.667		TRINITY_DN10028_c2_g1_i1	Homeobox-leucine zipper protein HAT14	Transcription factor	Homeobox	1
TRINITY_DN1083_c0_g1_i1	Solute transport.carrier-mediated transport.APC superfamily.proton:urea symporter *(DUR)		44.6166	6.85304	1.82598	3.20542	0.00134866	0.0377508	0	0	0	32.7052	0	27.2596	120.886	130.391	90.3068		TRINITY_DN32381_c0_g1_i3	Homeobox-leucine zipper protein ATHB-12	Transcription factor	Homeobox	1
TRINITY_DN1083_c0_g1_i4	Solute transport.carrier-mediated transport.APC superfamily.proton:urea symporter *(DUR)		262.3	6.9479	1.86804	3.18403	0.00145238	0.0400531	0	0	7.26295	273.603	417.273	230.346	573.749	0	858.464		TRINITY_DN3653_c0_g2_i13	Homeobox-leucine zipper protein HAT1	Transcription factor	Homeobox	1
TRINITY_DN10830_c0_g1_i1	Solute transport.channels.ligand-gated cation channel *(GLR)		500.047	2.36942	0.365547	3.74623	0.000179514	0.00736514	74.5349	108.048	103.228	424.842	527.13	524.717	708.756	1357.21	671.959		TRINITY_DN6266_c0_g1_i3	Homeobox-leucine zipper protein ATHB-7	Transcription factor	Homeobox	1
TRINITY_DN10831_c0_g1_i21	not assigned.annotated		189.525	11.5955	1.56847	6.75529	1.43e-11	4.87e-09	0	0	0	236.714	283.576	1185.44	0	0	0		TRINITY_DN7724_c0_g1_i1	Homeobox-leucine zipper protein ATHB-7	Transcription factor	Homeobox	1
TRINITY_DN1084_c0_g1_i9	Protein modification.phosphorylation.CAMK protein kinase superfamily.SnRK3 SNF1-related protein kinase		3459.62	2.16545	0.323873	3.59847	0.000320095	0.0118383	1283.59	1245.03	854.643	7071.84	3467.02	4635.83	4231.13	4173.05	4174.46		TRINITY_DN7724_c0_g1_i2	Homeobox-leucine zipper protein ATHB-12	Transcription factor	Homeobox	1
TRINITY_DN10841_c0_g1_i1	RNA biosynthesis.organelle machinery.RNA polymerase activities.plastid-encoded RNA polymerase (PEP) complex.PEP assembly/activity regulation.regulatory factor *(NCP/RCB)		21.4676	4.55588	1.04828	3.3921	0.000693597	0.0223031	0	0	4.16872	45.7514	34.8167	28.608	15.3008	43.6389	20.924		TRINITY_DN811_c0_g1_i2	Homeobox-leucine zipper protein HAT22	Transcription factor	Homeobox	1
TRINITY_DN10890_c0_g1_i22	Amino acid metabolism.amino acid degradation.branched-chain amino acids.branched-chain alpha-keto acid dehydrogenase complex.E1 2-oxoisovalerate dehydrogenase subcomplex.subunit alpha		697.229	5.17048	0.547515	7.61711	2.59e-14	1.78e-11	38.888	55.3128	37.4396	2641.48	1506.64	582.962	377.111	473.14	562.088		TRINITY_DN811_c0_g1_i9	Homeobox-leucine zipper protein HAT22	Transcription factor	Homeobox	1
TRINITY_DN10905_c0_g1_i3	Nucleotide metabolism.purines.catabolism.allantoinase *(ALN)		1489.12	3.33414	0.422515	5.52439	3.31e-08	4.39e-06	181.289	187.338	233.933	2072.89	1827.41	2179.93	1007.83	2900.71	2810.71		TRINITY_DN11531_c0_g1_i9	Heat stress transcription factor B-2b	Transcription factor	HSF	1
TRINITY_DN1093_c1_g1_i6	not assigned.annotated		97.1242	9.44365	1.26036	6.69941	2.09e-11	6.9e-09	0	0	0	95.97	125.904	156.7	146.652	230.561	118.331		TRINITY_DN15199_c0_g1_i4	Probable transcription factor KAN4	Transcription factor	KANADI	1
TRINITY_DN10951_c0_g1_i5	Protein homeostasis.protein quality control.cytosolic Hsp70 chaperone system.nucleotide exchange factor *(BAG)		595.393	1.96194	0.282582	3.4041	0.000663814	0.0214654	246.52	351.679	283.467	1440.63	1033.26	959.491	301.277	426.666	315.539		TRINITY_DN5895_c0_g1_i13	MADS-box transcription factor 14	Transcription factor	MADS/AGL	1
TRINITY_DN10959_c0_g1_i14	Secondary metabolism.phenolics.flavonoid biosynthesis.dihydroflavonols.flavonoid 3		836.955	3.46828	0.559842	4.4089	1.04e-05	0.000650812	82.1793	120.625	177.771	2028.7	881.742	1306.48	795.451	489.171	1650.47		TRINITY_DN13963_c0_g1_i1	Transcription factor MYB73	Transcription factor	MYB	1
TRINITY_DN10959_c0_g1_i9	Secondary metabolism.phenolics.flavonoid biosynthesis.dihydroflavonols.flavonoid 3		807.081	3.5103	0.721302	3.48024	0.000500974	0.0169614	112.673	85.4595	186.719	2198.57	906.61	1284.56	648.076	205.252	1635.82		TRINITY_DN634_c0_g4_i1	MYB-like transcription factor 4	Transcription factor	MYB	1
TRINITY_DN1096_c0_g1_i7	Cytoskeleton organisation.microfilament network.actin filament protein		1231.88	2.20064	0.333958	3.59518	0.000324163	0.0119574	375.232	272.704	494.769	2226.02	1498.73	1534.31	1838.29	1180.36	1666.46		TRINITY_DN11273_c0_g1_i1	Transcription factor MYBS3	Transcription factor	MYB-RELATED	1
TRINITY_DN10963_c0_g1_i1	Protein modification.S-glutathionylation.glutaredoxin		249.059	2.50513	0.380245	3.95833	7.55e-05	0.00351907	70.8286	96.2353	136.039	530.711	631.11	563.018	94.6048	74.7604	44.2284		TRINITY_DN11273_c0_g1_i15	Transcription factor MYB1R1	Transcription factor	MYB-RELATED	1
TRINITY_DN10963_c0_g2_i5	Protein modification.S-glutathionylation.glutaredoxin		276.999	2.63997	0.421975	3.88641	0.000101738	0.00452698	131.044	79.1122	95.3143	628.083	543.823	732.943	80.8762	147.186	54.6082		TRINITY_DN11273_c0_g1_i6	Transcription factor MYBS3	Transcription factor	MYB-RELATED	1
TRINITY_DN10981_c0_g1_i14	Photosynthesis.calvin cycle.ribulose-1,5-bisphosphat carboxylase/oxygenase (RuBisCo) activity.RuBisCo assembly.assembly factor *(RbcX)		1199.97	2.2431	0.314466	3.95305	7.72e-05	0.00358233	387.657	412.216	300.332	2016.24	1293.56	1895.82	1056.06	1808.75	1629.07		TRINITY_DN34469_c1_g1_i4	Transcription factor MYBS3	Transcription factor	MYB-RELATED	1
TRINITY_DN10981_c0_g1_i4	Photosynthesis.calvin cycle.ribulose-1,5-bisphosphat carboxylase/oxygenase (RuBisCo) activity.RuBisCo assembly.assembly factor *(RbcX)		72.4803	3.63802	0.770743	3.4227	0.000620032	0.0202799	17.6569	3.54007	17.7543	278.692	153.125	57.9248	24.7288	48.3064	50.5941		TRINITY_DN9178_c0_g1_i10	Transcription factor KUA1	Transcription factor	MYB-RELATED	1
TRINITY_DN10981_c0_g2_i1	Photosynthesis.calvin cycle.ribulose-1,5-bisphosphat carboxylase/oxygenase (RuBisCo) activity.RuBisCo assembly.assembly factor *(RbcX)		145.368	7.37922	1.46539	4.35325	1.34e-05	0.000804759	0	0	7.50047	777.504	427.592	94.0043	1.71593	0	0		TRINITY_DN14668_c0_g1_i2	Protein LATE ELONGATED HYPOCOTYL	Transcription factor	MYB-RELATED	1
TRINITY_DN10981_c0_g2_i7	Photosynthesis.calvin cycle.ribulose-1,5-bisphosphat carboxylase/oxygenase (RuBisCo) activity.RuBisCo assembly.assembly factor *(RbcX)		1069.4	1.92511	0.265064	3.49014	0.000482776	0.0165166	473.895	381.983	382.979	1621.61	1293.92	1789.32	911.452	1451.23	1318.2		TRINITY_DN26685_c0_g2_i6	Protein REVEILLE 8	Transcription factor	MYB-RELATED	1
TRINITY_DN10993_c0_g1_i1	not assigned.not annotated		57.3142	3.06586	0.621936	3.32166	0.000894831	0.0272439	12.3556	9.32119	11.2231	81.3508	65.6513	129.177	41.6894	122.82	42.2388		TRINITY_DN4833_c0_g1_i5	Protein REVEILLE 1	Transcription factor	MYB-RELATED	1
TRINITY_DN11010_c0_g1_i34	not assigned.annotated		85.3476	2.89109	0.510264	3.70609	0.000210481	0.00837297	19.5087	12.7659	18.8934	159.297	159.299	62.9314	92.5444	98.0906	144.798		TRINITY_DN11453_c0_g1_i1	Protein NTM1-like 9	Transcription factor	NAC	1
TRINITY_DN11019_c1_g1_i7	RNA biosynthesis.transcriptional regulation.bHLH-type transcription factor		48.6183	4.51454	0.763221	4.60488	4.13e-06	0.000301003	3.1445	0	10.0357	98.5865	136.01	76.8395	35.2118	42.6342	35.1026		TRINITY_DN11453_c0_g1_i4	Protein NTM1-like 9	Transcription factor	NAC	1
TRINITY_DN11023_c2_g1_i4	Phytohormone action.strigolactone.perception and signal transduction.substrate adaptor of SCF E3 ubiquitin ligase complex *(KUF1)		187.383	3.36804	0.504682	4.69214	2.7e-06	0.000207138	18.759	68.1932	34.1763	419.375	383.228	442.337	90.251	151.681	78.4511		TRINITY_DN12628_c0_g1_i13	NAC domain-containing protein 2	Transcription factor	NAC	1
TRINITY_DN11027_c0_g2_i3	not assigned.annotated		40.6518	4.19133	0.792239	4.02824	5.62e-05	0.00272306	0	8.03771	9.70903	71.5749	126.945	128.399	7.86063	6.71195	6.62713		TRINITY_DN13118_c0_g1_i15	NAC domain-containing protein 83	Transcription factor	NAC	1
TRINITY_DN11044_c0_g1_i6	not assigned.annotated		443.868	1.75775	0.24252	3.12449	0.00178114	0.0469192	192.711	228.509	225.493	684.162	615.715	887.437	445.123	323.189	392.47		TRINITY_DN13118_c0_g1_i5	NAC domain-containing protein 83	Transcription factor	NAC	1
TRINITY_DN1105_c0_g1_i2	RNA processing.RNA homeostasis.mRNA stress granule formation.regulatory factor *(TZF)		1932.5	2.62736	0.330907	4.91789	8.75e-07	7.85e-05	66.9721	70.8574	95.1715	662.177	452.279	330.197	5937.7	5039.99	4737.16		TRINITY_DN13118_c0_g2_i2	NAC domain-containing protein 2	Transcription factor	NAC	1
TRINITY_DN1105_c0_g2_i2	RNA processing.RNA homeostasis.mRNA stress granule formation.regulatory factor *(TZF)		2299.14	2.81029	0.479805	3.77296	0.000161323	0.00672017	677.493	653.029	672.431	6037.52	5658.78	2353.18	2466.76	1046.84	1126.22		TRINITY_DN13471_c0_g1_i12	NAC domain-containing protein 83	Transcription factor	NAC	1
TRINITY_DN1105_c0_g2_i3	RNA processing.RNA homeostasis.mRNA stress granule formation.regulatory factor *(TZF)		1326.39	5.17003	0.578304	7.2108	5.56e-13	2.71e-10	118.101	83.0583	86.1233	5563.45	3393.31	1385.56	694.093	256.276	357.501		TRINITY_DN14890_c0_g1_i3	NAC domain-containing protein 2	Transcription factor	NAC	1
TRINITY_DN1105_c2_g1_i2	not assigned.annotated		34.667	8.55569	1.9462	3.88229	0.000103479	0.00458878	0	0	0	36.1704	49.0368	123.571	57.6693	0	45.5556		TRINITY_DN18154_c0_g1_i6	NAC domain-containing protein 2	Transcription factor	NAC	1
TRINITY_DN11065_c0_g1_i3	Protein homeostasis.protein quality control.cytosolic Hsp70 chaperone system.chaperone *(Hsp70)		119.337	8.58539	1.66218	4.56353	5.03e-06	0.000356896	0	0	2.2414	166.87	783.195	53.5345	0.834783	51.8692	15.4891		TRINITY_DN24118_c0_g1_i3	NAC domain-containing protein 71	Transcription factor	NAC	1
TRINITY_DN11075_c0_g1_i2	Enzyme classification.EC_1 oxidoreductases.EC_1.14 oxidoreductase acting on paired donor with incorporation or reduction of molecular oxygen		112.375	6.73676	1.27717	4.49177	7.06e-06	0.000476316	0	0	5.0178	181.266	136.322	160.404	30.6949	379.061	118.605		TRINITY_DN27933_c0_g1_i1	NAC-type transcription factor	Transcription factor	NAC	1
TRINITY_DN11088_c0_g1_i2	not assigned.annotated		909.516	1.658	0.172453	3.81552	0.000135896	0.00577522	394.415	344.436	403.384	1345.45	1159.66	1103.87	1087.02	1275.48	1071.93		TRINITY_DN28332_c0_g1_i4	NAC domain-containing protein 73	Transcription factor	NAC	1
TRINITY_DN11092_c0_g2_i1	not assigned.annotated		679.371	2.02841	0.209401	4.91119	9.05e-07	8.08e-05	236.388	224.107	215.686	971.687	970.209	815.65	734.682	1058.86	887.067		TRINITY_DN9270_c0_g1_i1	NAC domain-containing protein 2	Transcription factor	NAC	1
TRINITY_DN1111_c2_g1_i3	not assigned.annotated		761.776	2.95048	0.38468	5.0704	3.97e-07	3.88e-05	255.633	216.181	252.679	2087.42	2091.44	1423.18	163.944	264.423	101.083		TRINITY_DN9270_c0_g1_i11	NAC domain-containing protein 2	Transcription factor	NAC	1
TRINITY_DN1112_c0_g1_i2	Protein biosynthesis.translation initiation.Pre-Initiation Complex (PIC) module.eIF1 PIC assembly factor activity.assembly factor *(eIF1))		802.521	3.16157	0.483634	4.46943	7.84e-06	0.00051974	270.037	167.119	71.1419	1585.88	1665.05	1291.07	680.036	931.127	561.225		TRINITY_DN9901_c0_g1_i12	NAC domain-containing protein JA2L	Transcription factor	NAC	1
TRINITY_DN1112_c0_g1_i7	Protein biosynthesis.translation initiation.Pre-Initiation Complex (PIC) module.eIF1 PIC assembly factor activity.assembly factor *(eIF1))		6835.27	2.94335	0.199991	9.71715	2.55e-22	4.62e-19	1928.06	1925.41	1804.78	17342.2	14628.3	11550.1	4108.54	3788.8	4441.32		TRINITY_DN14011_c0_g1_i1	Nuclear transcription factor Y subunit C-9	Transcription factor	NF-Y	1
TRINITY_DN11120_c0_g1_i9	not assigned.annotated		18.2262	8.71755	2.38239	3.23941	0.00119778	0.0344735	0	0	0	136.613	22.2042	5.21863	0	0	0		TRINITY_DN14011_c0_g1_i12	Nuclear transcription factor Y subunit C-9	Transcription factor	NF-Y	1
TRINITY_DN11130_c0_g2_i2	Protein homeostasis.proteolysis.serine-type peptidase activities.Subtilisin-type protease activities.protease *(SBT1)		76.615	3.30615	0.463578	4.97468	6.54e-07	6.03e-05	14.3128	19.5161	27.5015	272.489	153.141	186.034	7.82324	3.99842	4.71855		TRINITY_DN13127_c0_g1_i16	Protein RGF1 INDUCIBLE TRANSCRIPTION FACTOR 1	Transcription factor	PLATZ	1
TRINITY_DN11132_c0_g1_i3	not assigned.annotated		72.5602	3.79682	0.796434	3.51168	0.000445287	0.0155178	6.30967	4.75175	0	28.2204	63.0702	51.5189	204.366	112.688	182.117		TRINITY_DN37115_c0_g1_i3	Squamosa promoter-binding protein 1	Transcription factor	SBP	1
TRINITY_DN11150_c0_g1_i19	not assigned.annotated		13.742	5.8323	1.41981	3.40348	0.000665342	0.0215004	0	0	0.850441	15.9317	28.5595	12.1551	21.5649	33.9777	10.6387		TRINITY_DN10376_c0_g2_i2	Protein TIFY 10B	Transcription factor	TIFY	1
TRINITY_DN11154_c0_g1_i4	not assigned.annotated		119.703	3.23105	0.533341	4.18315	2.87e-05	0.00155868	36.2691	32.8248	26.1761	351.542	407.452	133.666	26.1534	43.2827	19.9592		TRINITY_DN14974_c0_g1_i2	Protein TIFY 9	Transcription factor	TIFY	1
TRINITY_DN11165_c0_g1_i1	Carbohydrate metabolism.oligosaccharide metabolism.raffinose synthase		7884.7	2.16406	0.31707	3.67129	0.000241334	0.00936582	1415.09	1337.43	940.518	7082.29	3837.97	5627.94	20359.8	15655.3	14705.9		TRINITY_DN21044_c0_g1_i4	TIFY-type transcription factor	Transcription factor	TIFY	1
TRINITY_DN11182_c0_g1_i11	Carbohydrate metabolism.oxidative pentose phosphate pathway.non-oxidative phase.transaldolase		160.09	2.48076	0.415173	3.56661	0.000361631	0.0130525	56.1001	51.7451	32.5021	245.556	234.934	299.637	149.607	257.151	113.58		TRINITY_DN21044_c0_g2_i1	TIFY-type transcription factor	Transcription factor	TIFY	1
TRINITY_DN112_c0_g1_i6	not assigned.not annotated		219.788	3.19578	0.533901	4.11272	3.91e-05	0.00200758	44.0254	33.591	54.6725	315.794	350.62	549.125	100.873	357.54	171.849		TRINITY_DN21044_c0_g3_i1	TIFY-type transcription factor	Transcription factor	TIFY	1
TRINITY_DN11203_c0_g1_i17	not assigned.annotated		14.9193	7.84108	2.2049	3.10267	0.00191783	0.0497173	0	0	0	38.8443	55.0536	32.5207	0	7.85511	0		TRINITY_DN3435_c0_g3_i1	TIFY-type transcription factor	Transcription factor	TIFY	1
TRINITY_DN11230_c0_g1_i19	Chromatin organisation.DNA homeostasis.DNA exonuclease *(NEN)		16.8562	5.14065	1.21531	3.40707	0.000656652	0.0212828	0	2.40153	0	20.4992	24.7319	22.268	19.7935	43.6539	18.3582		TRINITY_DN16579_c0_g1_i1	Transcription repressor OFP1	Transcription factor	OFP	1
TRINITY_DN11236_c0_g2_i1	not assigned.annotated		9.08248	7.15935	1.69262	3.63894	0.00027376	0.0104076	0	0	0	9.84198	53.6833	13.7285	0.872346	2.66835	0.947849		TRINITY_DN10749_c0_g2_i1	transcriptional repressor *(AITR)	Transcription factor	AITR	1
TRINITY_DN11254_c0_g1_i7	Multi-process regulation.SnRK1-kinase regulatory system.regulatory protein *(FLZ) of SnRK1 complex		18.671	3.82618	0.687928	4.10825	3.99e-05	0.0020347	1.00694	2.24293	4.00297	33.6583	39.9254	33.3116	16.0578	17.5451	20.2882		TRINITY_DN59960_c1_g1_i1	transcriptional repressor *(AITR)	Transcription factor	AITR	1
TRINITY_DN11273_c0_g1_i1	RNA biosynthesis.transcriptional regulation.MYB-RELATED transcription factor superfamily.transcription factor *(MYB-R-R)		34.0938	4.09069	0.949034	3.25666	0.0011273	0.0329536	3.10943	10.5416	1.66007	75.3669	121.575	57.22	6.84344	3.87389	26.6546		TRINITY_DN10054_c0_g1_i3	Trihelix transcription factor GT-3b	Transcription factor	Trihelix	1
TRINITY_DN11273_c0_g1_i15	RNA biosynthesis.transcriptional regulation.MYB-RELATED transcription factor superfamily.transcription factor *(MYB-R-R)		103.582	3.549	0.731391	3.48514	0.000491871	0.0167313	6.43573	9.74285	37.0574	199.951	240.397	191.056	33.9726	121.142	92.4849		TRINITY_DN2741_c2_g2_i8	Trihelix transcription factor GT-3b	Transcription factor	Trihelix	1
TRINITY_DN11273_c0_g1_i6	RNA biosynthesis.transcriptional regulation.MYB-RELATED transcription factor superfamily.transcription factor *(MYB-R-R)		706.707	2.42722	0.360338	3.96079	7.47e-05	0.00349052	169.58	174.1	305.526	1265.76	1351.58	880.68	570.422	929.694	713.016		TRINITY_DN12146_c0_g3_i1	Probable WRKY transcription factor 41	Transcription factor	WRKY	1
TRINITY_DN1130_c0_g1_i4	Enzyme classification.EC_1 oxidoreductases.EC_1.10 oxidoreductase acting on diphenol or related substance as donor		293.089	3.09236	0.427002	4.90013	9.58e-07	8.46e-05	77.8857	98.2217	70.3334	954.884	799.852	343.98	99.3647	108.72	84.5595		TRINITY_DN14115_c0_g1_i10	Probable WRKY transcription factor 40	Transcription factor	WRKY	1
TRINITY_DN11304_c0_g2_i1	not assigned.annotated		103.39	2.31216	0.32396	4.05037	5.11e-05	0.00252874	20.9562	21.4897	19.5779	94.0985	109.145	103.615	212.81	202.148	146.669		TRINITY_DN2033_c1_g1_i14	WRKY transcription factor WRKY24	Transcription factor	WRKY	1
TRINITY_DN11308_c0_g1_i2	Solute transport.carrier-mediated transport.APC superfamily.SulP family.sulfate transporter *(SULTR)		830.064	1.93023	0.295494	3.14807	0.00164352	0.0440674	437.801	400.381	501.501	1301.03	2209.51	1596.7	265.123	344.889	413.63		TRINITY_DN27733_c0_g1_i18	WRKY transcription factor WRKY24	Transcription factor	WRKY	1
TRINITY_DN1132_c0_g1_i1	not assigned.annotated		4085.7	6.57371	0.432295	12.8933	4.91e-38	3.56e-34	159.38	135.714	87.2937	17456.5	11560.9	7354.61	7.0624	4.07538	5.75379		TRINITY_DN27733_c0_g1_i23	Probable WRKY transcription factor 33	Transcription factor	WRKY	1
TRINITY_DN1132_c0_g1_i6	not assigned.annotated		160.056	11.6178	1.89894	5.59145	2.25e-08	3.18e-06	0	0	0	1115.11	199.777	120.307	5.30756	0	0		TRINITY_DN27733_c0_g2_i2	WRKY transcription factor WRKY24	Transcription factor	WRKY	1
TRINITY_DN1132_c0_g1_i7	not assigned.annotated		5701.48	7.65078	0.745302	8.9236	4.51e-19	6.01e-16	86.203	52.4005	114.834	26647.1	19312.9	5033.43	21.3531	5.47594	39.6097		TRINITY_DN31447_c0_g1_i1	Probable WRKY transcription factor 41	Transcription factor	WRKY	1
TRINITY_DN1132_c0_g2_i1	not assigned.annotated		79.1395	10.3667	1.27836	7.32707	2.35e-13	1.25e-10	0	0	0	281.224	204.008	227.024	0	0	0		TRINITY_DN7233_c0_g1_i3	WRKY transcription factor 23	Transcription factor	WRKY	1
TRINITY_DN11338_c0_g1_i1	not assigned.annotated		108.863	3.37639	0.650322	3.65418	0.000258002	0.00990085	12.2728	9.2516	53.1526	289.335	210.033	286.384	34.8943	38.2722	46.1765		TRINITY_DN9588_c0_g1_i1	Probable WRKY transcription factor 40	Transcription factor	WRKY	1
TRINITY_DN11363_c0_g1_i12	Enzyme classification.EC_2 transferases.EC_2.4 glycosyltransferase		29.3765	7.5767	1.43781	4.57411	4.78e-06	0.000341188	1.15999	0	0	72.2066	40.3712	56.7244	22.4605	61.4613	10.0041		TRINITY_DN9588_c0_g1_i5	Probable WRKY transcription factor 40	Transcription factor	WRKY	1
TRINITY_DN1137_c1_g1_i2	not assigned.annotated		875.024	2.58432	0.281338	5.63137	1.79e-08	2.63e-06	148.879	247.811	172.169	1392.72	1029.08	984.184	1470.4	1187.24	1242.74		TRINITY_DN9588_c0_g1_i6	WRKY transcription factor WRKY76	Transcription factor	WRKY	1
TRINITY_DN1140_c0_g1_i5	not assigned.annotated		95.2978	3.3966	0.738453	3.24543	0.00117274	0.0338725	12.5251	25.7004	35.5965	271.396	322.173	186.308	0	0	3.98052
TRINITY_DN11410_c0_g1_i7	not assigned.annotated		27.1117	8.59404	2.02756	3.74541	0.000180099	0.00738452	0	0	0	130.078	96.2744	7.89679	0.791204	8.96443	0
TRINITY_DN11453_c0_g1_i1	RNA biosynthesis.transcriptional regulation.NAC-type transcription factor		1356.94	1.99838	0.155873	6.4051	1.5e-10	3.96e-08	612.693	544.912	598.836	2450.33	2355.92	2214.91	1132.33	1011.13	1291.41
TRINITY_DN11453_c0_g1_i4	RNA biosynthesis.transcriptional regulation.NAC-type transcription factor		1312.2	2.57385	0.189194	8.31872	8.89e-17	8.79e-14	408.448	458.627	431.72	3068.23	2305.48	2358.73	834.423	988.91	955.226
TRINITY_DN11465_c0_g1_i1	not assigned.annotated		50.8747	3.57431	0.565307	4.55383	5.27e-06	0.000370933	8.24135	17.2142	10.3292	155.392	167.555	99.1416	0	0	0
TRINITY_DN11465_c0_g1_i2	not assigned.annotated		47.6425	7.27248	1.0818	5.79819	6.7e-09	1.12e-06	3.41458	0	0	199.342	118.88	101.497	1.84917	2.81008	0.990025
TRINITY_DN11494_c0_g1_i15	Phytohormone action.auxin.transport.auxin efflux transporter *(PILS)		369.123	2.46399	0.468218	3.12672	0.00176766	0.0466583	125.385	140.058	88.3978	1066.95	459.099	424.222	240.652	435.642	341.697
TRINITY_DN11503_c0_g1_i2	not assigned.annotated		16.4693	8.03008	2.00866	3.49988	0.000465461	0.0160504	0	0	0	94.8338	14.2678	39.1218	0	0	0
TRINITY_DN11503_c0_g2_i3	not assigned.annotated		57.1863	9.82161	2.00845	4.39225	1.12e-05	0.000693442	0	0	0	421.543	22.1498	70.9839	0	0	0
TRINITY_DN11531_c0_g1_i9	RNA biosynthesis.transcriptional regulation.HSF-type transcription factor		26.0229	7.45328	1.40496	4.59322	4.36e-06	0.00031551	0	1.06386	0	80.6541	99.0346	21.2473	12.4623	10.6781	9.06581
TRINITY_DN11533_c0_g2_i1	not assigned.annotated		772.866	6.08021	0.873034	5.81903	5.92e-09	1.01e-06	46.9307	34.7106	19.4635	3379.5	2055.32	1394.89	0	11.8338	13.152
TRINITY_DN1154_c7_g1_i9	RNA processing.pre-RNA splicing.spliceosome-associated non-snRNP factor activities.splicing factor *(SCL28/30/33)		38.765	2.4057	0.447353	3.14226	0.0016765	0.0447406	18.2911	9.09241	14.3742	76.7425	73.906	72.0666	37.6274	19.143	27.6422
TRINITY_DN11544_c0_g1_i4	not assigned.annotated		629.553	5.5578	0.388453	11.7332	8.61e-32	4.02e-28	38.3564	41.0649	34.2584	2498.51	1492.39	1352.24	49.9281	64.0514	95.1786
TRINITY_DN11544_c0_g2_i2	not assigned.annotated		59.0457	9.78484	1.45235	6.04872	1.46e-09	2.94e-07	0	0	0	240.826	41.9975	180.971	15.8969	37.397	14.3237
TRINITY_DN11546_c0_g1_i2	Redox homeostasis.glutathione-based redox regulation.glutathione S-transferase activities.class tau glutathione S-transferase		285.854	12.194	1.72223	6.49969	8.05e-11	2.27e-08	0	0	0	1645.97	103.592	823.125	0	0	0
TRINITY_DN1156_c0_g1_i1	Secondary metabolism.phenolics.flavonoid biosynthesis.flavonol glycosides.flavonol 3-O-glycosyltransferase		740.61	3.61008	0.462826	5.63945	1.71e-08	2.53e-06	84.9241	133.323	107.318	1089.09	790.478	2093.44	850.006	513.322	1003.59
TRINITY_DN1156_c0_g1_i5	Enzyme classification.EC_2 transferases.EC_2.4 glycosyltransferase		38.7391	6.63355	1.28941	4.3691	1.25e-05	0.000758988	0	0	0.846008	29.2894	29.1298	44.2242	90.407	49.9972	104.758
TRINITY_DN11560_c0_g1_i11	Phytohormone action.ethylene.biosynthesis.1-aminocyclopropane-1-carboxylate (ACC) oxidase		1148.4	6.45432	1.58916	3.4322	0.000598701	0.0197378	0	91.575	0	3996.03	2960.52	1050.75	599.152	647.711	989.87
TRINITY_DN11560_c0_g1_i14	Phytohormone action.ethylene.biosynthesis.1-aminocyclopropane-1-carboxylate (ACC) oxidase		63.6461	10.1894	1.39959	6.56577	5.18e-11	1.57e-08	0	0	0	244.418	208.539	74.2972	25.5613	12.8942	7.10489
TRINITY_DN1159_c0_g1_i5	not assigned.annotated		155.715	3.58918	0.537431	4.81769	1.45e-06	0.000121694	24.7816	24.4765	33.1499	588.786	249.274	157.404	102.726	104.233	116.6
TRINITY_DN11593_c0_g1_i2	not assigned.annotated		1009.54	3.58235	0.375637	6.87458	6.22e-12	2.32e-09	106.153	62.6865	111.242	1175.62	1217.67	970.741	1223.16	2573.68	1644.88
TRINITY_DN11623_c0_g1_i3	not assigned.annotated		147.697	4.0855	0.793156	3.89015	0.000100182	0.00446077	51.8237	13.3876	8.60791	422.391	244.933	582.816	2.59167	2.7215	0
TRINITY_DN11623_c0_g2_i1	not assigned.annotated		195.607	2.57128	0.232395	6.76123	1.37e-11	4.73e-09	90.1377	85.1873	77.5527	516.27	511.053	473.093	4.33983	0	2.82675
TRINITY_DN11629_c0_g1_i4	Protein modification.phosphorylation.TKL protein kinase superfamily.G-Lectin protein kinase families.SD-2 protein kinase		19.9249	6.30968	1.62291	3.2717	0.00106904	0.031599	0	0	0	3.29765	24.1984	15.7536	30.254	17.0072	88.813
TRINITY_DN11631_c0_g1_i5	Cell wall organisation.pectin.rhamnogalacturonan I.modification and degradation.beta-galactosidase activities.beta-galactosidase *(BGAL1)		506.494	2.82682	0.325237	5.6169	1.94e-08	2.82e-06	159.448	154.023	175.354	1532.41	843.677	1095.07	233.823	142.141	222.488
TRINITY_DN11636_c0_g2_i12	not assigned.annotated		169.152	2.77734	0.492754	3.60695	0.000309812	0.0115562	21.7737	76.0681	44.9486	277.796	292.43	405.329	171.414	95.3123	137.296
TRINITY_DN11636_c0_g2_i4	not assigned.annotated		45.9046	8.70051	1.39937	5.50283	3.74e-08	4.87e-06	0	0	0	24.4219	98.3768	107.052	52.9532	86.3181	44.0201
TRINITY_DN11656_c0_g1_i1	not assigned.annotated		34.6008	3.37993	0.659932	3.60632	0.000310566	0.0115726	7.15432	10.3835	7.33872	131.111	42.5499	84.1228	7.00355	6.64367	15.0999
TRINITY_DN11656_c0_g1_i3	not assigned.annotated		34.7182	7.99618	1.67895	4.16699	3.09e-05	0.00165277	0	1.13572	0	153.165	63.2661	54.2976	19.9508	0	20.6479
TRINITY_DN11684_c0_g1_i12	Cellular respiration.pyruvate oxidation.mitochondrial pyruvate dehydrogenase complex.component E1 heterodimer.subunit beta		86.551	2.34351	0.277707	4.83786	1.31e-06	0.000111552	27.3935	33.0822	23.2137	145.447	148.797	126.082	93.8267	89.8015	91.3152
TRINITY_DN11697_c0_g1_i19	not assigned.annotated		58.7451	4.99481	1.15203	3.46763	0.000525076	0.017622	0	0	10.9179	128.885	53.8284	176.981	64.8236	43.7486	49.5219
TRINITY_DN11697_c0_g1_i4	Solute transport.carrier-mediated transport.MFS superfamily.DHA-1 family.metal chelator transporter *(ZIF/TOM)		875.018	4.65854	0.595147	6.14729	7.88e-10	1.73e-07	84.1944	92.7161	23.8893	1655.17	1094.22	2304.49	551.351	1363.59	705.537
TRINITY_DN11703_c0_g1_i15	not assigned.annotated		166.048	2.95787	0.438581	4.4641	8.04e-06	0.000529095	30.2803	14.6609	50.4349	205.448	238.445	306.866	210.951	218.07	219.277
TRINITY_DN11748_c0_g2_i10	Chromatin organisation.post-translational histone modification.histone methylation.arginine methylation.TDRD3-TOP3B methyl-arginine reader complex.reader component *(TDRD3)		24.2467	6.51153	1.25079	4.40642	1.05e-05	0.000656453	0	0	1.58008	60.1466	78.899	35.5245	6.88246	21.1593	14.0286
TRINITY_DN11765_c0_g1_i12	not assigned.not annotated		298.373	2.82849	0.452728	4.03882	5.37e-05	0.00263465	66.2677	56.3188	23.4522	313.171	438.889	279.284	425.562	665.065	417.351
TRINITY_DN11777_c0_g1_i6	not assigned.annotated		107.343	10.0481	1.38455	6.53502	6.36e-11	1.87e-08	0	0	0	104.626	244.909	232.315	82.1482	239.825	62.2596
TRINITY_DN1178_c0_g1_i2	Secondary metabolism.phenolics.p-coumaroyl-CoA biosynthesis.phenylalanine ammonia lyase activity.substrate(PAL) adaptor of SCF E3 ubiquitin ligase *(KFB-PAL)		349.137	3.23354	0.414127	5.39338	6.91e-08	8.27e-06	89.4288	100.368	48.9929	973.619	767.151	497.163	230.823	270.206	164.479
TRINITY_DN11820_c0_g1_i2	Multi-process regulation.calcium-dependent signalling.calcium sensor *(CML)		212.641	5.64508	0.811238	5.72592	1.03e-08	1.63e-06	8.21432	19.6076	9.73226	1177.05	478.517	212.408	2.61292	0	5.62585
TRINITY_DN11833_c0_g1_i3	Chromatin organisation.nucleosome remodeling.other chromatin remodeling activities.SMARCAL1-like group.chromatin remodeling factor *(SMARCAL1)		18.637	7.55299	1.43064	4.58045	4.64e-06	0.000332818	0	0	0	37.0119	45.556	19.453	15.7629	38.5323	11.4166
TRINITY_DN11865_c0_g1_i1	not assigned.annotated		21.0909	7.51504	1.95508	3.33237	0.000861109	0.0264268	0	0	0	29.44	28.6295	41.9766	29.4706	0	60.3012
TRINITY_DN11867_c0_g2_i9	Protein modification.phosphorylation.protein aspartate phosphatase superfamily.FCP phosphatase families.subcluster E phosphatase		2862.64	1.96148	0.192552	4.99336	5.93e-07	5.56e-05	951.62	1156.21	974.47	4675.56	3743.5	3582.45	3141.36	3790.29	3748.27
TRINITY_DN11890_c0_g1_i6	not assigned.annotated		715.65	2.63336	0.455027	3.5896	0.000331184	0.0121588	62.9961	26.7419	99.0192	409.388	439.644	329.954	2003.96	1362.61	1706.53
TRINITY_DN11916_c0_g1_i1	Enzyme classification.EC_1 oxidoreductases.EC_1.11 oxidoreductase acting on peroxide as acceptor		38.8075	7.27722	1.38654	4.52726	5.98e-06	0.000412308	0	0	0.807432	35.0251	84.2624	44.7468	48.0862	106.982	29.357
TRINITY_DN11919_c0_g1_i14	Secondary metabolism.phenolics.p-coumaroyl-CoA biosynthesis.phenylalanine ammonia lyase activity.substrate(PAL) adaptor of SCF E3 ubiquitin ligase *(KFB-PAL)		517.161	3.20438	0.34591	6.3727	1.86e-10	4.65e-08	136.679	139.689	71.8474	1329.18	1036.44	833.433	323.008	421.685	362.487
TRINITY_DN11944_c2_g1_i2	RNA biosynthesis.transcriptional regulation.AP2/ERF transcription factor superfamily.transcription factor (ERF) activities.subgroup ERF-X transcription factor		157.258	7.11304	1.30794	4.67378	2.96e-06	0.000223927	3.81985	6.40684	0	244.013	1001.17	138.338	10.5074	11.0743	0
TRINITY_DN11977_c0_g1_i8	Cell division.mitochondrion/peroxisome binary fission.peroxisome fission.peroxisomal fission factor *(PEX11)		183.827	4.40913	0.534463	6.37861	1.79e-10	4.5e-08	16.3371	6.44994	27.9366	468.37	325.41	302.837	110.06	217.787	179.252
TRINITY_DN12024_c1_g1_i14	not assigned.annotated		8.49161	7.18499	1.97207	3.1363	0.00171095	0.0454925	0	0	0	26.498	25.2515	24.675	0	0	0
TRINITY_DN12077_c0_g2_i1	not assigned.not annotated		9.05849	7.17112	1.60331	3.84898	0.000118609	0.00515498	0	0	0	34.2699	32.3539	6.12594	2.72494	4.09577	1.95596
TRINITY_DN1208_c0_g1_i6	not assigned.not annotated		62.2341	2.99232	0.483388	4.12158	3.76e-05	0.00194938	7.66509	12.5112	5.33314	68.575	58.1502	71.0198	92.534	149.088	95.2305
TRINITY_DN12102_c0_g1_i10	RNA biosynthesis.transcriptional regulation.bHLH-type transcription factor		25.5787	4.60657	1.16023	3.10849	0.00188044	0.0490793	0	2.32173	6.53891	67.0319	51.3465	102.969	0	0	0
TRINITY_DN12102_c0_g1_i3	RNA biosynthesis.transcriptional regulation.bHLH-type transcription factor		70.7877	3.44323	0.62367	3.9175	8.95e-05	0.00405022	23.475	13.1872	16.895	214.231	95.2993	274.002	0	0	0
TRINITY_DN12104_c0_g1_i4	Protein modification.phosphorylation.protein serine/threonine phosphatase superfamily.PPM/PP2C Mn/Mg-dependent phosphatase families.clade A phosphatase		443.165	3.6858	0.757329	3.54642	0.000390509	0.0139218	21.181	28.2364	45.024	461.464	513.543	243.554	323.271	1987.81	364.407
TRINITY_DN12108_c0_g1_i14	Nutrient uptake.nitrogen assimilation.nitrate assimilation.nitrate reductase		13747.2	3.28572	0.229265	9.96977	2.07e-23	4.09e-20	2044.99	2273.34	2002.44	24168.4	16891.8	20576.4	20322.7	14725.7	20719.4
TRINITY_DN12108_c0_g1_i9	Nutrient uptake.nitrogen assimilation.nitrate assimilation.nitrate reductase		3023.34	2.89921	0.324801	5.84731	5e-09	8.67e-07	637.06	414.463	795.553	4746.05	4169.56	4874.16	3065.66	5042.05	3465.49
TRINITY_DN12109_c1_g1_i4	not assigned.annotated		3292.89	5.21339	0.700742	6.01276	1.82e-09	3.58e-07	235.14	248.813	191.022	12756.7	10120.5	2160.54	1621.05	450.339	1851.97
TRINITY_DN12116_c0_g1_i23	RNA processing.mRNA silencing.transacting siRNA pathway.endoribonuclease *(DCL2)		576.519	6.09671	1.14654	4.44529	8.78e-06	0.000568408	22.5738	0	40.1909	1740.66	1156.48	1420.95	54.2582	606.811	146.744
TRINITY_DN12120_c0_g1_i8	Redox homeostasis.ascorbate-based redox regulation.cyt-b561 electron shuttle hemoprotein *(CYBASC)		2612.55	2.06991	0.230078	4.65023	3.32e-06	0.000247068	792.758	573.97	746.176	3198.38	2848.46	2828.77	3523.73	5112.06	3888.66
TRINITY_DN12140_c0_g1_i2	Solute transport.carrier-mediated transport.MOP superfamily.MATE family.metabolite transporter *(DTX)		241.354	2.02282	0.27804	3.67869	0.000234438	0.00916359	23.6692	25.5098	30.3534	128.942	97.8697	99.2698	615.081	617.352	534.142
TRINITY_DN12141_c0_g1_i12	not assigned.annotated		465.752	4.65022	0.912038	4.00227	6.27e-05	0.00299583	18.453	18.4814	29.4377	419.203	584.309	666.723	129.801	2079.05	246.314
TRINITY_DN12141_c0_g1_i17	not assigned.annotated		60.2061	8.79755	1.3281	5.87121	4.33e-09	7.65e-07	0	0	0	46.5376	82.9812	109.967	85.3705	154.811	62.1872
TRINITY_DN12141_c0_g1_i30	not assigned.annotated		200.159	11.0662	1.59245	6.32118	2.6e-10	6.3e-08	0	0	0	227.668	496.737	401.413	70.5684	568.758	36.2845
TRINITY_DN12141_c0_g1_i8	Multi-process regulation.phosphoinositide signalling.inositol phosphate metabolism.inositol hexakisphosphate biosynthesis.phytase activities.PAP-type phytase *(PHY1)		904.267	4.28272	0.713932	4.59808	4.26e-06	0.000309955	57.2185	35.6834	81.3071	1152.61	817.117	1428.01	633.867	3334.34	598.252
TRINITY_DN12146_c0_g3_i1	RNA biosynthesis.transcriptional regulation.WRKY transcription factor activity.WRKY-type transcription factor		104.616	4.20197	0.507406	6.31046	2.78e-10	6.73e-08	11.3042	9.28664	13.1457	115.572	314.454	194.878	92.5802	110.296	80.032
TRINITY_DN12150_c0_g1_i13	Coenzyme metabolism.NAD/NADP biosynthesis.Preiss-Handler salvage pathway.nicotinamidase *(NIC)		57.0706	2.53642	0.471902	3.25581	0.00113071	0.0329993	7.91461	17.7077	17.6233	91.4023	78.3284	82.1437	57.0947	104.442	56.979
TRINITY_DN12160_c0_g1_i1	not assigned.annotated		375.27	2.8986	0.317444	5.98091	2.22e-09	4.21e-07	47.9813	51.7264	39.7614	266.643	401.739	366.869	791.611	543.879	867.223
TRINITY_DN12177_c0_g1_i20	RNA processing.RNA modification.RNA methylation.rRNA methylation.RlmH-type rRNA methyltransferase		26.2986	8.09292	1.91313	3.70749	0.000209324	0.00834781	0	0	0	57.8905	52.5453	38.9827	28.7846	0	58.4841
TRINITY_DN122_c0_g1_i22	Carbohydrate metabolism.trehalose metabolism.trehalose-6-phosphate phosphatase		623.494	1.88566	0.273895	3.23358	0.00122248	0.034964	248.729	264.308	348.744	957.295	1057.43	1173.22	634.797	382.543	544.381
TRINITY_DN12226_c0_g2_i5	Redox homeostasis.glutathione-based redox regulation.glutathione S-transferase activities.class tau glutathione S-transferase		112.378	8.03169	1.89551	3.70966	0.000207536	0.00830093	1.23723	2.81652	0	291.256	438.051	248.585	0	29.4576	0
TRINITY_DN12231_c0_g1_i4	Amino acid metabolism.shikimate group amino acid biosynthesis.phenylalanine and tyrosine.arogenate dehydratase *(ADT)		361.262	2.08934	0.249023	4.37447	1.22e-05	0.000742594	184.055	234.759	197.376	812.29	992.324	814.679	8.60676	2.64035	4.62414
TRINITY_DN12231_c0_g1_i8	Amino acid metabolism.shikimate group amino acid biosynthesis.phenylalanine and tyrosine.arogenate dehydratase *(ADT)		2586.76	1.7377	0.221061	3.33709	0.000846591	0.0261039	1595.89	1716.42	1596.91	6030	5801.69	4539.98	751.658	516.874	731.409
TRINITY_DN12239_c0_g2_i2	not assigned.annotated		28.7691	7.84284	1.38602	4.93704	7.93e-07	7.19e-05	0	0	0	17.4107	42.8747	65.2754	47.7309	29.0317	56.5984
TRINITY_DN1226_c2_g1_i1	Multi-process regulation.calcium-dependent signalling.calcium sensor *(CML)		158.958	3.45091	0.670055	3.65777	0.000254417	0.00979204	51.0336	25.0194	41.7242	724.464	323.099	242.852	2.60261	15.269	4.55786
TRINITY_DN12301_c0_g1_i1	RNA biosynthesis.transcriptional regulation.AP2/ERF transcription factor superfamily.transcription factor (ERF) activities.subgroup ERF-VIII transcription factor		994.645	3.59377	0.468969	5.53079	3.19e-08	4.24e-06	248.318	211.951	148.356	3299.04	2560.42	1484.28	466.52	354.988	177.934
TRINITY_DN12301_c0_g3_i1	RNA biosynthesis.transcriptional regulation.AP2/ERF transcription factor superfamily.transcription factor (ERF) activities.subgroup ERF-VIII transcription factor		723.694	3.90199	0.478748	6.06161	1.35e-09	2.77e-07	148.591	157.759	67.3106	2516.73	1930.19	1127.66	236.271	206.182	122.547
TRINITY_DN12399_c0_g1_i5	not assigned.annotated		10.2978	7.15526	1.95462	3.14908	0.00163784	0.0439965	0	0	0	30.1731	32.4383	12.8691	3.49717	13.7029	0
TRINITY_DN12431_c0_g1_i6	Cell division.DNA replication.telomere replication.telomeric dsDNA-binding protein		313.448	3.44282	0.271458	8.99889	2.28e-19	3.31e-16	39.888	42.4864	60.7211	512.183	441.522	615.356	372.496	397.224	339.158
TRINITY_DN1246_c0_g1_i9	not assigned.annotated		35.7508	9.17806	2.03071	4.0272	5.64e-05	0.00273134	0	0	0	116.172	69.1028	125.889	0	0	10.5928
TRINITY_DN12471_c0_g1_i1	Secondary metabolism.phenolics.flavonoid biosynthesis.flavanones.chalcone isomerase		739.851	3.2618	0.373363	6.05791	1.38e-09	2.82e-07	117.019	91.3428	221.639	1362.59	1583.96	1192.83	602.725	681.231	805.311
TRINITY_DN12481_c0_g2_i2	not assigned.annotated		51.1632	9.46363	2.58353	3.276	0.00105289	0.0312544	0	0	0	50.3298	262.131	70.3488	0	0	77.6586
TRINITY_DN12482_c0_g3_i2	Cell wall organisation.hemicellulose.heteromannan.modification and degradation.mannan O-acetyltransferase *(MOAT)		348.794	2.71322	0.277192	6.18063	6.38e-10	1.45e-07	96.8588	49.9568	92.1803	490.948	548.892	535.9	449.621	457.817	416.972
TRINITY_DN125_c1_g1_i9	Enzyme classification.EC_2 transferases.EC_2.3 acyltransferase		474.727	4.53482	1.04345	3.38762	0.000705026	0.0225484	10.9496	0	55.2931	840.546	463.242	249.87	911.351	880.68	860.608
TRINITY_DN12540_c0_g1_i7	Multi-process regulation.MAP kinase cascade signalling.MAP3K-RAF protein kinase		98.0082	9.20772	1.74073	4.7151	2.42e-06	0.000187297	0	0	0	81.2045	71.2947	175.693	300.178	3.85319	249.85
TRINITY_DN12558_c1_g1_i1	RNA biosynthesis.transcriptional regulation.C2H2 transcription factor superfamily.subclass ZAT transcription factor		310.173	5.08373	0.71581	5.70505	1.16e-08	1.8e-06	14.5136	42.2178	20.7327	1736.07	496.777	383.536	18.0014	45.8287	33.879
TRINITY_DN1256_c0_g1_i1	Enzyme classification.EC_1 oxidoreductases.EC_1.14 oxidoreductase acting on paired donor with incorporation or reduction of molecular oxygen		166.994	2.92268	0.57095	3.36751	0.00075851	0.0239191	31.1085	29.3876	57.7822	427.128	145.661	328.713	114.925	116.688	251.551
TRINITY_DN12570_c0_g1_i1	Lipid metabolism.galactolipid and sulfolipid biosynthesis.monogalactosyldiacylglycerol synthase *(MGD)		686.315	4.74584	0.844605	4.43502	9.21e-06	0.000595016	4.11597	40.6517	58.3487	716.485	988.659	1067.7	670.103	2157.23	473.539
TRINITY_DN12570_c0_g1_i2	Lipid metabolism.galactolipid and sulfolipid biosynthesis.monogalactosyldiacylglycerol synthase *(MGD)		684.01	6.01763	0.497132	10.0932	5.92e-24	1.25e-20	26.615	6.91138	15.4568	665.668	1129.16	1396.36	972.398	1166.33	777.191
TRINITY_DN12581_c0_g3_i3	not assigned.annotated		45.2204	7.76243	2.10051	3.21942	0.0012845	0.0363761	0	0	0	50.1654	8.91222	59.3783	164.345	0	124.182
TRINITY_DN12628_c0_g1_i13	RNA biosynthesis.transcriptional regulation.NAC-type transcription factor		1280.22	2.69872	0.190213	8.93062	4.24e-19	5.76e-16	412.072	429.28	417.999	2618	2851.6	2705.21	547.908	780.409	759.516
TRINITY_DN12632_c1_g1_i1	Solute transport.carrier-mediated transport.APC superfamily.SulP family.sulfate transporter *(SULTR)		1283.68	3.51993	0.533704	4.72158	2.34e-06	0.000182942	220.627	196.466	48.6224	1930.32	1645.68	1756.44	1659.8	1560.28	2534.91
TRINITY_DN12647_c0_g1_i2	Solute transport.carrier-mediated transport.TOC superfamily.sugar efflux transporter *(SWEET)		114.236	5.66921	0.898285	5.19792	2.02e-07	2.14e-05	10.4097	3.51488	5.79315	111.717	261.861	632.136	0	2.6925	0
TRINITY_DN12658_c0_g1_i4	not assigned.not annotated		19.6687	5.52828	1.23581	3.66421	0.000248106	0.00957738	0	0	1.56769	37.2841	32.7019	16.2762	20.769	43.3907	25.0285
TRINITY_DN12705_c0_g1_i11	Protein homeostasis.proteolysis.aspartic-type peptidase activities.A1-class (Pepsin) protease		223.021	3.05971	0.523857	3.93181	8.43e-05	0.00386466	38.1501	40.734	95.8539	621.671	543.217	299.202	106.585	86.9189	174.856
TRINITY_DN12705_c0_g1_i21	Protein homeostasis.proteolysis.aspartic-type peptidase activities.A1-class (Pepsin) protease		306.078	3.06293	0.583057	3.53813	0.000402966	0.0142646	113.261	91.7527	55.963	1113.48	651.567	413.439	105.228	164.453	45.5507
TRINITY_DN12705_c0_g1_i26	Protein homeostasis.proteolysis.aspartic-type peptidase activities.A1-class (Pepsin) protease		231.874	2.93852	0.38188	5.07627	3.85e-07	3.78e-05	51.3908	84.5652	65.6605	623.365	598.616	321.171	97.4333	141.295	103.373
TRINITY_DN12707_c0_g1_i1	External stimuli response.pathogen.defense mechanisms.defense enzyme activities.pathogen polygalacturonase inhibitor *(PGIP)		190.053	11.0196	2.08377	4.8084	1.52e-06	0.00012635	0	0	0	273.201	279.203	572.004	91.6299	494.436	0
TRINITY_DN12744_c0_g1_i6	not assigned.annotated		11.34	7.51855	1.37486	4.74126	2.12e-06	0.000167647	0	0	0	26.6071	39.3896	24.8476	4.54502	2.75301	3.9176
TRINITY_DN12757_c0_g2_i2	not assigned.annotated		25.6184	8.46682	1.70591	4.37702	1.2e-05	0.00073465	0	0	0	73.2435	56.7217	97.7002	2.8999	0	0
TRINITY_DN1280_c0_g1_i1	not assigned.annotated		90.3031	3.92259	0.730427	4.0012	6.3e-05	0.00300497	17.7622	12.1633	20.156	482.257	141.572	138.817	0	0	0
TRINITY_DN1280_c0_g1_i14	not assigned.annotated		100.281	3.84135	0.886792	3.20408	0.00135494	0.0378942	29.632	23.2499	6.22397	548.366	156.591	138.463	0	0	0
TRINITY_DN1280_c0_g1_i15	not assigned.annotated		32.9804	9.10653	1.58131	5.12647	2.95e-07	3e-05	0	0	0	64.8643	186.25	44.3729	0	1.33603	0
TRINITY_DN12844_c0_g1_i6	not assigned.annotated		45.6856	3.65056	0.738576	3.58875	0.00033227	0.0121918	1.01725	9.14509	9.63446	51.2962	138.266	60.3136	53.4518	36.5215	51.5243
TRINITY_DN12892_c2_g1_i2	not assigned.annotated		109.083	4.03721	0.555582	5.46671	4.58e-08	5.81e-06	8.20824	23.1315	10.6141	221.881	161.214	297.164	102.918	47.7092	108.907
TRINITY_DN12902_c0_g1_i25	Enzyme classification.EC_1 oxidoreductases.EC_1.14 oxidoreductase acting on paired donor with incorporation or reduction of molecular oxygen		14.2227	6.39567	1.45643	3.70471	0.00021163	0.00840803	0	0	0	22.4182	9.99028	12.0721	11.5112	38.6367	33.3757
TRINITY_DN12946_c0_g1_i7	not assigned.annotated		42.9717	7.68397	1.94432	3.43769	0.00058669	0.0194104	0	0	0	37.3263	0	69.7028	62.7285	89.0225	127.965
TRINITY_DN1296_c0_g2_i2	Solute transport.carrier-mediated transport.CDF superfamily.CDF family.manganese cation transporter *(Mn-CDF)		619.866	1.98463	0.216554	4.54683	5.45e-06	0.000381434	331.131	321.053	296.654	1228.98	1283.43	1240.9	285.527	227.175	363.955
TRINITY_DN12981_c2_g1_i17	not assigned.annotated		29.4811	6.25453	1.51184	3.4756	0.000509716	0.0171683	0	0	1.80324	31.237	29.8639	72.0909	9.30839	105.066	15.9611
TRINITY_DN12985_c0_g1_i4	Solute transport.carrier-mediated transport.magnesium cation transporter *(MGR)		17.0089	8.11403	1.70808	4.16492	3.11e-05	0.00166513	0	0	0	59.7906	26.8888	66.401	0	0	0
TRINITY_DN12993_c0_g1_i7	not assigned.annotated		141.824	3.849	0.560125	5.08636	3.65e-07	3.62e-05	10.306	20.9943	19.0899	282.323	198.475	245.277	100.012	292.663	107.274
TRINITY_DN12994_c1_g1_i2	RNA processing.RNA homeostasis.mRNA deadenylation-dependent decay.mRNA deadenylation.CCR4-NOT complex.deadenylase component *(CAF1)		1477.05	3.82251	0.671488	4.20336	2.63e-05	0.00144834	301.524	257.37	150.194	5119.56	3473.23	1435.63	1566.68	673.411	315.904
TRINITY_DN130_c1_g1_i16	not assigned.annotated		13.955	7.16322	1.74685	3.52818	0.00041842	0.0146606	0	0	0	3.29885	59.1746	15.7297	26.7847	13.1294	7.47798
TRINITY_DN13006_c0_g1_i15	RNA biosynthesis.transcriptional regulation.FRS/FRF-type transcription factor		84.9678	9.45961	2.22213	3.80699	0.000140669	0.00594998	0	0	0	279.025	108.862	0	150.894	9.06167	216.867
TRINITY_DN13051_c0_g1_i4	Lipid metabolism.glycerolipid metabolism.glycerolipid degradation.phospholipase activities.phospholipase A1 activities.phospholipase-A1 *(PC-PLA1)		58.6546	4.21129	0.722149	4.44685	8.71e-06	0.000566543	13.3435	5.78352	3.275	208.502	132.662	69.9909	28.4269	18.4194	47.4888
TRINITY_DN13058_c0_g1_i1	Enzyme classification.EC_2 transferases.EC_2.3 acyltransferase		11.7576	6.92283	1.82788	3.24027	0.00119417	0.034385	0	0	0	24.0406	45.8394	3.47115	1.76108	21.2653	9.44089
TRINITY_DN13118_c0_g1_i15	RNA biosynthesis.transcriptional regulation.NAC-type transcription factor		2055.18	2.66631	0.257595	6.46871	9.88e-11	2.7e-08	645.769	605.322	769.367	5569.25	3190.13	4073.4	1206.74	1255.1	1181.56
TRINITY_DN13118_c0_g1_i5	RNA biosynthesis.transcriptional regulation.NAC-type transcription factor		203.82	3.30974	0.490202	4.7118	2.46e-06	0.000190127	78.0802	23.1706	46.9228	626.835	366.115	479.807	50.1969	85.195	78.0602
TRINITY_DN13118_c0_g2_i2	RNA biosynthesis.transcriptional regulation.NAC-type transcription factor		88.8554	8.49861	1.16503	6.43643	1.22e-10	3.28e-08	0	2.33541	0	353.641	226.102	136.149	19.4509	40.0568	21.9632
TRINITY_DN13127_c0_g1_i16	RNA biosynthesis.transcriptional regulation.PLATZ-type transcription factor		16.37	8.06426	1.89816	3.72163	0.000197938	0.00799543	0	0	0	20.9706	36.6905	89.6692	0	0	0
TRINITY_DN13154_c0_g1_i16	RNA biosynthesis.RNA polymerase III-dependent transcription.TFIIIe transcription factor complex.component *(NRPC13/RPC82)		10.7962	7.14102	1.83996	3.33759	0.000845087	0.0260699	0	0	0	37.5975	20.5301	19.7625	13.7406	0	5.53547
TRINITY_DN13169_c1_g1_i3	RNA biosynthesis.transcriptional regulation.AP2/ERF transcription factor superfamily.transcription factor (ERF) activities.subgroup ERF-III transcription factor		51.2217	5.35765	1.37338	3.17293	0.00150907	0.0412504	3.7019	7.25313	0	325.647	103.798	16.1842	3.47261	0	0.938434
TRINITY_DN1317_c0_g1_i6	Phytohormone action.signalling peptides.NCRP (non-cysteine-rich-peptide) category.DVL/ROT-peptide activity.DVL/RTFL-precursor polypeptide		232.843	3.04769	0.570938	3.58654	0.00033509	0.0122815	89.4185	92.0911	30.0859	750.715	626.496	367.051	67.2224	47.7631	24.7402
TRINITY_DN13207_c0_g1_i2	not assigned.annotated		88.8575	3.02426	0.47273	4.28205	1.85e-05	0.00106592	12.2827	10.3659	28.5298	120.229	182.111	122.029	107.061	126.511	90.5978
TRINITY_DN13208_c0_g1_i7	not assigned.annotated		423.696	2.87625	0.402432	4.66229	3.13e-06	0.000235654	111.417	112.064	115.698	1208.6	632.643	650.259	232.792	280.411	469.371
TRINITY_DN13222_c0_g1_i2	Vesicle trafficking.exocytic trafficking.Exocyst complex.component *(EXO70)		1931.67	2.57286	0.365159	4.30734	1.65e-05	0.000962982	715.985	615.789	700.504	6235.24	3317.14	2541.45	1231.51	1029.5	997.893
TRINITY_DN13222_c1_g1_i1	Vesicle trafficking.exocytic trafficking.Exocyst complex.component *(EXO70)		2343.87	2.8078	0.262001	6.89999	5.2e-12	1.97e-09	811.958	838.032	641.933	5431.32	6491.34	4118.94	1078.41	766.933	915.954
TRINITY_DN13242_c1_g1_i7	RNA biosynthesis.RNA polymerase II-dependent transcription.transcription initiation.SNAP snRNA transcription factor complex.component *(SNAPC1)		23.2799	19.0955	3.55635	5.08824	3.61e-07	3.59e-05	0	0	0	17.5086	26.6457	0	0	165.365	0
TRINITY_DN13256_c0_g1_i3	not assigned.annotated		288.861	3.29671	0.33542	6.84726	7.53e-12	2.76e-09	49.52	36.3525	33.1509	381.03	399.753	386.243	344.473	603.822	365.407
TRINITY_DN13265_c0_g2_i1	not assigned.annotated		182.607	2.63867	0.240448	6.81507	9.42e-12	3.4e-09	49.0462	46.6584	46.3072	340.411	245.85	298.828	194.679	207.631	214.054
TRINITY_DN13312_c0_g1_i1	not assigned.annotated		403.604	10.7968	1.33649	7.33027	2.3e-13	1.23e-10	0	2.28388	0	1599.4	1672.24	358.506	0	0	0
TRINITY_DN13312_c0_g1_i4	not assigned.annotated		236.233	6.10987	1.17617	4.34448	1.4e-05	0.000830714	14.1386	13.7993	2.41987	565.563	1462.66	54.5156	4.42314	0	8.57724
TRINITY_DN13312_c0_g1_i5	not assigned.annotated		425.873	4.51794	0.521154	6.75029	1.48e-11	5.02e-09	81.4652	37.1243	39.8551	1653.58	882.303	1093.46	20.5035	5.36889	19.1979
TRINITY_DN13318_c0_g3_i1	Multi-process regulation.calcium-dependent signalling.calcium sensor *(CML)		171.313	2.68505	0.305163	5.5218	3.36e-08	4.44e-06	58.4589	55.0048	62.5067	414.397	459.279	259.678	77.8285	75.2749	79.3852
TRINITY_DN13319_c0_g1_i3	Secondary metabolism.phenolics.p-coumaroyl-CoA biosynthesis.phenylalanine ammonia lyase activity.phenylalanine ammonia lyase *(PAL)		725.887	3.34391	0.645383	3.63181	0.000281441	0.0106748	174.778	111.748	266.41	1889.41	2904.7	824.832	64.5368	218.38	78.192
TRINITY_DN13325_c0_g1_i16	not assigned.not annotated		4214.34	4.74695	1.00594	3.72481	0.000195461	0.00791568	16.646	22.4151	43.4478	660.033	839.081	721.584	3546.31	31116.5	963.059
TRINITY_DN1333_c0_g1_i29	RNA biosynthesis.transcriptional regulation.FRS/FRF-type transcription factor		20.3646	20.2265	3.57758	5.37417	7.69e-08	9.1e-06	0	0	0	59.5773	31.3267	0	0	92.3776	0
TRINITY_DN13361_c0_g1_i2	not assigned.annotated		91.3939	8.49548	2.21931	3.37739	0.000731778	0.0232332	0	0	0	45.9123	46.4733	103.795	41.859	584.505	0
TRINITY_DN13384_c1_g1_i36	Protein homeostasis.ubiquitin-proteasome system.N-degron pathways.Arg/N-degron pathway.N-terminal modification.cysteine oxidase *(PCO)		19.2912	5.03795	1.14842	3.5161	0.00043794	0.0152872	0	0	3.27487	62.5728	34.0541	23.5657	7.79072	17.07	25.2922
TRINITY_DN13408_c0_g1_i7	not assigned.annotated		97.9051	9.67416	1.49715	5.79378	6.88e-09	1.15e-06	0	0	0	211.77	55.6274	179.037	31.1498	250.863	152.699
TRINITY_DN13410_c0_g2_i1	Phytohormone action.abscisic acid.biosynthesis.neoxanthin cleavage protein		1762.91	4.83738	0.665716	5.76429	8.2e-09	1.35e-06	152.514	102.23	202.64	6307.49	5799.93	978.722	497.977	1058.43	766.294
TRINITY_DN13411_c0_g2_i8	not assigned.annotated		33.6498	7.83142	1.43715	4.75344	2e-06	0.000159981	0	0	0	9.83482	57.4416	55.8987	67.0418	65.3041	47.327
TRINITY_DN1344_c0_g2_i2	Phytohormone action.jasmonic acid.biosynthesis.13-lipoxygenase *(LOX)		500.509	9.65393	1.28641	6.72719	1.73e-11	5.76e-09	0	2.2733	0	173.903	445.323	1022.44	1526.07	904.686	429.89
TRINITY_DN1347_c0_g1_i8	not assigned.annotated		78.3784	6.61436	1.10068	5.1008	3.38e-07	3.39e-05	6.01011	1.12391	0	371.606	256.384	65.7437	0.87231	2.71977	0.946481
TRINITY_DN13471_c0_g1_i12	RNA biosynthesis.transcriptional regulation.NAC-type transcription factor		1015.3	2.46473	0.302642	4.83982	1.3e-06	0.000110743	383.63	416.308	391.684	3039.23	1620.12	1919.07	373.282	529.71	464.628
TRINITY_DN13488_c0_g1_i2	RNA biosynthesis.transcriptional regulation.bZIP transcription factor superfamily.bZIP class-S/SE transcription factor		1432.85	1.77941	0.222053	3.51003	0.000448064	0.0155988	643.562	628.512	722.528	2243.76	2641.13	1964.17	1196.86	1205.22	1649.94
TRINITY_DN13498_c0_g2_i1	Multi-process regulation.calcium-dependent signalling.calcium sensor *(CML)		195.794	2.98644	0.632048	3.14286	0.00167304	0.0446664	47.0761	64.5547	56.7699	376.872	684.213	272.82	132.106	24.2231	103.511
TRINITY_DN13520_c1_g1_i17	Solute transport.carrier-mediated transport.MFS superfamily.anion transporter *(NRT1/PTR)		579.403	2.92144	0.532904	3.6056	0.000311429	0.0115834	147.182	74.697	273.342	1704.2	1327.55	727.833	247.688	366.696	345.442
TRINITY_DN13531_c0_g1_i4	not assigned.annotated		141.341	2.1165	0.333041	3.35243	0.000801065	0.0250073	50.819	45.6418	79.4925	249.777	289.198	229.064	119.561	82.5052	126.009
TRINITY_DN13546_c0_g1_i3	not assigned.annotated		78.8607	10.2484	1.8498	4.99967	5.74e-07	5.41e-05	0	0	0	348.107	203.265	117.005	6.0769	35.2923	0
TRINITY_DN13568_c1_g1_i1	Solute transport.carrier-mediated transport.TOC superfamily.sugar efflux transporter *(SWEET)		5876.78	2.6481	0.516563	3.1905	0.00142025	0.0392998	1013.74	1155.59	1371.28	12116.6	7145.17	2933.74	6920.24	12460.1	7774.55
TRINITY_DN13574_c0_g2_i1	Protein homeostasis.proteolysis.cysteine-type peptidase activities.C1-class (Papain) protease activities.subclass RD21/XCP thiol protease		463.479	2.7747	0.517872	3.4269	0.000610513	0.0200563	184.536	138.387	202.229	1075.15	1545.21	975.29	5.23981	31.9304	13.3459
TRINITY_DN1359_c1_g1_i10	Solute transport.carrier-mediated transport.APC superfamily.metal cation transporter *(NRAMP)		37.7364	6.38627	1.57203	3.42632	0.000611821	0.0200892	0	0	0	3.44355	30.75	8.18636	62.4868	59.3348	175.426
TRINITY_DN1360_c3_g1_i7	not assigned.annotated		19620	2.58996	0.327375	4.8567	1.19e-06	0.000103061	4793.89	4610.65	3850.84	39362.3	22397.9	18046.5	25817.3	29343.2	28357.9
TRINITY_DN1360_c3_g1_i8	not assigned.annotated		188.541	3.71915	0.471648	5.76521	8.16e-09	1.35e-06	27.1556	15.2879	17.2597	355.869	238.247	192.51	381.136	172.741	296.662
TRINITY_DN13603_c0_g1_i7	Carbohydrate metabolism.sucrose metabolism.regulation of sucrose/starch partitioning.bifunctional 6-phosphofructo-2-kinase and fructose-2,6-bisphosphatase		92.0084	10.2139	1.93926	4.75125	2.02e-06	0.000161007	0	0	0	297.925	188.645	156.746	0	114.88	69.8791
TRINITY_DN13605_c0_g1_i6	not assigned.annotated		80.5268	8.37043	1.11791	6.59303	4.31e-11	1.33e-08	2.07865	0	0	246.197	181.595	208.249	18.3996	43.7032	24.5192
TRINITY_DN13611_c0_g1_i2	not assigned.annotated		68.6368	4.15881	0.673964	4.68691	2.77e-06	0.000211503	2.11411	13.3006	16.4801	222.861	172.234	178.155	5.88761	4.94508	1.75264
TRINITY_DN13624_c0_g2_i1	not assigned.not annotated		115.233	3.10732	0.483944	4.35447	1.33e-05	0.000801022	28.4488	28.3568	43.5274	264.283	437.57	166.555	18.6446	30.4049	19.306
TRINITY_DN13634_c0_g1_i1	Enzyme classification.EC_1 oxidoreductases.EC_1.10 oxidoreductase acting on diphenol or related substance as donor		277.506	2.42751	0.457938	3.11727	0.00182537	0.0478142	163.933	101.429	105.712	630.117	787.22	578.412	32.3461	74.6325	23.7554
TRINITY_DN13675_c0_g1_i14	not assigned.annotated		128.297	3.25812	0.491502	4.59433	4.34e-06	0.000314875	4.06661	9.0973	5.5935	40.5568	74.941	60.4787	329.454	266.121	364.368
TRINITY_DN13717_c0_g1_i1	Phytohormone action.signalling peptides.CRP (cysteine-rich-peptide) category.GASA/GAST-peptide activity.GASA-precursor polypeptide		64.412	3.52514	0.630625	4.00419	6.22e-05	0.00297592	13.416	26.5081	7.08652	146.393	214.688	171.617	0	0	0
TRINITY_DN1375_c0_g2_i5	Protein homeostasis.ubiquitin-proteasome system.ubiquitin-fold protein deconjugation.RUB deconjugation.deneddylase activities.deneddylase *(DEN1)		9.29788	5.7133	1.41568	3.32934	0.000870509	0.0266401	0	0	0	8.73071	6.23841	13.6897	13.0667	21.1969	20.7584
TRINITY_DN13754_c0_g1_i1	not assigned.annotated		314.069	2.45174	0.407837	3.5596	0.00037142	0.0133654	75.1775	54.4169	80.0408	414.419	296.693	438.648	302.912	725.347	438.963
TRINITY_DN1382_c1_g1_i6	not assigned.annotated		708.437	2.31477	0.236913	5.54961	2.86e-08	3.87e-06	252.566	206.173	310.011	1264.63	1344.1	1223.99	572.019	704.034	498.409
TRINITY_DN1389_c0_g1_i1	not assigned.annotated		594.44	2.09775	0.353924	3.10164	0.0019245	0.0498276	182.991	152.124	182.236	948.903	518.43	749.101	797.381	1189.29	629.503
TRINITY_DN1389_c0_g1_i4	not assigned.annotated		5974.01	1.80221	0.213153	3.76354	0.000167525	0.00692549	1305.3	1321.6	1704.24	5650.54	4147.1	5313.47	12562	11409.8	10352
TRINITY_DN139_c0_g1_i10	Protein homeostasis.proteolysis.protease inhibitor activities.Kunitz protease inhibitor		2945.33	6.30458	0.863476	6.14328	8.08e-10	1.76e-07	2.01973	9.07338	20.6538	834.543	715.52	989.845	6564.21	15622.3	1749.87
TRINITY_DN139_c0_g1_i8	Protein homeostasis.proteolysis.protease inhibitor activities.Kunitz protease inhibitor		24699.8	5.79002	0.98055	4.88503	1.03e-06	9.07e-05	29.8115	34.6781	289.103	5840.9	5652.96	8102.92	44717.7	143591	14038.5
TRINITY_DN13951_c0_g1_i1	not assigned.annotated		406.152	2.82475	0.523193	3.48771	0.000487176	0.0166323	166.253	158.887	43.0895	957.053	735.147	910.581	186.487	312.508	185.362
TRINITY_DN13963_c0_g1_i1	RNA biosynthesis.transcriptional regulation.MYB transcription factor superfamily.R2R3-MYB transcription factor family.subgroup-22/23 transcription factor		2350.68	2.05056	0.242094	4.33948	1.43e-05	0.00084675	1140.97	1106.45	994.671	4125.71	5380.34	3922.2	1421.66	1855.21	1208.88
TRINITY_DN1399_c0_g1_i4	not assigned.not annotated		78.9294	2.61532	0.369793	4.36817	1.25e-05	0.000761515	22.2659	18.2303	22.2973	100.389	117.783	167.905	74.7552	103.609	83.1295
TRINITY_DN14_c0_g1_i41	Cell wall organisation.cutin and suberin.cuticular lipid formation.alkane-forming pathway.CER1-CER3 alkane-forming complex.aldehyde-generating component *(CER3)		952.261	2.02339	0.294362	3.47665	0.000507726	0.017119	355.409	406.044	234.621	1326.61	1629.15	1087.57	1352.33	1123.16	1055.45
TRINITY_DN14005_c0_g1_i2	not assigned.annotated		65.4854	9.10954	2.28519	3.54875	0.000387071	0.0138144	0.943932	0	0	96.2071	491.316	0.901044	0	0	0
TRINITY_DN1401_c0_g1_i13	Solute transport.carrier-mediated transport.TOC superfamily.transport protein *(TSUP)		27.689	8.83011	1.54029	5.08355	3.7e-07	3.65e-05	0	0	0	112.688	75.2268	47.3853	7.14762	0	6.75343
TRINITY_DN1401_c0_g1_i21	Solute transport.carrier-mediated transport.TOC superfamily.transport protein *(TSUP)		122.186	4.28445	0.95612	3.43519	0.000592137	0.0195708	0	8.30872	23.5426	270.971	213.327	139.598	130.063	218.28	95.5883
TRINITY_DN1401_c0_g1_i28	Solute transport.carrier-mediated transport.TOC superfamily.transport protein *(TSUP)		1095.67	3.98967	0.607385	4.9222	8.56e-07	7.69e-05	79.941	32.3422	208.047	2039.92	1347.86	1718.04	1790.32	1135.9	1508.62
TRINITY_DN1401_c0_g1_i29	Solute transport.carrier-mediated transport.TOC superfamily.transport protein *(TSUP)		186.104	5.29984	1.05093	4.09147	4.29e-05	0.00216898	26.7256	3.4746	0	356.112	548.151	279.287	148.485	213.043	99.6604
TRINITY_DN1401_c0_g1_i3	Solute transport.carrier-mediated transport.TOC superfamily.transport protein *(TSUP)		3349.37	4.35259	0.465357	7.20435	5.83e-13	2.82e-10	250.556	325.948	99.2196	4562.99	5606.58	3612.43	6382.54	3794.86	5509.22
TRINITY_DN1401_c0_g1_i8	Solute transport.carrier-mediated transport.TOC superfamily.transport protein *(TSUP)		35.6552	5.95304	1.20196	4.1208	3.78e-05	0.00195442	0	4.74188	0	70.6795	129.227	61.3706	34.7165	6.73275	13.4294
TRINITY_DN14011_c0_g1_i1	RNA biosynthesis.transcriptional regulation.NF-Y transcription factor complex.component *(NF-YC)		1068.37	2.73681	0.360386	4.81931	1.44e-06	0.000120867	153.572	192.729	221.153	1545.16	1288.97	951.157	1388.54	2522.87	1351.15
TRINITY_DN14011_c0_g1_i12	RNA biosynthesis.transcriptional regulation.NF-Y transcription factor complex.component *(NF-YC)		305.501	2.70014	0.344421	4.93622	7.97e-07	7.2e-05	38.7464	69.8284	72.4862	489.19	315.911	373.93	377.377	530.144	481.898
TRINITY_DN14032_c0_g1_i3	not assigned.annotated		81.7845	4.53065	0.5454	6.4735	9.58e-11	2.64e-08	8.25245	6.95999	13.9305	211.653	139.085	334.371	6.89293	6.56433	8.35106
TRINITY_DN14106_c0_g2_i26	Protein modification.lipidation.protein de-S-acylation.protein de-S-acylation enzyme *(ABAPT)		10.8114	7.47893	1.82368	3.55266	0.000381356	0.0136552	0	0	0	33.0226	25.9242	38.3561	0	0	0
TRINITY_DN14115_c0_g1_i10	RNA biosynthesis.transcriptional regulation.WRKY transcription factor activity.WRKY-type transcription factor		41.6688	4.64174	1.06429	3.42175	0.0006222	0.0203379	5.26615	9.47057	0	105.303	126.391	126.683	0	0	1.90614
TRINITY_DN14119_c0_g1_i5	not assigned.annotated		22.2871	7.64679	2.04415	3.25161	0.00114752	0.0333847	0	0	0	72.0926	34.1876	0	36.5393	41.4535	16.3112
TRINITY_DN14173_c0_g1_i1	Protein modification.phosphorylation.protein tyrosine phosphatase (PTP) superfamily.atypical PTP phosphatase *(PFA-DSP)		322.773	3.73312	0.36975	7.39179	1.45e-13	8.22e-11	49.8402	53.8889	75.9187	691.767	633.55	1072.37	113.406	136.875	77.3426
TRINITY_DN14173_c0_g1_i5	Protein modification.phosphorylation.protein tyrosine phosphatase (PTP) superfamily.atypical PTP phosphatase *(PFA-DSP)		69.4633	3.88876	0.776778	3.7189	0.000200092	0.00806245	9.32197	12.9198	12.538	117.363	122.976	274.866	17.196	51.5772	6.41104
TRINITY_DN1420_c0_g1_i37	Solute transport.carrier-mediated transport.MOP superfamily.MATE family.metabolite transporter *(DTX)		47.6211	3.21994	0.618308	3.59035	0.000330231	0.0121306	9.40084	21.2143	7.45352	74.436	174.049	100.408	8.59556	15.5759	17.4568
TRINITY_DN1420_c0_g1_i50	Solute transport.carrier-mediated transport.MOP superfamily.MATE family.metabolite transporter *(DTX)		694.336	3.34391	0.626119	3.74355	0.000181441	0.0074302	206.629	133.375	124.454	1649.21	821.968	2244.03	383.947	111.588	573.819
TRINITY_DN14231_c0_g1_i1	Photosynthesis.photophosphorylation.linear electron flow.ferredoxin electron carrier activities.ferredoxin targeted to NADP reduction		160.418	1.98146	0.277237	3.54017	0.000399876	0.0141861	86.6617	91.6845	83.8723	402.583	312.618	319.84	64.8232	38.9048	42.7695
TRINITY_DN14262_c0_g3_i5	Protein homeostasis.ubiquitin-proteasome system.ubiquitin-fold protein conjugation.RING E3 ubiquitin ligase activities.RING-H2-class.CTL-subclass E3 ubiquitin ligase		125.754	3.02093	0.617409	3.27324	0.00106321	0.0314893	27.4021	30.8202	25.7662	257.897	241.177	181.864	40.3523	229.253	97.2589
TRINITY_DN14284_c0_g1_i7	not assigned.annotated		1295.25	3.52522	0.410278	6.1549	7.51e-10	1.66e-07	107.537	114.593	213.925	2045.27	1502.47	1484.7	2531.82	1268.57	2388.38
TRINITY_DN14309_c0_g1_i2	Cell wall organisation.pectin.modification and degradation.pectin acetylation.pectin acetylesterase *(PAE)		53.1052	9.75331	1.40043	6.25044	4.09e-10	9.65e-08	0	0	0	141.258	247.384	84.8041	1.71892	0	2.78249
TRINITY_DN14333_c0_g2_i1	RNA processing.pre-RNA splicing.spliceosome-associated non-snRNP factor activities.Spliceophilin-type splicing factor *(CYP18-1)		127.214	10.767	2.03772	4.79312	1.64e-06	0.000135338	0	0	0	442.806	372.297	135.709	0	25.0458	169.07
TRINITY_DN14334_c0_g1_i1	not assigned.annotated		105.633	3.09675	0.484894	4.32414	1.53e-05	0.000902117	14.2022	29.6049	31.225	327.511	166.832	149.599	92.35	68.3495	71.0275
TRINITY_DN14364_c0_g2_i2	not assigned.annotated		37.175	4.82353	1.13824	3.35917	0.000781763	0.0244921	0	0	1.79946	21.5003	13.3858	14.8403	87.4361	119.861	75.7523
TRINITY_DN14365_c0_g1_i10	not assigned.annotated		13.2855	7.67027	1.71364	3.89246	9.92e-05	0.0044293	0	0	0	37.7427	50.9933	30.8336	0	0	0
TRINITY_DN14365_c1_g1_i12	not assigned.annotated		11.3111	6.54269	1.581	3.50581	0.000455214	0.0157637	0	0.984796	0	28.1694	45.2899	27.3555	0	0	0
TRINITY_DN14373_c0_g1_i17	Nutrient uptake.nitrogen assimilation.aspartate aminotransferase		38.4619	9.23642	2.3156	3.55692	0.000375228	0.0134801	0	0	0	168.738	90.6369	65.0355	0	21.7464	0
TRINITY_DN14373_c0_g1_i3	Enzyme classification.EC_2 transferases.EC_2.6 transferase transferring nitrogenous group		56.3525	9.96466	1.49848	5.98252	2.2e-09	4.18e-07	0	0	0	154.896	53.8517	294.625	1.82795	0	1.97226
TRINITY_DN14373_c0_g1_i7	Enzyme classification.EC_2 transferases.EC_2.6 transferase transferring nitrogenous group		16.6657	6.95669	1.70847	3.48657	0.000489254	0.0166945	1.07351	0	0	21.5997	34.5489	69.851	8.24516	0	14.673
TRINITY_DN14373_c0_g1_i9	Nutrient uptake.nitrogen assimilation.aspartate aminotransferase		172.936	5.2874	0.88495	4.84479	1.27e-06	0.00010815	20.7902	15.2202	0	439.229	362.342	582.365	49.1358	42.8004	44.5406
TRINITY_DN14451_c0_g1_i2	not assigned.annotated		114.439	3.07003	0.61372	3.37292	0.000743759	0.0235221	13.2675	8.03588	32.4095	168.629	149.454	139.857	157.299	270.185	90.8154
TRINITY_DN14451_c0_g1_i5	not assigned.annotated		323.601	1.99339	0.21981	4.51934	6.2e-06	0.000426687	94.5324	111.095	94.0694	397.76	406.249	386.49	393.562	561.538	467.116
TRINITY_DN14520_c0_g1_i5	Lipid metabolism.glycerolipid metabolism.glycerolipid degradation.phospholipase activities.phospholipase A2 activities.phospholipase-A2 *(pPLA2-III))		832.495	2.8564	0.324948	5.71292	1.11e-08	1.73e-06	254.435	173.464	112.109	1226.64	1316.45	1360.62	1098.24	878.305	1072.2
TRINITY_DN14526_c0_g1_i19	Protein homeostasis.ubiquitin-proteasome system.ubiquitin-fold protein conjugation.UBQ conjugation (ubiquitylation).polyubiquitination system.E3 ubiquitin ligase *(RGLG)		206.252	3.07156	0.621576	3.33275	0.000859916	0.0264268	11.2927	28.962	31.0754	93.3772	148.263	358.921	449.286	454.074	281.02
TRINITY_DN14532_c0_g1_i11	Chromatin organisation.epigenetic state regulation.DNA methylation regulation.RNA-independent DNA methylation.ASI1-AIPP1-EDM2 chromatin silencing regulator complex.component *(EDM2)		24.2348	8.64791	1.69899	4.50144	6.75e-06	0.000459888	0	0	0	28.5405	106.989	82.5837	0	0	0
TRINITY_DN14546_c0_g1_i12	not assigned.annotated		269.39	2.16543	0.2607	4.47038	7.81e-06	0.000518542	96.4733	93.6494	101.964	451.624	411.668	448.496	273.133	202.24	345.259
TRINITY_DN14546_c1_g1_i16	not assigned.annotated		523.55	2.52981	0.424233	3.60606	0.000310877	0.0115761	108.25	165.096	156.274	1117.82	760.889	602.708	604.271	351.544	845.094
TRINITY_DN14547_c0_g1_i2	not assigned.annotated		61.7275	4.61934	0.999395	3.62153	0.000292867	0.0110313	5.02815	0	7.94882	157.405	136.929	36.6228	22.5474	114.494	74.5715
TRINITY_DN14559_c1_g1_i4	not assigned.annotated		35.5008	9.19293	1.85835	4.40871	1.04e-05	0.000650812	0	0	0	199.206	99.663	20.6377	0	0	0
TRINITY_DN14601_c0_g1_i1	Lipid metabolism.cytoplasmic lipid droplet-associated activities.associated factor *(OBAP)		194.506	8.46237	1.48617	5.02121	5.13e-07	4.89e-05	3.8826	1.08627	0	969.077	733.909	38.9413	0	0	3.65334
TRINITY_DN14668_c0_g1_i2	RNA biosynthesis.transcriptional regulation.MYB-RELATED transcription factor superfamily.transcription factor *(REVEILLE)		974.578	6.18291	0.70101	7.39349	1.43e-13	8.19e-11	7.12803	0	0	189.466	143.88	167.366	2058.24	3404.09	2801.02
TRINITY_DN14687_c0_g1_i7	Solute transport.carrier-mediated transport.MFS superfamily.anion transporter *(NRT1/PTR)		6182.3	1.92626	0.161116	5.749	8.98e-09	1.46e-06	2912.38	3030.77	3187.27	12497.8	10976.7	11230.1	3324.02	4334.49	4147.15
TRINITY_DN14696_c0_g2_i7	Chromatin organisation.post-translational histone modification.histone acetylation.NuA4 histone acetyltransferase complex.Piccolo module.component *(EAF6)		32.0496	8.41025	1.90717	3.88546	0.000102136	0.00454157	0	0	0	39.3536	61.3977	84.8173	47.1729	0	55.705
TRINITY_DN147_c1_g3_i1	not assigned.annotated		79.3061	5.1844	0.890291	4.70003	2.6e-06	0.00020023	4.06367	3.41664	0	91.9862	83.6258	82.9521	202.647	46.3991	198.665
TRINITY_DN1473_c0_g1_i6	not assigned.not annotated		44.0202	4.03645	0.946286	3.20881	0.00133285	0.0374369	2.06585	0	9.84887	82.9521	38.6517	81.8429	35.0551	97.4397	48.3254
TRINITY_DN14732_c0_g1_i3	Enzyme classification.EC_6 ligases.EC_6.3 ligase forming carbon-nitrogen bond		1285.91	2.43274	0.408834	3.50445	0.000457556	0.0158196	284.538	402.112	608.295	3020.86	2179.79	1795.58	736.708	1425.21	1120.1
TRINITY_DN14743_c0_g1_i22	Solute transport.channels.non-specific cation channel *(PQL1)		8.45114	6.76063	1.53025	3.7645	0.000166885	0.00690779	0	0	0	24.9247	8.96013	14.4472	15.2939	4.28689	8.14738
TRINITY_DN1475_c0_g1_i4	not assigned.annotated		116.712	9.84335	1.23711	7.14841	8.78e-13	4.08e-10	0	0	0	140.412	214.833	128.769	200.617	212.906	152.87
TRINITY_DN14791_c0_g1_i16	not assigned.annotated		599.154	2.43703	0.303559	4.73395	2.2e-06	0.000172968	141.9	141.717	163.26	1095.85	718.918	608.151	706.81	998.534	817.244
TRINITY_DN14825_c2_g1_i1	not assigned.not annotated		22.235	8.64747	1.57034	4.86995	1.12e-06	9.7e-05	0	0	0	51.3319	98.9214	49.8616	0	0	0
TRINITY_DN14865_c0_g2_i1	Enzyme classification.EC_2 transferases.EC_2.7 transferase transferring phosphorus-containing group		280.898	1.83838	0.232504	3.60588	0.000311092	0.0115774	90.0689	98.9703	135.992	389.797	404.093	373.894	337.602	384.718	312.947
TRINITY_DN14876_c0_g1_i2	Phytohormone action.cytokinin.conjugation and degradation.cytokinin dehydrogenase *(CKX)		34.3427	4.26066	0.913266	3.57033	0.000356531	0.0128936	0	5.79895	2.46959	18.7498	72.3964	63.1503	58.6438	33.9964	53.8785
TRINITY_DN14890_c0_g1_i2	not assigned.annotated		52.5667	10.0355	2.63974	3.42287	0.000619645	0.0202799	0	0	0	261.882	138.905	0	29.0848	43.2293	0
TRINITY_DN14890_c0_g1_i3	RNA biosynthesis.transcriptional regulation.NAC-type transcription factor		124.791	6.76129	0.874473	6.5883	4.45e-11	1.36e-08	3.18325	6.00418	0	371.103	324.978	210.232	32.6166	120.004	54.9976
TRINITY_DN14956_c0_g1_i1	Phytohormone action.jasmonic acid.conjugation and degradation.jasmonic acid oxidase *(JOX/JAO)		514.922	4.34067	0.746647	4.47423	7.67e-06	0.000510794	73.1174	42.2069	59.2231	1715	1003.35	820.299	144.694	687.497	88.91
TRINITY_DN14974_c0_g1_i2	RNA biosynthesis.transcriptional regulation.TIFY-type transcription factor		46.207	3.32657	0.539687	4.31096	1.63e-05	0.000949896	9.14428	5.70836	11.198	124.13	84.3632	57.2136	44.1235	50.2516	29.7307
TRINITY_DN1502_c1_g2_i1	not assigned.annotated		2996.94	3.5305	0.395968	6.39065	1.65e-10	4.23e-08	251.382	251.166	510.155	4539.98	3056.63	4120	3530.04	6235.8	4477.31
TRINITY_DN15091_c0_g1_i3	RNA biosynthesis.transcriptional regulation.bHLH-type transcription factor		136.79	2.97822	0.611221	3.23651	0.00121	0.0347028	39.2334	58.1161	22.9773	306.721	170.809	466.605	91.4104	28.8701	46.3645
TRINITY_DN15091_c0_g2_i1	RNA biosynthesis.transcriptional regulation.bHLH-type transcription factor		17.4026	8.32555	1.99784	3.66673	0.000245668	0.00950575	0	0	0	11.1997	49.0168	72.4479	15.9177	8.04105	0
TRINITY_DN15100_c0_g1_i6	not assigned.not annotated		19.2586	8.29702	1.35532	5.38398	7.29e-08	8.66e-06	0	0	0	62.8677	55.9982	52.6491	0.871838	0	0.940219
TRINITY_DN15159_c0_g1_i1	Phytohormone action.brassinosteroid.perception and signal transduction.transcription factor *(BES/BZR)		1740.01	1.68879	0.155637	4.42565	9.62e-06	0.000616532	825.876	902.647	822.983	3081.39	2766.49	2376.05	1598.37	1576.12	1710.19
TRINITY_DN1518_c1_g1_i11	Clade-specific metabolism.Brassicaceae.glucosinolate degradation.nitrilase		104.455	4.09521	0.84425	3.66623	0.000246154	0.00951893	0	5.73694	18.6174	103.529	171.383	150.501	125.195	175.051	190.078
TRINITY_DN15185_c1_g1_i4	not assigned.annotated		601.916	7.72448	1.37746	4.8818	1.05e-06	9.19e-05	0	0	9.80668	678.114	570.195	901.093	1317.84	50.135	1890.07
TRINITY_DN15194_c0_g1_i1	Solute transport.channels.MIP family.plasma membrane intrinsic protein *(PIP)		126.954	2.33794	0.305101	4.38523	1.16e-05	0.000710815	45.8272	36.5074	44.7841	244.546	222.823	177.475	120.859	97.491	152.276
TRINITY_DN15199_c0_g1_i4	RNA biosynthesis.transcriptional regulation.KANADI-type transcription factor		32.3651	19.2699	2.98245	6.12581	9.02e-10	1.94e-07	0	0	0	16.633	1.769	32.5739	0	240.31	0
TRINITY_DN1520_c1_g1_i11	Protein homeostasis.ubiquitin-proteasome system.ubiquitin-fold protein conjugation.CULLIN-based E3 ubiquitin ligase activities.CUL3-based E3 ubiquitin ligase complexes.BTB/POZ substrate adaptor component activities.substrate adaptor *(BT)		5276.34	3.6295	0.368725	7.13134	9.94e-13	4.51e-10	599.642	648.026	534.785	5570.31	5519.73	10965.9	9468.34	5588.48	8591.86
TRINITY_DN1521_c0_g1_i9	Solute transport.carrier-mediated transport.APC superfamily.SulP family.sulfate transporter *(SULTR)		261.197	3.00897	0.383041	5.2448	1.56e-07	1.72e-05	90.5304	62.6793	54.2986	489.073	645.295	533.392	164.718	96.4888	214.301
TRINITY_DN15210_c0_g1_i3	Enzyme classification.EC_2 transferases.EC_2.4 glycosyltransferase		33.1329	5.00774	1.11968	3.57937	0.000344425	0.0125392	0	1.15134	7.33047	82.0926	164.464	38.2782	2.61195	1.32431	0.943568
TRINITY_DN15237_c0_g1_i13	Cytoskeleton organisation.microfilament network.myosin microfilament-based motor protein activities.class XI myosin motor protein		1452.56	2.07407	0.222091	4.83619	1.32e-06	0.000112348	477.013	340.314	375.68	1661.79	1432.62	1930.19	2538.81	2077	2239.66
TRINITY_DN15243_c2_g1_i9	Protein homeostasis.proteolysis.aspartic-type peptidase activities.A1-class (Pepsin) protease		9.14779	7.30694	1.98916	3.17066	0.00152091	0.0415567	0	0	0	36.1582	13.6701	28.8355	0	0	3.66627
TRINITY_DN15245_c0_g1_i14	Solute transport.carrier-mediated transport.APC superfamily.AAAP family.amino acid transporter *(AAP)		1549.56	4.50261	0.662768	5.28482	1.26e-07	1.41e-05	220.81	289.673	40.4175	4961.54	3767.71	3741.96	164.794	345.804	413.333
TRINITY_DN15245_c0_g1_i19	Solute transport.carrier-mediated transport.APC superfamily.AAAP family.amino acid transporter *(AAP)		874.69	4.47616	0.7783	4.46635	7.96e-06	0.000525685	77.3679	109.384	25.5808	1383	2951.96	380.333	556.774	1006.86	1380.96
TRINITY_DN15245_c0_g1_i27	Solute transport.carrier-mediated transport.APC superfamily.AAAP family.amino acid transporter *(AAP)		3948.41	2.2188	0.260403	4.68045	2.86e-06	0.00021727	1906.13	1717.56	1653.99	9809.61	8334.46	6423.43	1431.93	2068.08	2190.47
TRINITY_DN15255_c0_g1_i2	not assigned.annotated		47.1671	5.2427	1.34205	3.16136	0.00157037	0.0426226	0	1.17379	8.33316	250.53	18.9877	98.781	20.1062	23.7643	2.82764
TRINITY_DN15255_c0_g3_i2	Multi-process regulation.phosphoinositide signalling.inositol phosphate metabolism.light-independent inositol phosphate biosynthesis.myo-inositol-1-phosphate synthase *(MIPS)		18260.8	5.3146	0.573086	7.52871	5.12e-14	3.3e-11	643.103	535.929	1795.38	62319.3	22753.4	33340.2	14460.5	10991.9	17507.4
TRINITY_DN15271_c0_g1_i1	Enzyme classification.EC_2 transferases.EC_2.4 glycosyltransferase		472.79	4.15883	0.694183	4.55042	5.35e-06	0.000376188	83.3437	75.1357	66.6496	2048.95	1581.63	389.577	6.97616	0	2.84437
TRINITY_DN15271_c0_g1_i14	Enzyme classification.EC_2 transferases.EC_2.4 glycosyltransferase		67.0045	5.00145	0.973206	4.11162	3.93e-05	0.00201469	4.81208	4.29705	8.96991	266.098	283.479	35.384	0	0	0
TRINITY_DN15271_c0_g1_i5	Enzyme classification.EC_2 transferases.EC_2.4 glycosyltransferase		145.167	5.29957	0.892753	4.81608	1.46e-06	0.000122449	20.0421	6.71994	5.48644	649.062	510.949	105.944	2.6125	0	5.68261
TRINITY_DN15271_c1_g1_i2	Enzyme classification.EC_2 transferases.EC_2.4 glycosyltransferase		2227.69	3.43678	0.204526	11.9143	9.97e-33	5.01e-29	383.884	416.649	467.889	4409.12	4091.61	5243.27	1571.44	1492.43	1972.96
TRINITY_DN15318_c0_g2_i1	not assigned.annotated		50.0307	7.35914	1.44702	4.39463	1.11e-05	0.0006885	0	1.09859	0	94.7686	51.4321	38.7774	132.907	19.9392	111.354
TRINITY_DN15348_c0_g1_i9	Protein homeostasis.proteolysis.protease inhibitor activities.Cystatin protease inhibitor		115.606	3.31613	0.549473	4.21518	2.5e-05	0.00138296	20.4084	6.90231	10.5453	126.638	119.299	131.898	163.624	332.367	128.775
TRINITY_DN15414_c0_g1_i5	Lipid metabolism.fatty acid metabolism.endoplasmic reticulum-localized fatty acid elongase (FAE) system.fatty acid elongation complex.condensing enzyme activities.3-ketoacyl-CoA synthase *(KCS)		1050.84	2.63243	0.350361	4.65928	3.17e-06	0.000238355	328.178	336.527	484.895	2247.82	3138.91	1746.17	367.054	512.481	295.562
TRINITY_DN15415_c0_g1_i5	not assigned.annotated		49.6908	8.10217	1.30784	5.43044	5.62e-08	6.91e-06	0	0	0	69.33	29.4217	52.4538	73.4387	137.93	84.6433
TRINITY_DN15423_c0_g2_i3	not assigned.annotated		18.07	8.20693	1.63639	4.40416	1.06e-05	0.000661446	0	0	0	38.2856	33.1333	89.3245	0	0	1.88627
TRINITY_DN1543_c1_g1_i2	not assigned.not annotated		98.0748	5.71654	1.21205	3.89137	9.97e-05	0.00444138	2.04686	10.3931	0	424.214	119.722	91.7488	25.3761	171.408	37.7645
TRINITY_DN1546_c0_g1_i3	not assigned.annotated		13.6334	6.49642	1.64932	3.33253	0.000860588	0.0264268	0	0	0	12.7492	33.3511	6.4696	16.0898	46.7007	7.34007
TRINITY_DN15469_c0_g2_i1	not assigned.annotated		584.094	2.52554	0.353781	4.3121	1.62e-05	0.000946714	232.181	251.444	161.395	998.581	1322.01	1388.26	254.116	430.386	218.468
TRINITY_DN1549_c0_g1_i1	Nucleotide metabolism.purines.phosphotransfers.adenylate kinase		187.268	10.0428	1.2437	7.27086	3.57e-13	1.81e-10	0	0	0	197.278	131.702	243.934	361.988	460.363	290.148
TRINITY_DN155_c1_g1_i12	Nucleotide metabolism.purines.catabolism.allantoate amidohydrolase *(AAH)		21.929	8.50124	1.57956	4.74894	2.04e-06	0.000162101	0	0	0	68.5636	32.1583	94.7303	0	0	1.90922
TRINITY_DN1558_c3_g1_i3	not assigned.annotated		26.8802	8.81901	1.89421	4.12785	3.66e-05	0.00190308	0	0	0	154.043	69.2518	18.6266	0	0	0
TRINITY_DN1558_c3_g1_i4	not assigned.annotated		25.2855	8.77431	1.45677	5.33667	9.47e-08	1.09e-05	0	0	0	96.0316	87.7365	42.8775	0.923701	0	0
TRINITY_DN1561_c0_g1_i10	Lipid metabolism.glycerolipid metabolism.phosphatidylcholine biosynthesis.choline homeostasis.phosphocholine phosphatase *(PS2/PECP1)		28.7902	8.19566	1.75137	4.10858	3.98e-05	0.00203335	0	0	0	76.9173	11.0092	81.6102	9.54292	73.4752	6.55719
TRINITY_DN1561_c0_g1_i14	Lipid metabolism.glycerolipid metabolism.phosphatidylcholine biosynthesis.choline homeostasis.phosphocholine phosphatase *(PS2/PECP1)		217.638	8.12028	1.38739	5.13213	2.86e-07	2.94e-05	3.09794	0	0	324.796	140.3	369.894	60.5386	942.484	117.628
TRINITY_DN1561_c0_g1_i4	Lipid metabolism.glycerolipid metabolism.phosphatidylcholine biosynthesis.choline homeostasis.phosphocholine phosphatase *(PS2/PECP1)		3497.79	6.81754	1.06083	5.48393	4.16e-08	5.36e-06	36.1567	26.871	76.953	6377.86	2284.78	7152.67	791.974	14031.4	701.39
TRINITY_DN1561_c0_g1_i8	Lipid metabolism.glycerolipid metabolism.phosphatidylcholine biosynthesis.choline homeostasis.phosphocholine phosphatase *(PS2/PECP1)		44.8768	8.6015	1.59985	4.75138	2.02e-06	0.000161007	0	0	0	37.407	62.8013	116.871	13.8905	146.615	26.3052
TRINITY_DN1563_c0_g1_i23	not assigned.annotated		80.8559	3.31024	0.453365	5.09576	3.47e-07	3.47e-05	9.17559	28.6443	21.0068	213.819	175.943	191.636	38.2871	25.5457	23.6462
TRINITY_DN15643_c0_g1_i5	not assigned.annotated		12.3165	6.34898	1.43668	3.72315	0.00019675	0.00796223	0	0	0	26.5985	7.7411	12.2376	23.1084	25.3398	15.8233
TRINITY_DN15662_c0_g1_i1	not assigned.annotated		25.505	5.38382	1.33886	3.27428	0.0010593	0.031402	0	0	1.71126	31.9282	36.9461	7.09581	45.6801	30.9072	75.2766
TRINITY_DN15686_c0_g2_i20	Protein homeostasis.ubiquitin-proteasome system.ubiquitin-fold protein conjugation.CULLIN-based E3 ubiquitin ligase activities.CUL3-based E3 ubiquitin ligase complexes.BTB/POZ substrate adaptor component activities.substrate adaptor		30.2002	20.0505	2.6943	7.07065	1.54e-12	6.76e-10	0	0	0	58.1704	78.0844	38.4413	0	97.1054	0
TRINITY_DN15737_c0_g2_i5	not assigned.annotated		6.3172	6.67268	1.52418	3.72179	0.000197816	0.00799542	0	0	0	16.9093	8.32966	7.97403	10.8883	8.1683	4.58522
TRINITY_DN15750_c0_g2_i1	Amino acid metabolism.amino acid degradation.proline.proline dehydrogenase		2802.39	5.75757	0.242285	19.6363	7.58e-86	2.47e-81	120.825	118.956	143.221	7573.27	7335.16	5852.56	1115.78	1660.64	1301.06
TRINITY_DN15750_c0_g2_i13	Amino acid metabolism.amino acid degradation.proline.proline dehydrogenase		1051.07	5.21769	0.523106	8.06278	7.46e-16	6.49e-13	20.5997	55.8393	94.1097	2138.44	2357.06	1875.75	874.985	1331.96	710.853
TRINITY_DN15750_c0_g2_i4	Amino acid metabolism.amino acid degradation.proline.proline dehydrogenase		247.787	7.71671	1.10439	6.08181	1.19e-09	2.46e-07	0	0	8.22293	383.276	993.37	457.939	103.184	235.479	48.6076
TRINITY_DN15752_c0_g1_i13	not assigned.annotated		68.2744	8.08991	1.55675	4.5543	5.26e-06	0.000370513	0	2.44662	0	112.643	56.0392	387.952	1.81323	39.9447	13.6305
TRINITY_DN15839_c0_g1_i22	Cell division.meiotic recombination.meiotic crossover.class I interference-sensitive crossover pathway.MutS-gamma Holliday junction stabilizing heterodimer.component *(MSH5)		11.6716	7.03223	1.94225	3.1058	0.00189767	0.0494303	0	0	0	17.3266	26.8004	17.7682	23.8196	0	19.3301
TRINITY_DN1585_c0_g1_i26	not assigned.annotated		83.7629	8.25208	0.991278	7.31589	2.56e-13	1.32e-10	0	0	2.08662	294.318	214.953	242.508	0	0	0
TRINITY_DN15865_c0_g1_i2	not assigned.annotated		755.757	1.9696	0.241166	4.02047	5.81e-05	0.00280224	320.829	311.632	400.724	1404.18	1616.23	1030.08	533.91	586.066	598.166
TRINITY_DN15867_c0_g1_i17	Multi-process regulation.G-protein-dependent signalling.heterotrimeric G-protein complex.non-canonical component alpha *(XLG)		13.9258	7.87601	1.86418	3.68848	0.000225596	0.00886574	0	0	0	65.5711	20.3047	39.4563	0	0	0
TRINITY_DN15867_c0_g2_i3	Multi-process regulation.G-protein-dependent signalling.heterotrimeric G-protein complex.non-canonical component alpha *(XLG)		66.2904	9.41489	1.588	5.29904	1.16e-07	1.31e-05	0	0	0	105.255	130.92	135.445	144.072	75.2728	5.64864
TRINITY_DN15934_c0_g1_i21	Cytoskeleton organisation.microfilament network.actin polymerisation.SCAR/WAVE ARP2/3-activating complex.component *(NAP1)		94.9183	9.35179	1.26848	6.58407	4.58e-11	1.4e-08	0	0	0	158.146	133.571	65.0698	167.914	149.647	179.917
TRINITY_DN15937_c0_g1_i1	not assigned.annotated		350.147	2.88638	0.479424	3.93467	8.33e-05	0.00382438	73.5028	69.9338	38.1393	513.44	364.099	461.072	675.401	253.701	702.031
TRINITY_DN15941_c0_g1_i8	not assigned.annotated		189.12	2.57296	0.399463	3.93769	8.23e-05	0.00378459	41.0479	46.2894	17.122	237.088	190.042	187.464	366.959	344.591	271.479
TRINITY_DN15948_c0_g2_i2	not assigned.annotated		39.7471	2.47672	0.407679	3.62226	0.000292036	0.0110127	14.2474	18.197	15.9556	92.479	103.204	72.9927	10.4623	17.8478	12.3386
TRINITY_DN16007_c0_g1_i9	Solute transport.primary active transport.P-type ATPase superfamily.P2 family.P2B-type calcium cation-transporting ATPase *(ACA)		1960.1	2.37438	0.325024	4.22853	2.35e-05	0.00130899	1010.11	1002.82	721.483	4176.53	6459.29	3537.99	188.199	268.486	276.016
TRINITY_DN16015_c0_g2_i1	not assigned.annotated		70.3494	6.53229	0.87106	6.35122	2.14e-10	5.28e-08	4.08356	0	2.42369	255.705	255.464	109.008	3.57969	0	2.88071
TRINITY_DN16040_c0_g2_i2	Solute transport.carrier-mediated transport.APC superfamily.AAAP family.amino acid transporter *(LHT)		14.6985	7.92445	1.85045	3.74204	0.000182531	0.00746547	0	0	0	28.9488	75.7073	27.6307	0	0	0
TRINITY_DN16066_c0_g2_i16	not assigned.annotated		31.6346	8.4665	1.57087	4.75311	2e-06	0.000160045	0	0	0	47.1722	76.5291	70.6229	10.4186	71.5412	8.42773
TRINITY_DN16071_c0_g1_i1	Solute transport.carrier-mediated transport.TOC superfamily.transport protein *(TSUP)		237.119	3.69212	0.845101	3.18556	0.00144476	0.0398597	29.3001	17.69	105.587	930.888	251.355	797.895	0	1.35197	0
TRINITY_DN16071_c0_g1_i11	Solute transport.carrier-mediated transport.TOC superfamily.transport protein *(TSUP)		1105.46	4.3916	0.425633	7.96838	1.61e-15	1.33e-12	73.5359	67.9271	83.1681	1279.21	2176.93	1263.69	2104.18	884.917	2015.54
TRINITY_DN16071_c0_g1_i15	Solute transport.carrier-mediated transport.TOC superfamily.transport protein *(TSUP)		4170.8	3.70684	0.308974	8.76071	1.94e-18	2.39e-15	510.898	501.179	300.151	6539.39	5671.63	4908.09	6050.51	7986.79	5068.52
TRINITY_DN16071_c0_g1_i8	Solute transport.carrier-mediated transport.TOC superfamily.transport protein *(TSUP)		37.7973	5.46982	1.40237	3.18733	0.00143592	0.0396662	0	6.15977	0	98.9299	67.557	80.8765	19.9494	62.8105	3.89253
TRINITY_DN16126_c0_g1_i4	Protein modification.phosphorylation.protein serine/threonine phosphatase superfamily.PPM/PP2C Mn/Mg-dependent phosphatase families.clade F phosphatase		86.7189	7.75635	1.2376	5.45925	4.78e-08	6.03e-06	0	0	3.25074	387.857	280.585	108.777	0	0	0
TRINITY_DN16172_c0_g1_i17	RNA processing.RNA modification.RNA methylation.rRNA methylation.RlmN-type rRNA methyltransferase		10.6726	7.20541	1.84986	3.35453	0.000795012	0.0248302	0	0	0	22.9695	27.7811	29.4132	13.0544	0	2.83572
TRINITY_DN16173_c0_g1_i11	not assigned.not annotated		7.76958	5.87691	1.5171	3.21463	0.00130613	0.0368291	0	0	0	7.38757	9.48794	11.9297	24.3383	9.26798	7.51471
TRINITY_DN16215_c0_g2_i5	not assigned.annotated		101.861	4.66073	1.07383	3.40903	0.000651938	0.0211511	0	13.7165	14.0377	260.611	298.789	130.865	63.8994	115.501	19.3312
TRINITY_DN1622_c0_g1_i16	not assigned.annotated		139.217	5.13522	0.922264	4.48377	7.33e-06	0.000492503	7.04512	12.3886	10.998	629.109	325.115	115.109	118.257	13.9579	20.9762
TRINITY_DN1622_c0_g1_i3	not assigned.annotated		656.461	5.68217	0.933546	5.01546	5.29e-07	5.02e-05	13.0973	18.0446	72.5577	3320.97	1593.05	434.532	284.543	123.692	47.6697
TRINITY_DN16247_c0_g1_i3	Lipid metabolism.cytoplasmic lipid droplet-associated activities.associated factor *(LDAP)		41.789	6.98961	1.17052	5.11707	3.1e-07	3.13e-05	0	0	1.69395	114.31	61.6721	56.9485	54.4333	57.276	29.7672
TRINITY_DN16286_c0_g1_i13	Nucleotide metabolism.purines.salvage pathway.adenine phosphoribosyltransferase *(APT)		14.6498	6.82581	1.3103	4.44616	8.74e-06	0.000567232	0	0	0	22.1723	17.8131	22.6437	21.4945	18.2059	29.5191
TRINITY_DN16304_c0_g1_i5	not assigned.annotated		14.4088	5.57464	1.42684	3.20614	0.0013453	0.0377215	0	0	2.37092	52.6451	40.1512	34.5115	0	0	0
TRINITY_DN1632_c0_g1_i5	not assigned.annotated		1284.01	3.4038	0.620965	3.87107	0.000108358	0.00477919	231.55	196.613	268.469	3793.54	2887.76	693.942	797.611	1826.3	860.296
TRINITY_DN16387_c1_g1_i10	Nutrient uptake.transition metal homeostasis.uptake systems.reduction-based strategy.metal ion-chelate reductase *(FRO)		73.9244	2.49941	0.356404	4.20704	2.59e-05	0.00142889	22.6888	23.2976	20.7536	141.128	96.653	139.077	74.3798	58.3832	88.9588
TRINITY_DN16390_c0_g1_i3	Phytohormone action.gibberellin.perception and signal transduction.receptor protein *(GID1)		370.251	2.7252	0.31838	5.4187	6e-08	7.31e-06	105.028	145.189	93.0303	821.226	797.734	644.46	166.541	282.701	276.351
TRINITY_DN16390_c0_g1_i6	not assigned.annotated		25.7155	7.59123	1.96736	3.35028	0.000807289	0.0251535	0	0	0	36.598	31.1496	26.2708	57.0069	0	80.4142
TRINITY_DN16408_c0_g1_i11	Phytohormone action.ethylene.biosynthesis.1-aminocyclopropane-1-carboxylate (ACC) synthase		14.2826	7.8925	1.63882	4.20576	2.6e-05	0.00143575	0	0	0	49.0612	36.4901	42.9922	0	0	0
TRINITY_DN16411_c0_g1_i2	Protein homeostasis.proteolysis.aspartic-type peptidase activities.A1-class (Pepsin) protease		112.279	3.38091	0.601015	3.96148	7.45e-05	0.00348298	32.9872	35.8354	19.6482	517.048	203.949	197.352	0.864585	0	2.82578
TRINITY_DN16449_c0_g1_i1	not assigned.annotated		73.5211	7.49581	1.07263	6.05598	1.4e-09	2.83e-07	0	0	3.22503	297.458	141.035	218.092	0	0	1.8785
TRINITY_DN16449_c0_g1_i4	not assigned.annotated		55.9572	9.85793	1.98763	4.45652	8.33e-06	0.00054538	0	0	0	25.8406	412.612	65.1623	0	0	0
TRINITY_DN16450_c1_g1_i5	not assigned.annotated		22.5206	20.0459	3.55989	5.35016	8.79e-08	1.02e-05	0	0	0	0	27.6389	57.7453	0	117.301	0
TRINITY_DN1646_c5_g1_i8	not assigned.not annotated		208.236	7.08956	1.01238	6.01507	1.8e-09	3.54e-07	3.09444	1.14879	9.02116	822.889	873.134	159.243	0.865743	0	4.72334
TRINITY_DN16470_c0_g2_i1	not assigned.annotated		13.9523	18.8288	2.97821	5.98643	2.14e-09	4.12e-07	0	0	0	2.26726	12.8136	20.2354	0	90.2546	0
TRINITY_DN16496_c0_g1_i1	not assigned.annotated		61.2385	3.46384	0.610461	4.03603	5.44e-05	0.00265406	11.5921	3.48709	7.15033	101.528	51.7278	93.7255	68.7713	141.572	71.5928
TRINITY_DN16496_c0_g2_i1	not assigned.annotated		191.103	2.55904	0.459834	3.39045	0.00069777	0.0223931	47.5318	30.6211	50.4834	361.451	144.776	255.375	213.898	373.239	242.55
TRINITY_DN16512_c0_g1_i2	not assigned.annotated		35.0601	9.20166	1.54853	5.29641	1.18e-07	1.33e-05	0	0	0	152.993	49.069	113.479	0	0	0
TRINITY_DN16515_c0_g1_i2	Protein modification.S-glutathionylation.glutaredoxin		8223.61	1.80881	0.188056	4.30091	1.7e-05	0.000987836	2988.57	2836.35	2378.56	9429.46	10419.3	8887.55	11107.4	14465.7	11499.5
TRINITY_DN16522_c0_g1_i15	Redox homeostasis.thiol-based redox regulation.thioredoxin activities.nucleoredoxin *(NRX)		212.217	3.50033	0.621732	4.02156	5.78e-05	0.00279132	30.3147	18.9507	23.5746	316.52	434.055	74.4519	306.264	325.324	380.5
TRINITY_DN16522_c0_g1_i18	Redox homeostasis.thiol-based redox regulation.thioredoxin activities.nucleoredoxin *(NRX)		58.6911	10.2071	2.36543	3.89237	9.93e-05	0.0044293	0	0	0	147.191	317.185	37.4806	0	26.3631	0
TRINITY_DN16522_c0_g1_i29	Redox homeostasis.thiol-based redox regulation.thioredoxin activities.nucleoredoxin *(NRX)		81.3881	6.21545	1.22038	4.27364	1.92e-05	0.00110114	0	0	5.74624	274.643	159.224	22.6579	97.7521	66.8484	105.621
TRINITY_DN16522_c1_g1_i22	Redox homeostasis.thiol-based redox regulation.thioredoxin activities.nucleoredoxin *(NRX)		83.7729	3.44328	0.781598	3.126	0.001772	0.0467539	9.23808	5.78283	25.3859	254.947	150.403	40.276	78.7331	107.71	81.4796
TRINITY_DN16524_c0_g1_i2	Protein modification.phosphorylation.TKL protein kinase superfamily.PERK-related protein kinase		186.729	2.11727	0.249928	4.47036	7.81e-06	0.000518542	50.9262	55.0374	44.6048	231.621	184.613	234.605	254.448	301.159	323.547
TRINITY_DN1656_c0_g2_i2	Lipid metabolism.fatty acid metabolism.fatty acid degradation.glyoxylate cycle.isocitrate lyase		798.981	4.6452	0.767391	4.75013	2.03e-06	0.000161434	38.7191	43.1918	193.728	2542.44	2968.39	1404.36	0	0	0
TRINITY_DN1657_c0_g1_i4	Solute transport.channels.anion channel *(QUAC/ALMT)		1031.49	2.49958	0.259056	5.78862	7.1e-09	1.18e-06	363.972	356.519	268.283	1693.73	2285.28	1606.46	1080.98	788.464	839.752
TRINITY_DN16576_c0_g1_i3	Secondary metabolism.phenolics.p-coumaroyl-CoA biosynthesis.phenylalanine ammonia lyase activity.substrate(PAL) adaptor of SCF E3 ubiquitin ligase *(SAGL1)		16.3525	8.09035	2.25536	3.14378	0.00166782	0.0445636	0	0	0	6.56677	33.021	107.584	0	0	0
TRINITY_DN16579_c0_g1_i1	RNA biosynthesis.transcriptional regulation.transcriptional co-regulator *(OFP)		1281.41	2.70646	0.407826	4.1843	2.86e-05	0.00155343	369.888	413.449	521.619	3415	2325.71	2780	329.562	889.531	487.911
TRINITY_DN16604_c0_g1_i5	not assigned.annotated		237.198	3.5881	0.764161	3.38686	0.000706983	0.0225944	46.2839	61.8185	39.9385	818.51	666.071	293.857	54.0583	140.985	13.2607
TRINITY_DN1666_c0_g1_i16	Enzyme classification.EC_1 oxidoreductases.EC_1.14 oxidoreductase acting on paired donor with incorporation or reduction of molecular oxygen		139.403	4.7734	0.927892	4.06664	4.77e-05	0.00237312	4.08303	0	0	34.9885	19.4997	53.5659	373.9	482.727	285.864
TRINITY_DN16676_c0_g1_i2	not assigned.annotated		979.462	1.84832	0.261984	3.23807	0.00120341	0.0345596	438.22	339.548	384.839	1546.71	1309.98	1331.06	965.052	1527.89	971.85
TRINITY_DN16676_c0_g1_i4	not assigned.annotated		46.2077	9.55779	1.67748	5.10156	3.37e-07	3.38e-05	0	0	0	37.957	227.187	150.725	0	0	0
TRINITY_DN16701_c2_g1_i1	not assigned.annotated		23.7546	8.58323	1.39433	5.43863	5.37e-08	6.66e-06	0	0	0	67.6862	93.9298	49.9288	0	1.31188	0.934191
TRINITY_DN16711_c0_g1_i4	Enzyme classification.EC_1 oxidoreductases.EC_1.1 oxidoreductase acting on CH-OH group of donor		30.8241	7.59239	1.43912	4.58086	4.63e-06	0.000332534	0	0	0	11.2585	66.1946	24.0237	54.5037	55.1766	66.2597
TRINITY_DN16715_c1_g1_i12	Solute transport.carrier-mediated transport.CPA superfamily.CPA-1 family.proton:cation antiporter *(NHX)		260.663	2.57119	0.417977	3.75904	0.000170565	0.00703337	34.7546	41.4399	27.6629	208.265	131.537	274.781	406.701	492.01	728.818
TRINITY_DN16738_c0_g1_i1	not assigned.annotated		65.192	4.08067	0.501933	6.1376	8.38e-10	1.82e-07	9.94528	12.6094	9.94466	209.199	166.043	171.822	5.31424	0	1.85151
TRINITY_DN16746_c0_g1_i3	not assigned.annotated		12.5319	6.17153	1.42502	3.62909	0.000284426	0.0107568	1.07996	0	0	11.5454	35.3945	23.7936	19.7911	13.4485	7.73362
TRINITY_DN1683_c0_g1_i4	not assigned.annotated		246.038	5.04303	0.888041	4.55275	5.29e-06	0.000372441	28.17	7.88393	22.814	841.357	962.072	143.314	144.744	36.2587	27.7277
TRINITY_DN1684_c0_g1_i2	not assigned.annotated		528.032	2.83283	0.539997	3.39415	0.000688421	0.0221476	150.098	158.203	61.0523	1043.69	956.607	626.52	791.498	264.471	700.154
TRINITY_DN1685_c0_g1_i20	not assigned.annotated		78.9377	2.5881	0.472089	3.36399	0.000768232	0.0241634	9.36009	15.3367	19.1651	93.9584	79.8369	92.0163	128.904	188.115	83.7475
TRINITY_DN16854_c1_g1_i6	not assigned.annotated		31.9408	8.92491	1.48915	5.32175	1.03e-07	1.17e-05	0	0	0	72.6188	76.1431	109.362	3.49076	22.073	3.77931
TRINITY_DN1686_c0_g1_i3	not assigned.annotated		484.54	2.49958	0.37985	3.94783	7.89e-05	0.00364732	93.5723	44.0085	43.469	414.769	331.276	276.824	1136.09	880.987	1139.87
TRINITY_DN16862_c0_g1_i10	not assigned.annotated		58.3402	7.41745	1.17564	5.4587	4.8e-08	6.03e-06	0.998938	2.25036	0	222.256	195.431	100.099	0	4.02692	0
TRINITY_DN16862_c0_g2_i2	not assigned.annotated		105.187	5.04974	0.622874	6.50169	7.94e-11	2.25e-08	13.8753	7.2009	6.76823	382.637	368.145	168.057	0	0	0
TRINITY_DN16923_c0_g1_i9	not assigned.annotated		17.9694	7.38242	1.74986	3.64739	0.000264914	0.0101363	0	0	0	47.5537	31.8938	11.6339	31.0536	1.35464	38.2352
TRINITY_DN16924_c0_g1_i4	Cytoskeleton organisation.endoplasmic reticulum-cytoskeleton-plasma membrane interface.contact site protein *(VAP27)		40.5581	8.28045	1.35693	5.3654	8.08e-08	9.45e-06	0	0	0	69.7337	36.4729	63.986	89.3522	27.6083	77.8699
TRINITY_DN16924_c0_g2_i3	Cytoskeleton organisation.endoplasmic reticulum-cytoskeleton-plasma membrane interface.contact site protein *(VAP27)		11.2752	6.51628	1.5382	3.5862	0.000335537	0.012291	0	0	0	16.3676	28.4883	4.89013	17.4827	10.6094	23.6386
TRINITY_DN16932_c0_g1_i2	Phytohormone action.abscisic acid.perception and signalling.receptor activities.cytoplasm-localized receptor complex.receptor component *(PYL/RCAR)		1246.55	2.77958	0.340214	5.23076	1.69e-07	1.82e-05	508.401	495.007	279.166	2697.07	3264.42	2837.44	326.4	512.471	298.585
TRINITY_DN16960_c0_g1_i2	Solute transport.carrier-mediated transport.ZIP family.metal cation transporter *(ZIP)		856.271	2.37815	0.317312	4.34322	1.4e-05	0.000834748	304.167	261.157	468.616	2057.71	1686.83	1638.47	397.486	346.536	545.466
TRINITY_DN1697_c0_g1_i3	not assigned.annotated		43.2177	9.2337	1.90285	4.32703	1.51e-05	0.000891201	0	0	0	37.8368	224.294	64.2654	38.1154	0	24.4484
TRINITY_DN16974_c0_g1_i4	Lipid metabolism.cytoplasmic lipid droplet-associated activities.associated factor *(LDAP)		58.1158	4.45053	0.8339	4.13782	3.51e-05	0.00183537	4.19086	0	10.8655	180.241	90.546	66.134	52.7552	54.9932	63.3167
TRINITY_DN16987_c0_g1_i5	Protein homeostasis.ubiquitin-proteasome system.ubiquitin-fold protein conjugation.RING E3 ubiquitin ligase activities.RING-H2-class.ATL-subclass E3 ubiquitin ligase		11.0518	7.03367	1.8695	3.22743	0.00124909	0.0355273	0	0	0	32.0767	21.3065	18.7059	18.1233	0	9.25381
TRINITY_DN17043_c0_g1_i10	Solute transport.carrier-mediated transport.TOC superfamily.sugar efflux transporter *(SWEET)		375.93	3.34236	0.490798	4.77255	1.82e-06	0.000147138	8.38263	14.2655	14.3676	159.222	104.994	112.311	891.074	1475.55	603.208
TRINITY_DN17043_c0_g1_i4	Solute transport.carrier-mediated transport.TOC superfamily.sugar efflux transporter *(SWEET)		75.8878	7.53611	1.32002	4.95151	7.36e-07	6.72e-05	0	0	0	14.5608	17.8894	42.0771	262.914	175.849	169.7
TRINITY_DN17043_c0_g1_i8	Solute transport.carrier-mediated transport.TOC superfamily.sugar efflux transporter *(SWEET)		2191.53	4.72529	0.889052	4.19018	2.79e-05	0.00151873	41.4387	60.8335	1.65563	1364.92	761.907	608.72	5062.87	8250.02	3571.44
TRINITY_DN17049_c2_g1_i4	Secondary metabolism.terpenoids.terpene biosynthesis.mono-/sesquiterpene-/diterpene synthase		21.7104	21.0475	3.56281	5.62687	1.84e-08	2.69e-06	0	0	0	0	154.638	0	14.5105	26.2451	0
TRINITY_DN1705_c0_g1_i14	Cell wall organisation.lignin.monolignol biosynthesis.caffeoyl-CoA 3-O-methyltransferase *(CCoA-OMT)		431.268	4.99158	0.851206	4.68932	2.74e-06	0.000209518	4.11965	5.82819	9.01712	344.619	113.918	150.534	427.145	2391.93	434.309
TRINITY_DN1705_c0_g1_i21	Cell wall organisation.lignin.monolignol biosynthesis.caffeoyl-CoA 3-O-methyltransferase *(CCoA-OMT)		687.941	2.53472	0.440272	3.48585	0.000490581	0.0167075	336.254	314.933	193.071	1830.6	1596.16	1462.22	123.404	86.1103	248.717
TRINITY_DN1705_c1_g1_i9	Enzyme classification.EC_3 hydrolases.EC_3.4 hydrolase acting on peptide bond (peptidase)		575.824	3.9561	0.647652	4.56433	5.01e-06	0.000356302	47.1954	56.7432	44.3504	782.896	672.062	844.582	315.283	1925.15	494.15
TRINITY_DN17103_c2_g1_i4	Solute transport.channels.AMT family.ammonium transporter *(AMT1)		612.805	2.26336	0.404164	3.12586	0.00177285	0.0467573	123.623	127.719	112.27	488.425	480.566	775.731	885.53	1753.97	767.411
TRINITY_DN17209_c1_g1_i3	not assigned.annotated		150.218	2.30627	0.390549	3.34469	0.000823735	0.0255443	29.6079	29.7564	47.5166	204.099	145.221	183.472	186.306	331.448	194.535
TRINITY_DN17227_c0_g1_i2	not assigned.annotated		109.253	4.7288	1.12611	3.31122	0.000928917	0.0281635	0	9.30114	4.92439	298.754	56.1797	19.6536	194.342	173.939	226.183
TRINITY_DN17234_c0_g1_i3	Multi-process regulation.calcium-dependent signalling.calcium sensor *(CML)		11.7304	5.10666	1.28077	3.20641	0.00134404	0.0377023	1.88766	1.06167	0	53.3867	24.8576	22.7231	1.65675	0	0
TRINITY_DN17234_c0_g1_i4	Multi-process regulation.calcium-dependent signalling.calcium sensor *(CML)		18.5785	8.18524	1.60748	4.46989	7.83e-06	0.000519153	0	0	0	102.888	39.7614	22.3179	0	1.3326	0.906695
TRINITY_DN17234_c1_g1_i1	Multi-process regulation.calcium-dependent signalling.calcium sensor *(CML)		40.4765	4.2684	0.741556	4.40749	1.05e-05	0.000653851	9.08329	3.4039	4.76801	128.322	163.684	40.8201	5.25234	4.19711	4.75685
TRINITY_DN1728_c0_g1_i11	Cellular respiration.pyruvate oxidation.mitochondrial pyruvate dehydrogenase complex.component E1 heterodimer.subunit beta		139.258	3.41415	0.696951	3.46388	0.000532443	0.0178601	21.3774	5.72442	46.8553	316.847	338.83	140.964	103.973	109.889	168.865
TRINITY_DN17285_c0_g2_i16	not assigned.annotated		39.0142	3.88358	0.839532	3.43475	0.000593099	0.0195828	3.08583	3.486	11.5662	26.4545	102.875	144.26	24.1238	12.995	22.2808
TRINITY_DN17287_c1_g1_i1	Protein modification.S-glutathionylation.glutaredoxin		161.695	3.36141	0.631169	3.74133	0.000183047	0.00748189	52.5302	55.6217	11.4478	383.192	328.024	510.961	33.7827	58.2523	21.4434
TRINITY_DN1729_c0_g1_i5	Carbohydrate metabolism.starch metabolism.biosynthesis.starch synthase activities.granule-bound starch (amylose) synthase *(GBSS)		14278.5	3.89268	0.416012	6.95334	3.57e-12	1.4e-09	190.003	189.293	338.337	4224.17	4283.09	2165.11	45245.1	26982.2	44889.3
TRINITY_DN17349_c0_g1_i12	not assigned.annotated		39.3923	6.1133	1.13294	4.51332	6.38e-06	0.000437141	3.02931	0	0	99.1865	76.8766	26.2872	59.6301	29.1607	60.3601
TRINITY_DN17417_c0_g1_i1	RNA biosynthesis.transcriptional regulation.bZIP transcription factor superfamily.bZIP class-S/SE transcription factor		23.6511	5.90501	1.1631	4.2172	2.47e-05	0.00137182	1.01342	0	0.802476	53.0027	32.6174	30.9099	22.7991	44.1766	27.5385
TRINITY_DN17417_c0_g2_i1	RNA biosynthesis.transcriptional regulation.bZIP transcription factor superfamily.bZIP class-S/SE transcription factor		34.981	4.05955	0.957563	3.19514	0.00139761	0.0388544	2.08908	0	4.95969	62.4085	31.5875	27.7165	23.1117	90.9499	72.0058
TRINITY_DN1744_c1_g1_i13	not assigned.annotated		75.054	3.77754	0.884058	3.14181	0.00167907	0.0447908	17.3533	0	9.68514	77.9546	110.784	185.022	108.852	116.709	49.1255
TRINITY_DN17446_c0_g1_i4	not assigned.annotated		30.9116	8.20552	1.95809	3.67988	0.000233343	0.00912625	0	0	0	45.0284	38.4352	77.6631	81.4804	0	35.5976
TRINITY_DN17450_c0_g1_i1	not assigned.annotated		43.2181	3.46995	0.636653	3.87959	0.000104632	0.00463049	3.03842	14.7477	6.36465	125.514	86.212	51.4944	32.5524	31.6602	37.379
TRINITY_DN17483_c0_g2_i2	not assigned.annotated		22.702	6.66457	1.55433	3.64437	0.000268044	0.0102381	1.09232	0	0	37.1419	6.51931	54.8997	26.4958	62.5277	15.6412
TRINITY_DN175_c0_g1_i4	RNA biosynthesis.transcriptional regulation.GARP transcription factor superfamily.subgroup HHO transcription factor		375.952	6.15284	0.844766	6.09972	1.06e-09	2.23e-07	14.7491	14.4075	8.53369	1061.57	459.297	1149.89	77.0051	529.459	68.6623
TRINITY_DN175_c0_g1_i5	RNA biosynthesis.transcriptional regulation.GARP transcription factor superfamily.subgroup HHO transcription factor		261.541	4.35198	0.548856	6.10721	1.01e-09	2.15e-07	22.1008	29.9848	39.1987	530.731	580.671	757.993	87.3108	238.843	67.0383
TRINITY_DN1753_c0_g2_i1	Enzyme classification.EC_1 oxidoreductases.EC_1.1 oxidoreductase acting on CH-OH group of donor		112.25	4.89679	0.921927	4.22679	2.37e-05	0.00131803	12.2499	0	6.50194	145.123	89.6382	329.415	139.518	220.528	67.2743
TRINITY_DN1759_c0_g2_i2	not assigned.not annotated		80.245	2.39453	0.361649	3.85604	0.00011524	0.00503582	18.3378	12.6422	24.109	107.424	86.999	100.412	110.078	112.377	149.825
TRINITY_DN17614_c0_g1_i11	RNA biosynthesis.transcriptional regulation.C2C2 transcription factor superfamily.BBX transcription factor families.class-I transcription factor		1930.13	4.25202	0.559589	5.81145	6.19e-09	1.04e-06	156.484	38.3952	205.414	2938.36	1940.29	2765.62	2401.81	3800.08	3124.67
TRINITY_DN17614_c0_g1_i15	RNA biosynthesis.transcriptional regulation.C2C2 transcription factor superfamily.BBX transcription factor families.class-I transcription factor		465.992	2.31301	0.324657	4.04429	5.25e-05	0.00258462	96.7608	102.715	105.829	489.39	453.192	575.084	582.139	1134.39	654.433
TRINITY_DN17614_c0_g1_i5	RNA biosynthesis.transcriptional regulation.C2C2 transcription factor superfamily.BBX transcription factor families.class-I transcription factor		347.598	4.37323	0.379747	8.88282	6.52e-19	8.51e-16	8.1616	17.1696	24.1687	361.996	302.812	377.019	655.993	572.547	808.516
TRINITY_DN1765_c0_g2_i1	Enzyme classification.EC_2 transferases.EC_2.4 glycosyltransferase		91.8757	3.59293	0.740481	3.50169	0.000462316	0.0159504	9.03805	22.5554	27.7773	233.224	237.99	247.182	5.27639	36.2223	7.61539
TRINITY_DN1767_c0_g1_i17	Photosynthesis.photophosphorylation.photosystem II.repair and reassembly cycle.stabilizing factor *(ELIP)		3610.76	3.23093	0.500968	4.45323	8.46e-06	0.000552703	55.4324	94.0276	95.8657	496.885	1106.47	700.434	5237.8	9561.32	15148.6
TRINITY_DN1767_c0_g1_i23	Photosynthesis.photophosphorylation.photosystem II.repair and reassembly cycle.stabilizing factor *(ELIP)		1778.99	3.74012	0.843985	3.24664	0.00116775	0.0337731	90.9179	100.357	147.058	2050.12	965.41	1507.69	627.289	8984.1	1537.94
TRINITY_DN1767_c0_g1_i7	Photosynthesis.photophosphorylation.photosystem II.repair and reassembly cycle.stabilizing factor *(ELIP)		2957.73	3.11072	0.484448	4.35697	1.32e-05	0.000794861	128.506	154.737	214.512	1266.99	1886.99	1149.07	3123.74	10011.1	8683.86
TRINITY_DN17713_c0_g1_i12	Enzyme classification.EC_2 transferases.EC_2.4 glycosyltransferase		32.988	9.06598	1.58775	5.08014	3.77e-07	3.71e-05	0	0	0	41.4718	122.341	133.079	0	0	0
TRINITY_DN17753_c0_g2_i15	Enzyme classification.EC_2 transferases.EC_2.1 transferase transferring one-carbon group		428.437	2.88877	0.567273	3.32956	0.000869825	0.0266316	210.354	174.635	73.7764	1199.37	633.755	1560.76	0	1.37231	1.91815
TRINITY_DN17764_c0_g1_i3	not assigned.annotated		60.5156	2.60113	0.488587	3.27706	0.00104895	0.0311799	11.1769	18.2848	9.64493	83.8129	101.119	49.04	76.2916	81.4399	113.831
TRINITY_DN1780_c0_g1_i4	not assigned.annotated		65.2886	10.1171	1.34251	6.79109	1.11e-11	3.97e-09	0	0	0	156.173	270.697	160.728	0	0	0
TRINITY_DN17825_c0_g1_i1	Cell wall organisation.hemicellulose.xyloglucan.biosynthesis.1,4-beta-glucan synthase *(CSLC)		1886.2	2.3748	0.319927	4.29724	1.73e-05	0.00100254	685.129	712.933	692.287	3978.69	3981.67	2881.27	1695.59	827.076	1521.11
TRINITY_DN17849_c0_g2_i3	not assigned.annotated		358.806	2.60219	0.284268	5.63619	1.74e-08	2.57e-06	58.9783	100.656	87.4665	591.294	401.777	506.551	519.149	450.263	513.116
TRINITY_DN17883_c0_g1_i1	RNA biosynthesis.transcriptional regulation.GARP transcription factor superfamily.subgroup HHO transcription factor		125.62	6.53756	0.601569	9.2052	3.41e-20	5.43e-17	5.54146	0	6.21046	339.844	311.109	385.399	21.3698	27.017	34.0924
TRINITY_DN17883_c0_g1_i4	RNA biosynthesis.transcriptional regulation.GARP transcription factor superfamily.subgroup HHO transcription factor		737.019	4.97906	0.927207	4.29145	1.78e-05	0.00102815	26.6912	28.7718	122.021	1836.28	1178.71	2597.58	75.8957	675.93	91.2938
TRINITY_DN17883_c0_g1_i5	RNA biosynthesis.transcriptional regulation.GARP transcription factor superfamily.subgroup HHO transcription factor		109.62	5.76414	1.24725	3.8197	0.000133613	0.00570792	7.66631	0	4.39235	163.298	305.871	174.356	59.5353	263.889	7.57031
TRINITY_DN17898_c0_g1_i10	RNA biosynthesis.transcriptional regulation.GRF-GIF transcription factor complex.component *(GRF)		45.5173	2.63894	0.505995	3.23904	0.00119933	0.0344878	19.3933	17.227	10.5561	81.1376	129.411	80.5135	26.9834	13.3252	31.1089
TRINITY_DN1790_c0_g2_i2	not assigned.annotated		156.096	2.01848	0.317233	3.2105	0.00132506	0.0372983	45.0557	61.2203	31.9134	206.036	150.523	198.379	229.633	258.502	223.598
TRINITY_DN17907_c0_g1_i9	not assigned.annotated		49.1043	4.07349	0.572792	5.36581	8.06e-08	9.44e-06	6.1574	0	9.01183	79.0859	93.4722	97.1618	54.4687	51.0004	51.5808
TRINITY_DN17914_c0_g1_i3	Amino acid metabolism.amino acid degradation.lysine.bifunctional lysine ketoglutarate reductase and saccharopine dehydrogenase		435.719	3.73505	0.602549	4.53913	5.65e-06	0.000392669	79.8724	70.3649	54.7028	1263.03	1128.31	335.405	425.801	147.544	416.438
TRINITY_DN17931_c0_g1_i13	not assigned.annotated		80.5217	6.47897	1.54339	3.54997	0.00038528	0.013758	7.54123	0	0	184.34	76.2197	390.278	1.80563	54.8034	9.70749
TRINITY_DN17931_c0_g1_i16	not assigned.annotated		22.7353	8.68209	1.99536	3.84997	0.000118131	0.00514073	0	0	0	13.7577	52.2491	135.666	0	2.94438	0
TRINITY_DN17931_c1_g1_i4	not assigned.annotated		7.96383	6.89803	1.69264	3.48451	0.000493039	0.0167536	0	0	0	30.1296	18.0327	22.2643	0	1.2479	0
TRINITY_DN17963_c0_g2_i1	Protein homeostasis.proteolysis.aspartic-type peptidase activities.A1-class (Pepsin) protease		8.67068	7.03192	1.57926	3.81946	0.000133743	0.00570973	0	0	0	37.166	23.9975	9.72104	3.51221	2.68694	0.952377
TRINITY_DN17980_c0_g1_i1	not assigned.annotated		32.3568	7.53047	1.43049	4.5652	4.99e-06	0.000355228	0	0	0	27.4389	20.5941	52.92	92.7431	22.4047	75.1102
TRINITY_DN17986_c1_g1_i1	not assigned.annotated		31.2112	8.12345	1.29957	5.48138	4.22e-08	5.41e-06	0	0	0	50.7249	64.2542	36.4113	37.8169	30.8976	60.7963
TRINITY_DN1805_c4_g1_i3	not assigned.annotated		762.134	1.48718	0.142492	3.419	0.000628514	0.0205032	416.178	403.436	423.154	1300.15	1105.5	1081.1	724.831	724.514	680.344
TRINITY_DN18072_c0_g1_i3	Multi-process regulation.phosphoinositide signalling.inositol phosphate metabolism.light-dependent inositol phosphate biosynthesis.phosphatidylinositol phospholipase *(PI-PLC)		51.8795	7.24643	1.95178	3.20038	0.00137246	0.0382859	0	0	0	16.4732	66.3575	0	189.517	64.3732	130.194
TRINITY_DN181_c2_g1_i3	not assigned.annotated		134.67	5.69198	0.864627	5.42659	5.74e-08	7.02e-06	9.42199	8.26309	0	436.819	191.505	251.129	78.6686	72.6381	163.586
TRINITY_DN18108_c0_g1_i2	RNA biosynthesis.transcriptional regulation.AHL transcription factor superfamily.clade-B AHL-type transcription factor		15.3031	7.10696	1.50486	4.05815	4.95e-05	0.0024572	0	0	0	28.4992	9.79756	36.16	31.4268	8.13585	23.7086
TRINITY_DN18152_c0_g1_i10	not assigned.not annotated		76.4822	3.86267	0.505756	5.66017	1.51e-08	2.27e-06	11.2202	8.01449	5.63473	163.759	80.4854	113.802	89.3142	127.826	88.2826
TRINITY_DN18154_c0_g1_i6	RNA biosynthesis.transcriptional regulation.NAC-type transcription factor		809.796	2.46228	0.220662	6.6268	3.43e-11	1.09e-08	285.141	323.054	297.132	1862.46	1608.42	1517.02	405.898	408.64	580.406
TRINITY_DN18155_c0_g1_i2	not assigned.not annotated		10.7107	7.34474	1.7375	3.65165	0.000260556	0.0099871	0	0	0	11.9204	39.1791	37.9177	3.45091	3.92833	0
TRINITY_DN182_c0_g1_i10	Enzyme classification.EC_2 transferases.EC_2.4 glycosyltransferase		62.8224	6.30013	1.10212	4.80902	1.52e-06	0.000126124	2.91198	0	3.84299	279.076	225.275	54.2948	0	0	0
TRINITY_DN182_c0_g1_i12	Enzyme classification.EC_2 transferases.EC_2.4 glycosyltransferase		33.3782	7.21256	1.58484	3.91998	8.86e-05	0.00401702	2.08929	0	0	85.1716	187.518	23.6878	0	0	1.93701
TRINITY_DN182_c0_g1_i35	Enzyme classification.EC_2 transferases.EC_2.4 glycosyltransferase		82.7392	8.64315	1.2831	5.95676	2.57e-09	4.81e-07	0	0	1.57219	287.169	335.017	120.894	0	0	0
TRINITY_DN182_c0_g1_i49	Enzyme classification.EC_2 transferases.EC_2.4 glycosyltransferase		54.3144	7.47916	1.15967	5.58705	2.31e-08	3.26e-06	0.958742	0	1.5063	212.213	206.225	67.9273	0	0	0
TRINITY_DN18217_c0_g2_i9	Protein translocation.nucleus.nuclear pore complex (NPC).cytoplasmic filaments.nucleoporin *(CG1)		29.0058	5.57389	0.987941	4.62972	3.66e-06	0.00027068	3.04696	0	0	34.881	61.4592	42.7248	30.8243	42.104	46.0122
TRINITY_DN18253_c0_g2_i1	not assigned.annotated		1548.92	1.68429	0.218404	3.13315	0.00172944	0.0458533	680.508	758.659	784.94	2429.54	2256.27	2463.25	1421.57	1918.95	1226.54
TRINITY_DN1827_c0_g1_i14	Protein modification.phosphorylation.TKL protein kinase superfamily.L-lectin protein kinase		17.3658	7.47035	1.74742	3.70281	0.000213227	0.00845088	0	0	0	47.8643	28.5229	20.4704	6.09159	50.5077	2.83494
TRINITY_DN1827_c0_g3_i1	Protein modification.phosphorylation.TKL protein kinase superfamily.RLCK-VII receptor-like protein kinase families.RLCK-VIIa receptor-like protein kinase		1102.87	1.69468	0.216477	3.20903	0.00133185	0.0374248	580.674	633.473	608.403	1973.45	1649.08	2277.12	593.823	810.741	799.049
TRINITY_DN18344_c0_g1_i6	Protein homeostasis.protein quality control.smallHsp holdase chaperone activities.class-C-I protein		14.9061	7.87904	1.72403	3.99008	6.61e-05	0.00313109	0	0	0	38.6315	30.5052	65.0179	0	0	0
TRINITY_DN1836_c0_g2_i1	Cellular respiration.glycolysis.cytosolic glycolysis.phosphofructokinase activities.ATP-dependent phosphofructokinase		2903.35	2.53709	0.237551	6.47059	9.76e-11	2.68e-08	451.668	554.18	449.541	2861.58	2344.59	3236.86	4537.35	6548.34	5146.04
TRINITY_DN1837_c0_g1_i5	Protein modification.phosphorylation.CAMK protein kinase superfamily.SnRK2 SNF1-related protein kinase		129.758	3.61863	0.582681	4.4941	6.99e-06	0.000473072	14.3803	18.5366	26.1915	291.105	349.187	89.257	140.294	94.8557	144.018
TRINITY_DN1838_c2_g2_i1	not assigned.annotated		67.5075	7.61416	1.28971	5.12842	2.92e-07	2.98e-05	0	0	0	11.2906	29.092	25.3963	220.069	148.871	172.848
TRINITY_DN1838_c2_g2_i2	not assigned.annotated		1741.3	4.12478	0.347584	8.99	2.47e-19	3.43e-16	76.9425	59.6931	45.9804	1305.03	817.424	1055.34	3726.51	5374.75	3210.05
TRINITY_DN18405_c0_g1_i1	Plant reproduction.gametogenesis.male gametophyt.anther dehiscence.regulatory factor *(ADR)		199.771	3.83802	0.560871	5.06003	4.19e-07	4.06e-05	21.523	33.6086	25.4381	464.946	339.307	345.552	104.182	352.755	110.63
TRINITY_DN1842_c0_g1_i53	Coenzyme metabolism.chlorophyll metabolism.chlorophyll catabolism.fluorescent chlorophyll catabolite (FCC) degradation.FCC deformylase *(CYP89A)		5751.58	3.04967	0.453525	4.51942	6.2e-06	0.000426687	829.112	694.786	725.48	7206.79	3819.29	7599.73	5447.86	15947.9	9493.3
TRINITY_DN18464_c0_g1_i13	Solute transport.carrier-mediated transport.DMT superfamily.nucleobase cation transporter *(UPS)		15.7907	7.87239	1.87069	3.67373	0.000239038	0.00930994	0	0	0	47.7721	71.8165	8.71977	4.35284	0	9.45467
TRINITY_DN18467_c0_g1_i1	not assigned.annotated		96.1679	4.63668	0.542992	6.69749	2.12e-11	6.95e-09	6.13527	9.215	7.31156	128	239.004	193.322	75.0728	142.201	65.2505
TRINITY_DN18470_c0_g1_i1	RNA biosynthesis.transcriptional regulation.C2H2 transcription factor superfamily.subclass ZAT transcription factor		1882.95	4.20568	0.702687	4.56203	5.07e-06	0.000358677	375.565	367.984	63.1927	6531.49	5754.95	2588.28	678.851	284.083	302.175
TRINITY_DN18533_c0_g1_i3	External stimuli response.pathogen.defense mechanisms.systemic acquired resistance (SAR).regulatory protein *(CBP60/SARD)		23.1056	7.27327	1.98704	3.15709	0.00159352	0.0430363	0	0	0	0	32.8031	53.1654	24.0912	64.22	33.6706
TRINITY_DN18611_c0_g1_i2	not assigned.annotated		34.5459	8.35384	1.54897	4.74758	2.06e-06	0.000162883	0	0	0	116.83	34.7217	29.5584	11.975	38.9451	78.883
TRINITY_DN18636_c0_g2_i3	Protein homeostasis.proteolysis.protease inhibitor activities.Kunitz protease inhibitor		1084.75	8.05475	1.88283	3.74688	0.000179049	0.00735069	0	0	0	13.1357	31.8513	119.827	569.722	8919.53	108.668
TRINITY_DN1866_c0_g2_i2	Carbohydrate metabolism.gluconeogenesis.pyruvate orthophosphate dikinase activity.pyruvate orthophosphate dikinase		602.312	2.56345	0.409538	3.81758	0.000134765	0.00573462	207.528	195.329	252.753	783.82	1198.86	1894.66	305.379	202.04	380.444
TRINITY_DN1867_c1_g1_i1	Secondary metabolism.terpenoids.methylerythritol phosphate (MEP) pathway.1-deoxy-D-xylulose 5-phosphate synthase *(DXS)		159.145	4.49715	0.94328	3.70744	0.000209363	0.00834781	0	19.4332	20.9915	355.819	280.049	279.323	58.4544	225.295	192.943
TRINITY_DN1867_c1_g1_i2	Secondary metabolism.terpenoids.methylerythritol phosphate (MEP) pathway.1-deoxy-D-xylulose 5-phosphate synthase *(DXS)		89.3279	4.42856	1.09646	3.12694	0.00176636	0.0466429	9.21917	0	22.7717	191.506	201.101	304.87	5.22183	50.4584	18.8033
TRINITY_DN18680_c0_g1_i2	Solute transport.carrier-mediated transport.TOC superfamily.sugar efflux transporter *(SWEET)		79.9699	3.40416	0.726191	3.31065	0.000930791	0.0282072	18.4301	13.8058	28.4672	104.475	441.138	99.8978	3.48864	5.32185	4.70433
TRINITY_DN1869_c0_g1_i9	not assigned.annotated		278.711	3.49718	0.630728	3.9592	7.52e-05	0.00350886	37.3779	22.6619	57.9965	447.325	524.209	367.075	222.485	678.055	151.212
TRINITY_DN18695_c0_g1_i1	not assigned.annotated		490.692	1.76157	0.201216	3.78482	0.00015382	0.00643224	153.23	173.51	218.115	674.264	614.07	564.638	691.89	636.244	690.268
TRINITY_DN18720_c0_g1_i6	not assigned.annotated		754.426	3.35597	0.639096	3.68642	0.000227433	0.00892181	267.239	196.99	95.3359	1616.93	1488.88	2619.64	53.5545	291.068	160.197
TRINITY_DN1877_c0_g1_i1	not assigned.annotated		217.72	2.9733	0.363314	5.4314	5.59e-08	6.9e-06	22.9133	54.3324	29.4238	257.579	285.814	286.357	414.64	314.294	294.129
TRINITY_DN1877_c0_g1_i19	not assigned.annotated		514.86	3.18889	0.30175	7.25398	4.05e-13	2e-10	84.5703	82.902	90.9869	780.843	616.324	962.242	876.37	550.37	589.129
TRINITY_DN18777_c1_g1_i9	not assigned.annotated		9.22501	7.40175	2.02568	3.16029	0.00157611	0.0427428	0	0	0	17.1133	39.8951	26.0168	0	0	0
TRINITY_DN18799_c0_g1_i4	not assigned.annotated		1053.3	2.09547	0.351058	3.12047	0.00180565	0.0474118	185.763	156.372	275.405	852.658	648.245	1143.24	1711.69	2584.42	1921.92
TRINITY_DN18824_c0_g1_i1	not assigned.annotated		25.6347	6.59049	1.29696	4.31045	1.63e-05	0.00095126	1.97744	0	0	41.6285	119.892	27.1471	14.7552	12.1236	13.1882
TRINITY_DN18824_c0_g1_i14	not assigned.annotated		34.416	9.11773	1.54947	5.23902	1.61e-07	1.76e-05	0	0	0	61.4239	171.243	77.0769	0	0	0
TRINITY_DN18824_c0_g1_i9	not assigned.annotated		11.6051	5.76802	1.47646	3.22937	0.00124063	0.0353331	0	0	1.47532	17.3659	58.6371	24.3347	0.827016	0	1.80541
TRINITY_DN18846_c0_g1_i14	Enzyme classification.EC_2 transferases.EC_2.7 transferase transferring phosphorus-containing group		10.2276	7.40518	1.86982	3.42556	0.000613539	0.0201253	0	0	0	36.201	23.3329	32.5146	0	0	0
TRINITY_DN1886_c0_g1_i3	Phytohormone action.signalling peptides.CRP (cysteine-rich-peptide) category.GASA/GAST-peptide activity.GASA-precursor polypeptide		75.4998	2.8552	0.509111	3.644	0.000268429	0.0102468	24.4824	31.3579	26.3834	159.387	296.101	138.057	0.887064	0	2.8419
TRINITY_DN18861_c0_g1_i1	not assigned.annotated		13.7057	7.32832	2.01026	3.14801	0.00164385	0.0440674	0	0	0	26.222	73.6086	2.538	0.844812	17.4054	2.73248
TRINITY_DN1887_c0_g2_i2	Protein homeostasis.ubiquitin-proteasome system.ubiquitin-fold protein conjugation.RING E3 ubiquitin ligase activities.RING-H2-class.ATL-subclass E3 ubiquitin ligase		50.2916	5.68688	1.2857	3.64537	0.000267003	0.0102043	2.91363	5.41037	0	260.497	118.738	46.4162	1.7168	16.0038	0.928698
TRINITY_DN18919_c0_g2_i2	External stimuli response.pathogen.effector-triggered immunity (ETI) machinery.TNL-mediated effector-triggered immunity.EDS1-PAD4/SAG101 signalling heterodimers.component *(EDS1)		56.7518	3.57077	0.820254	3.13412	0.00172369	0.0457381	14.3061	8.03708	3.25023	176.727	90.4119	34.3746	97.3176	34.5159	51.8255
TRINITY_DN18976_c0_g2_i3	not assigned.annotated		18.9045	8.2177	1.4782	4.88276	1.05e-06	9.15e-05	0	0	0	42.0162	79.4107	31.5245	4.4579	10.8067	1.92487
TRINITY_DN19035_c0_g1_i1	Protein homeostasis.proteolysis.threonine-type peptidase activities.T3-class gamma-glutamyl transpeptidase *(GGT)		10.9588	7.48417	1.81055	3.58133	0.000341848	0.0124732	0	0	0	26.1861	38.2461	34.1972	0	0	0
TRINITY_DN19113_c0_g1_i13	not assigned.annotated		59.0005	8.33063	1.32344	5.53909	3.04e-08	4.07e-06	0	0	0	62.7916	70.5681	41.1648	157.676	55.0555	143.748
TRINITY_DN19114_c1_g2_i1	Solute transport.primary active transport.ABC superfamily.ABC2 family.subfamily ABCG transporter		17.9649	8.21332	1.44963	4.97597	6.49e-07	6e-05	0	0	0	48.6043	68.6018	43.5369	0	0	0.941061
TRINITY_DN19160_c0_g3_i1	not assigned.annotated		18.4068	7.87288	1.48152	4.63909	3.5e-06	0.000259617	0	0	0	41.4353	49.8954	29.7171	14.1694	26.6522	3.79213
TRINITY_DN1923_c0_g1_i14	not assigned.annotated		30.9205	8.78625	2.50377	3.10981	0.00187207	0.0488805	0	0	0	99.8009	62.5671	78.7551	0	37.1612	0
TRINITY_DN1928_c0_g1_i6	RNA biosynthesis.transcriptional regulation.bHLH-type transcription factor		319.431	2.12876	0.260524	4.33265	1.47e-05	0.000871102	174.664	137.592	118.176	518.536	620.192	740.59	189.846	166.033	209.253
TRINITY_DN193_c0_g2_i10	not assigned.annotated		29.477	20.7647	2.8416	6.95547	3.51e-12	1.4e-09	0	0	0	54.3837	7.07688	80.4538	0	123.379	0
TRINITY_DN19350_c1_g1_i1	Protein modification.targeting peptide maturation.mitochondrion.mitochondrial intermediate peptidase *(OCT1/MIP)		38.9556	8.1495	2.04109	3.50279	0.000460419	0.0158934	0	0	0	14.102	67.6598	71.013	108.717	0	89.1083
TRINITY_DN1940_c0_g1_i20	not assigned.annotated		9.69231	7.28377	1.87066	3.35911	0.000781934	0.0244921	0	0	0	27.3179	29.4656	30.4472	0	0	0
TRINITY_DN1941_c1_g1_i1	Polyamine metabolism.spermidine biosynthesis.S-adenosyl methionine decarboxylase		797.541	2.67481	0.220531	7.59445	3.09e-14	2.08e-11	291.736	213.126	251.644	1937.85	1391.84	1505.22	547.481	542.758	496.227
TRINITY_DN19418_c1_g1_i2	Protein modification.phosphorylation.CAMK protein kinase superfamily.CRK protein kinase		55.2726	8.053	1.31411	5.36711	8e-08	9.41e-06	0	0	0	67.5204	54.8867	20.7097	114.065	114.881	125.39
TRINITY_DN19478_c0_g2_i2	not assigned.annotated		14.6971	5.13024	1.20928	3.41544	0.000636781	0.0207521	0	0	1.70125	23.4066	16.1557	25.9015	18.9217	30.7382	15.4494
TRINITY_DN1949_c0_g2_i2	not assigned.annotated		251.154	3.91933	0.618461	4.72031	2.35e-06	0.000183652	36.9638	23.2138	28.0335	705.757	450.576	179.472	144.325	436.565	255.477
TRINITY_DN19497_c0_g1_i22	not assigned.not annotated		44.6533	9.6705	1.72755	5.01897	5.19e-07	4.94e-05	0	0	0	31.3696	218.887	151.624	0	0	0
TRINITY_DN19649_c0_g1_i2	Protein homeostasis.ubiquitin-proteasome system.membrane-associated protein degradation.ER-associated protein degradation (ERAD).HRD1 E3 ubiquitin ligase complex.adaptor protein component *(HRD3)		7.85151	6.74135	1.70711	3.3632	0.000770432	0.0242131	0	0	0	35.0675	3.57698	19.5771	5.22449	5.3291	1.88835
TRINITY_DN1967_c0_g2_i3	not assigned.annotated		1204.29	1.62172	0.172722	3.59958	0.000318731	0.0117945	738.328	661.859	675.554	1996.82	2360.7	2029.67	677.417	878.933	819.308
TRINITY_DN19759_c0_g1_i1	not assigned.annotated		478.148	2.83328	0.430324	4.26023	2.04e-05	0.00115416	58.0741	62.3107	145.346	471.947	807.159	623.083	678.857	806.129	650.428
TRINITY_DN1976_c1_g1_i5	Protein modification.phosphorylation.TKL protein kinase superfamily.RLCK-V receptor-like protein kinase		219.054	3.0087	0.39066	5.14181	2.72e-07	2.81e-05	48.1293	51.8696	58.7903	482.125	479.974	317.703	114.761	161.586	256.551
TRINITY_DN19789_c0_g1_i6	not assigned.annotated		953.946	1.99085	0.258915	3.82694	0.000129747	0.00556097	228.534	180.422	213.674	674.525	787.831	1013.87	1571.43	2207.45	1707.78
TRINITY_DN19811_c1_g2_i4	not assigned.annotated		16.757	18.3427	3.61074	4.8031	1.56e-06	0.000129418	0	0	0	18.4851	0	7.78452	0	124.543	0
TRINITY_DN19839_c0_g1_i1	not assigned.annotated		62.4502	4.57049	1.05145	3.39579	0.000684299	0.0220367	17.4313	0	2.44574	202.218	204.226	60.6472	30.1215	23.3636	21.5986
TRINITY_DN19896_c0_g2_i13	Protein homeostasis.ubiquitin-proteasome system.ubiquitin-fold protein conjugation.CULLIN-based E3 ubiquitin ligase activities.CUL1-based/SCF E3 ubiquitin ligase complexes.F-BOX substrate adaptor component activities.substrate adaptor *(RAE1)		12.0716	6.68761	1.66175	3.42266	0.000620115	0.0202799	0	0	0	33.9613	6.27566	15.6565	23.5259	25.4338	3.79121
TRINITY_DN19943_c0_g1_i1	RNA biosynthesis.transcriptional regulation.DOG-type transcription factor		152.742	3.69013	0.612808	4.38984	1.13e-05	0.000698552	33.3575	16.9408	15.7567	237.065	405.026	208.572	106.884	272.227	78.8465
TRINITY_DN20045_c0_g2_i1	Protein homeostasis.ubiquitin-proteasome system.ubiquitin-fold protein deconjugation.UBQ deconjugation.OTU deubiquitinase activities.deubiquitinase *(OTU1)		16.8646	7.38827	1.91654	3.33324	0.000858424	0.0264064	0	0	0	22.1385	32.0959	38.4869	35.1502	0	23.9098
TRINITY_DN20064_c2_g1_i2	Cell division.cytokinesis.cell-plate formation.SNARE cell-plate vesicle fusion complex.Qc-type SNARE component *(SYP71)		55.348	5.15292	1.00326	4.13941	3.48e-05	0.00182566	0	4.62649	0	59.6353	66.1716	20.6765	104.782	128.979	113.261
TRINITY_DN20068_c0_g1_i18	not assigned.annotated		48.3926	8.86809	1.34888	5.83305	5.44e-09	9.4e-07	0	0	0	46.5854	93.868	117.971	30.7754	84.9221	61.411
TRINITY_DN20093_c0_g1_i1	RNA biosynthesis.transcriptional regulation.bZIP transcription factor superfamily.bZIP class-G transcription factor		32.5714	8.46902	1.93266	3.86464	0.000111255	0.00489042	0	0	0	63.5454	32.1199	95.8513	63.708	0	37.9185
TRINITY_DN20128_c0_g1_i14	Protein homeostasis.ubiquitin-proteasome system.ubiquitin-fold protein conjugation.U-Box E3 ubiquitin ligase activities.group-III.E3 ubiquitin ligase *(PUB27)		309.262	2.60793	0.503874	3.19113	0.00141716	0.0392501	115.457	100.869	86.3001	1037	554.275	253.109	216.663	228.84	190.849
TRINITY_DN20128_c0_g1_i6	not assigned.annotated		19.4057	5.57253	1.19797	3.81691	0.000135133	0.00574655	1.02822	2.31007	0	34.2834	94.9445	15.755	7.84383	8.0912	10.3953
TRINITY_DN2015_c2_g1_i3	not assigned.annotated		83.3458	3.21316	0.53363	4.14737	3.36e-05	0.00177183	12.4551	10.3368	27.2131	160.849	201.132	109.978	98.0084	47.559	82.5801
TRINITY_DN2015_c2_g2_i4	not assigned.annotated		1279.26	2.90605	0.576034	3.30893	0.000936541	0.028342	281.859	260.94	201.536	2393.87	2053.92	1130.12	2553.57	538.294	2099.22
TRINITY_DN20168_c0_g2_i3	not assigned.annotated		64.9267	4.21582	0.985141	3.26433	0.00109724	0.0322191	2.0338	1.15249	13.623	69.1748	60.9862	191.941	63.8701	147.211	34.3472
TRINITY_DN20170_c1_g1_i1	not assigned.annotated		102.662	7.34285	1.63473	3.88005	0.000104434	0.00462485	0	4.54037	0	118.7	247.385	202.154	33.2285	312.651	5.29685
TRINITY_DN20205_c0_g1_i1	not assigned.annotated		227.694	23.9085	3.90693	5.86356	4.53e-09	7.93e-07	0	0	0	198.535	1186.48	0	0	0	664.23
TRINITY_DN20249_c0_g1_i2	Enzyme classification.EC_2 transferases.EC_2.1 transferase transferring one-carbon group		5425.35	4.42052	0.9228	3.70668	0.000209996	0.00836347	91.6455	124.194	1352.14	16530.2	9787.01	7275.46	4632.27	2883.44	6151.83
TRINITY_DN20249_c0_g1_i4	Enzyme classification.EC_2 transferases.EC_2.1 transferase transferring one-carbon group		21131.1	4.35942	0.914983	3.67156	0.000241073	0.00936128	432.434	362.911	4360.15	55259.9	30109.1	20469.9	30499.6	13645.6	35040.4
TRINITY_DN20249_c0_g1_i6	Enzyme classification.EC_2 transferases.EC_2.1 transferase transferring one-carbon group		28.3299	6.44005	1.3945	3.90106	9.58e-05	0.00429658	0	0	0	15.2631	16.2339	5.62601	84.9036	39.3985	93.5444
TRINITY_DN20255_c0_g1_i12	not assigned.annotated		17.8294	6.86222	1.33677	4.38536	1.16e-05	0.000710815	0	0	0	27.5453	22.5171	16.0731	29.3808	20.9262	44.0222
TRINITY_DN20283_c0_g1_i1	not assigned.annotated		296.476	3.66073	0.476497	5.58393	2.35e-08	3.3e-06	72.1121	71.613	37.1107	690.924	512.284	1076.03	45.7593	102.042	60.4102
TRINITY_DN20309_c0_g1_i5	Solute transport.primary active transport.ABC superfamily.ABC1 family.subfamily ABCB transporter		184.317	3.16445	0.681046	3.17813	0.00148229	0.0406546	40.995	38.0696	65.1399	159.371	216.873	919.24	67.555	79.3268	72.2847
TRINITY_DN20309_c0_g2_i3	not assigned.annotated		34.5596	3.22265	0.557697	3.98542	6.74e-05	0.0031886	7.11783	10.3493	5.61618	79.2956	66.8989	65.9149	14.3465	38.4534	23.0441
TRINITY_DN2033_c1_g1_i14	RNA biosynthesis.transcriptional regulation.WRKY transcription factor activity.WRKY-type transcription factor		44.1385	5.97142	0.928984	5.35146	8.72e-08	1.01e-05	3.05968	3.43937	0	154.292	86.3367	144.637	0	2.6567	2.82578
TRINITY_DN20336_c0_g1_i6	not assigned.annotated		5.73026	5.92858	1.55326	3.17305	0.00150845	0.0412504	0	0	0	11.5408	11.1553	12.2046	10.3001	2.64102	3.73054
TRINITY_DN20336_c0_g1_i8	Solute transport.primary active transport.P-type ATPase superfamily.P2 family.P2B-type calcium cation-transporting ATPase *(ACA)		23.0221	5.7108	1.16356	4.0486	5.15e-05	0.00254415	0	2.26424	0	28.0216	41.5394	35.7073	23.4391	47.9023	28.3248
TRINITY_DN2036_c0_g1_i19	Protein homeostasis.protein quality control.cytosolic Hsp70 chaperone system.chaperone *(Hsp70)		78.9234	4.2884	0.641747	5.12413	2.99e-07	3.03e-05	10.1481	9.08361	7.17455	269.1	176.412	68.176	53.5739	38.2444	78.3972
TRINITY_DN20371_c1_g1_i2	Redox homeostasis.thiol-based redox regulation.thioredoxin reductase activities.NADPH-dependent thioredoxin reductase *(NTRC)		264.27	3.4928	0.717087	3.47628	0.000508413	0.0171333	48.8738	72.7502	66.7533	570.738	346.037	1203.74	4.51716	39.5312	25.4839
TRINITY_DN2042_c0_g1_i3	not assigned.annotated		15.4925	8.04779	1.60098	4.40218	1.07e-05	0.000666884	0	0	0	40.5366	30.7077	58.6481	6.5383	0	3.0017
TRINITY_DN2043_c1_g1_i1	not assigned.annotated		1272.08	4.6599	0.343215	10.6636	1.51e-26	4.47e-23	79.5625	95.3229	90.173	2759.41	2264.96	1675.04	1204.45	2096.78	1183
TRINITY_DN2047_c0_g1_i16	Protein translocation.nucleus.nucleocytoplasmic transport.nuclear transport receptor activities.import karyopherin *(IMB3)		135.53	10.1457	1.34045	6.82288	8.92e-12	3.24e-09	0	0	0	137.186	219.566	258.959	193.561	327.636	82.8603
TRINITY_DN2047_c0_g1_i7	Protein translocation.nucleus.nucleocytoplasmic transport.nuclear transport receptor activities.import karyopherin *(IMB3)		148.689	10.223	1.3605	6.77909	1.21e-11	4.27e-09	0	0	0	227.162	168.161	258.785	331.45	283.682	68.965
TRINITY_DN20521_c1_g1_i2	Enzyme classification.EC_2 transferases.EC_2.4 glycosyltransferase		11.4662	7.65372	2.10436	3.16187	0.0015676	0.0425651	0	0	0	14.4558	65.982	22.7584	0	0	0
TRINITY_DN20523_c0_g1_i6	not assigned.annotated		593.217	3.04553	0.536841	3.81031	0.000138793	0.00588415	188.757	174.054	69.4613	1614.27	921.864	1027.86	349.046	272.24	721.4
TRINITY_DN206_c0_g1_i17	Secondary metabolism.phenolics.flavonoid biosynthesis.flavonol glycosides.flavonol 3-O-glycosyltransferase		361.408	2.25756	0.402437	3.12485	0.00177894	0.0468801	88.5797	74.4258	128.703	323.325	403.605	671.617	400.835	515.345	646.233
TRINITY_DN206_c0_g1_i27	Secondary metabolism.phenolics.flavonoid biosynthesis.flavonol glycosides.flavonol 3-O-glycosyltransferase		578.843	3.62058	0.595009	4.40428	1.06e-05	0.000661446	92.9983	78.2636	28.1879	1354.44	448.124	644.446	538.158	1067.01	957.954
TRINITY_DN206_c0_g1_i28	Secondary metabolism.phenolics.flavonoid biosynthesis.flavonol glycosides.flavonol 3-O-glycosyltransferase		2731.95	3.83446	0.443391	6.39269	1.63e-10	4.2e-08	417.293	400.535	317.866	5933.95	2470.82	7793.13	1899.28	2342.98	3011.67
TRINITY_DN206_c0_g1_i8	Secondary metabolism.phenolics.flavonoid biosynthesis.flavonol glycosides.flavonol 3-O-glycosyltransferase		225.631	4.16662	0.720636	4.39421	1.11e-05	0.000689203	30.0983	4.70664	42.0796	555.143	273.454	563.2	123.86	300.871	137.266
TRINITY_DN20612_c0_g2_i8	Phytohormone action.signalling peptides.NCRP (non-cysteine-rich-peptide) category.IDL-peptide activity.regulatory phosphatase of receptor kinase *(KAPP)		28.6592	7.34487	2.006	3.16295	0.00156178	0.0424423	0	0	0	17.5323	40.295	30.4643	78.2273	0	91.4143
TRINITY_DN20613_c0_g1_i1	Photosynthesis.photophosphorylation.linear electron flow.ferredoxin electron carrier activities.ferredoxin targeted to NADP reduction		20.8447	6.13266	1.62532	3.15794	0.00158886	0.0429475	0	0	2.3531	97.5531	64.039	20.1989	3.45821	0	0
TRINITY_DN20616_c0_g1_i7	Solute transport.channels.VIC superfamily.voltage-gated potassium cation channel *(AKT/SKOR/GORK)		53.9738	2.61917	0.512449	3.15968	0.00157945	0.0427825	18.4044	11.5066	20.33	139.375	89.594	82.4383	59.8002	39.8579	24.4582
TRINITY_DN2067_c0_g2_i1	not assigned.annotated		2480.63	4.48213	0.495333	7.02989	2.07e-12	8.59e-10	93.1638	80.4335	249.793	4266.03	2318.08	2905.94	4718.92	3301.99	4391.34
TRINITY_DN2068_c0_g2_i1	not assigned.annotated		864.663	1.63876	0.19157	3.33432	0.000855088	0.0263162	393.981	359.826	341.994	1270.75	1191.75	948.921	1150.1	1151.92	972.72
TRINITY_DN20680_c0_g1_i7	Solute transport.primary active transport.ABC superfamily.ABC1 family.subfamily ABCC transporter		27.6791	20.8966	2.81516	7.06769	1.58e-12	6.86e-10	0	0	0	8.85331	26.174	119.016	0	0	95.0681
TRINITY_DN20728_c0_g1_i12	not assigned.annotated		17.4584	4.62945	1.15143	3.15211	0.00162093	0.0436141	2.05929	2.2935	0	32.1227	48.4211	17.5475	5.1852	19.3208	30.1755
TRINITY_DN20728_c0_g1_i8	not assigned.not annotated		7.43952	7.13278	1.87454	3.27162	0.00106934	0.031599	0	0	0	38.3977	15.7649	11.7047	0	0	1.08832
TRINITY_DN20746_c0_g2_i7	not assigned.annotated		32.0445	7.91012	2.02345	3.41501	0.000637787	0.0207642	0	0	0	45.734	69.329	22.4471	77.152	0	73.7384
TRINITY_DN20762_c0_g1_i1	not assigned.annotated		108.902	2.68746	0.506634	3.33074	0.000866166	0.0265621	47.8087	21.7131	27.3619	301.26	210.106	113.253	70.0611	107.576	80.9777
TRINITY_DN20790_c0_g1_i1	Protein homeostasis.ubiquitin-proteasome system.ubiquitin-fold protein conjugation.RING E3 ubiquitin ligase activities.RING-H2-class.E3 ubiquitin ligase *(BRH)		1365.56	2.07332	0.193078	5.55899	2.71e-08	3.72e-06	391.871	315.09	308.738	1579.64	1256.52	1437.9	2136.11	2268.11	2596.03
TRINITY_DN20824_c0_g1_i1	not assigned.annotated		76.4161	3.63762	0.711247	3.70845	0.00020853	0.00833049	6.08574	7.99634	21.6077	195.803	199.14	56.0086	56.067	50.4883	94.5483
TRINITY_DN20828_c0_g2_i1	not assigned.annotated		18.3139	7.55893	1.4662	4.47342	7.7e-06	0.000512215	1.41462	0	0	49.4081	39.7329	68.7771	3.2504	0	2.24236
TRINITY_DN20837_c0_g1_i11	not assigned.annotated		262.489	3.74166	0.746593	3.67222	0.000240448	0.00934813	29.346	27.2831	27.7548	567.825	367.681	193.5	79.0174	709.272	360.72
TRINITY_DN2085_c0_g1_i1	not assigned.annotated		152.686	2.19353	0.382087	3.12372	0.00178579	0.0469849	82.2304	50.9947	69.7093	339.403	404.524	185.722	79.5577	82.3975	79.6324
TRINITY_DN20916_c0_g1_i3	Solute transport.channels.fluoride anion export channel *(FEX)		46.5928	6.39794	1.28514	4.20027	2.67e-05	0.00146363	0	0	3.24235	124.783	38.3736	137.816	9.59003	80.0269	25.5033
TRINITY_DN2096_c1_g1_i1	Protein homeostasis.ubiquitin-proteasome system.ubiquitin-fold protein conjugation.CULLIN-based E3 ubiquitin ligase activities.CUL1-based/SCF E3 ubiquitin ligase complexes.ASK-type linker component		9.74383	7.28652	1.95659	3.213	0.00131357	0.0370226	0	0	0	38.1004	26.5907	19.4953	3.50808	0	0
TRINITY_DN2096_c1_g1_i3	Protein homeostasis.ubiquitin-proteasome system.ubiquitin-fold protein conjugation.CULLIN-based E3 ubiquitin ligase activities.CUL1-based/SCF E3 ubiquitin ligase complexes.ASK-type linker component		29.7078	5.52221	1.17875	3.83644	0.000124829	0.00537845	1.05605	0	4.23692	100.271	106.514	46.4598	0	4.03773	4.79468
TRINITY_DN21002_c1_g1_i3	not assigned.not annotated		14.0576	7.24076	1.68687	3.6996	0.000215939	0.00853762	0	0	0	21.1589	10.3703	29.4173	7.07027	52.1324	6.36894
TRINITY_DN21044_c0_g1_i4	RNA biosynthesis.transcriptional regulation.TIFY-type transcription factor		20.2059	8.74096	2.10458	3.67815	0.000234932	0.0091774	0	0	0	140.809	23.6879	17.3566	0	0	0
TRINITY_DN21044_c0_g2_i1	RNA biosynthesis.transcriptional regulation.TIFY-type transcription factor		8.74733	7.13572	1.68987	3.63087	0.000282462	0.0106968	0	0	0	23.3158	22.5142	24.9895	3.7411	4.16533	0
TRINITY_DN21044_c0_g3_i1	RNA biosynthesis.transcriptional regulation.TIFY-type transcription factor		26.7914	9.16315	2.00679	4.06776	4.75e-05	0.00236709	0	0	0	77.7001	152.907	8.19558	2.31968	0	0
TRINITY_DN21049_c0_g2_i2	not assigned.annotated		78.7205	2.82981	0.516489	3.54279	0.000395917	0.0140764	3.08076	6.93419	9.0339	50.7202	44.6412	42.4647	221.145	124.575	205.889
TRINITY_DN21077_c0_g1_i9	Protein homeostasis.ubiquitin-proteasome system.ubiquitin-fold protein conjugation.CULLIN-based E3 ubiquitin ligase activities.CUL1-based/SCF E3 ubiquitin ligase complexes.F-BOX substrate adaptor component activities.substrate adaptor *(RIFP1)		122.439	2.01449	0.260006	3.90178	9.55e-05	0.0042868	53.2161	60.0237	70.9117	225.048	251.656	269.739	46.9492	66.1499	58.2573
TRINITY_DN2111_c0_g1_i19	not assigned.annotated		22.5168	5.63027	1.36112	3.4018	0.000669424	0.0216003	1.02447	0	0	7.62578	22.0998	22.4675	34.3778	63.6714	51.3841
TRINITY_DN21113_c0_g1_i3	not assigned.annotated		40.672	9.54523	1.87892	4.54794	5.42e-06	0.000380233	0	0	0	266.485	72.5787	26.9845	0	0	0
TRINITY_DN2125_c0_g1_i1	Cellular respiration.glycolysis.cytosolic glycolysis.glyceraldehyde 3-phosphate dehydrogenase activities.NADP-dependent glyceraldehyde 3-phosphate dehydrogenase		946.614	2.80146	0.446887	4.03113	5.55e-05	0.00269803	68.3145	100.907	148.33	585.848	755.904	876.125	1149.2	2873.25	1961.64
TRINITY_DN2125_c0_g1_i2	Cellular respiration.glycolysis.cytosolic glycolysis.glyceraldehyde 3-phosphate dehydrogenase activities.NADP-dependent glyceraldehyde 3-phosphate dehydrogenase		3878.76	2.60775	0.21124	7.61102	2.72e-14	1.85e-11	843.273	854.336	867.345	5028.71	4368.02	6238.9	4717.42	6374.33	5616.48
TRINITY_DN2129_c0_g1_i16	Solute transport.carrier-mediated transport.MFS superfamily.organic phosphate/glycerol-3-phosphate permease *(G3P)		1062.73	4.96221	0.502434	7.88604	3.12e-15	2.34e-12	41.9712	17.3095	78.5905	1393.01	1443.39	1497.99	1679.6	2177.02	1235.7
TRINITY_DN2129_c0_g1_i6	Solute transport.carrier-mediated transport.MFS superfamily.organic phosphate/glycerol-3-phosphate permease *(G3P)		2306.7	4.32056	0.37898	8.76183	1.92e-18	2.39e-15	83.8489	108.36	199.393	2195.43	2621.49	3031.93	4559.54	4731.56	3228.79
TRINITY_DN21361_c0_g2_i1	Carbohydrate metabolism.trehalose metabolism.trehalose-6-phosphate phosphatase		8.69763	6.59033	1.6038	3.48566	0.000490915	0.0167075	0	0	0	4.55764	26.8594	17.2918	6.29363	16.4717	6.80453
TRINITY_DN21367_c0_g1_i9	DNA damage response.homologous recombination repair (HR).BRCC regulatory holo-complex.BRCA1-A deubiquitination complex.protease component *(BRCC36)		21.6655	8.3611	2.30053	3.19975	0.00137549	0.0383375	0	0	0	60.0941	67.958	49.8403	0	0	17.0972
TRINITY_DN2138_c0_g1_i17	not assigned.annotated		72.3747	8.45756	1.44916	5.14612	2.66e-07	2.76e-05	0	0	0	42.2043	86.5675	20.4712	90.6964	312.395	99.0378
TRINITY_DN2138_c0_g1_i19	Cellular respiration.glycolysis.cytosolic glycolysis.phosphofructokinase activities.ATP-dependent phosphofructokinase		511.374	2.56758	0.400579	3.91328	9.11e-05	0.0041103	85.2088	68.2392	76.1096	410.059	475.915	475.353	723.95	1608.79	678.739
TRINITY_DN21423_c1_g1_i3	not assigned.annotated		33.2083	2.81652	0.547179	3.31979	0.000900843	0.0274014	5.08616	13.7028	10.4456	77.5607	71.0995	56.5218	26.2964	25.7867	12.3749
TRINITY_DN2143_c0_g1_i8	Cell wall organisation.cell wall proteins.expansin activities.alpha-class expansin		841.98	2.00809	0.32449	3.10669	0.00189195	0.0493018	547.579	547.44	369.777	1369.8	1884.4	2634	76.8773	66.7732	81.1784
TRINITY_DN2143_c1_g1_i19	Cell wall organisation.cell wall proteins.expansin activities.alpha-class expansin		999.211	2.35486	0.3072	4.41035	1.03e-05	0.00064963	398.553	453.524	582.781	2344.64	2497.66	2501.7	58.8109	51.4554	103.777
TRINITY_DN21469_c0_g1_i5	not assigned.annotated		24.1785	8.41711	1.99897	3.71046	0.000206886	0.0082851	0	0	0	55.1325	50.2924	81.5207	0	2.64314	28.0176
TRINITY_DN21469_c0_g1_i7	not assigned.annotated		236.713	2.42002	0.254743	5.57433	2.48e-08	3.47e-06	86.8862	64.2553	83.7182	498.679	422.344	340.298	200.75	229.747	203.738
TRINITY_DN21478_c0_g3_i5	Carbohydrate metabolism.mannose metabolism.phosphosugar phosphatase		26.2998	8.10355	1.58271	4.48822	7.18e-06	0.000483324	0	0	0	118.456	12.4946	19.6757	30.3687	27.6049	28.0988
TRINITY_DN21541_c0_g2_i5	Chromatin organisation.nucleosome remodeling.other chromatin remodeling activities.Rad5/16-like group.chromatin remodeling factor *(Rad5-like)		11.2942	7.0713	1.63842	3.70557	0.000210913	0.00838462	0	0	0	29.6082	36.7173	6.87673	4.34178	5.2824	18.8211
TRINITY_DN21548_c0_g1_i4	not assigned.annotated		10.1708	6.34458	1.61517	3.30899	0.00093634	0.028342	0	0	0	14.2781	26.6893	2.93808	22.7369	10.7119	14.1826
TRINITY_DN21550_c0_g1_i2	Lipid metabolism.glycerolipid metabolism.glycerolipid degradation.phospholipase activities.phospholipase A1 activities.phosphatidylglycerol lipase *(PLIP1)		85.123	9.95218	2.02756	4.41525	1.01e-05	0.000639933	0	0	0	331.531	197.857	33.3205	79.2141	0	124.186
TRINITY_DN21551_c0_g1_i6	RNA biosynthesis.transcriptional regulation.AP2/ERF transcription factor superfamily.transcription factor (ERF) activities.subgroup ERF-X transcription factor		14.1413	7.35627	1.95231	3.25576	0.00113088	0.0329993	0	0	0	10.0144	44.1441	32.5797	19.4711	0	21.0626
TRINITY_DN2156_c0_g1_i2	not assigned.annotated		94.8489	5.8979	1.15641	4.23544	2.28e-05	0.00127264	2.89365	9.80564	1.51204	410.423	324.434	96.8512	7.72045	0	0
TRINITY_DN2156_c0_g1_i4	not assigned.annotated		1429.64	2.80496	0.459111	3.93143	8.44e-05	0.00386544	580.857	640.682	374.17	4106.83	5196.67	1843.71	53.5366	40.6377	29.6466
TRINITY_DN21565_c0_g1_i6	not assigned.annotated		135.851	3.12233	0.493134	4.30376	1.68e-05	0.000976941	55.6438	40.2578	17.5185	245.295	439.747	296.263	52.7228	33.5425	41.6725
TRINITY_DN21565_c0_g1_i7	not assigned.annotated		152.126	3.4989	0.76514	3.26594	0.00109102	0.0320654	23.6753	11.6056	60.3951	269.066	294.858	524.75	30.6165	121.3	32.8724
TRINITY_DN21647_c0_g1_i4	Cell wall organisation.lignin.monolignol biosynthesis.caffeoyl-CoA 3-O-methyltransferase *(CCoA-OMT)		1895.86	1.86703	0.231147	3.75099	0.000176137	0.00724483	993.7	746.697	859.356	3925.98	2878.25	2681.59	1488.91	1701.03	1787.25
TRINITY_DN2172_c2_g1_i2	not assigned.annotated		37.9044	7.21095	1.98146	3.13454	0.00172126	0.0456922	0	0	0	32.342	0	50.5471	128.735	100.547	28.9689
TRINITY_DN21727_c0_g1_i2	not assigned.annotated		32.8874	7.07993	1.401	4.33971	1.43e-05	0.000846623	0	0	0	41.0082	20.7356	10.9145	56.0277	54.5864	112.714
TRINITY_DN21741_c0_g3_i10	not assigned.annotated		13.5166	7.91869	1.9112	3.62007	0.000294525	0.0110809	0	0	0	18.1062	38.6131	64.9302	0	0	0
TRINITY_DN21765_c1_g2_i2	not assigned.not annotated		24.3341	19.1531	3.58231	5.06743	4.03e-07	3.93e-05	0	0	0	36.8059	8.78788	0	0	173.413	0
TRINITY_DN21858_c0_g1_i1	not assigned.annotated		19.9445	8.36171	2.2451	3.27902	0.0010417	0.031021	0	0	0	112.265	62.5593	4.67656	0	0	0
TRINITY_DN21864_c0_g1_i3	Protein biosynthesis.ribosome biogenesis.small ribosomal subunit (SSU).SSU processome.pre-40S ribosomal subunit nuclear assembly.assembly factor *(NOC4)		29.2293	20.1818	2.6836	7.14778	8.82e-13	4.08e-10	0	0	0	0	95.703	0	87.8124	35.0079	44.5403
TRINITY_DN21890_c0_g1_i7	Coenzyme metabolism.tetrapyrrole biosynthesis.siroheme biosynthesis.uroporphyrinogen III methyltransferase *(UPM)		69.0456	9.96082	1.80253	4.97123	6.65e-07	6.13e-05	0	0	0	119.448	113.467	314.651	39.5578	0	34.2864
TRINITY_DN21895_c1_g1_i3	not assigned.annotated		17.5594	6.35069	1.68948	3.16707	0.00153983	0.0419158	0	0	1.85998	50.9002	52.1056	48.8001	0	4.36897	0
TRINITY_DN21895_c2_g1_i2	not assigned.annotated		19.1969	5.34483	1.36104	3.1923	0.00141147	0.0391398	4.21314	0	0	40.6321	68.7858	54.6262	3.5556	0	0.958973
TRINITY_DN2193_c0_g1_i1	Solute transport.carrier-mediated transport.MOP superfamily.MATE family.metabolite transporter *(DTX)		307.323	2.73764	0.45203	3.84408	0.000121005	0.00523789	46.9698	42.5269	81.2907	511.465	367.154	266.051	345.105	696.377	408.97
TRINITY_DN2193_c0_g1_i8	Solute transport.carrier-mediated transport.MOP superfamily.MATE family.metal-citrate complex transporter *(FRD)		24.2845	5.93203	1.49088	3.30814	0.000939178	0.0283955	0	0	0	10.465	14.5951	10.315	76.4969	14.3061	92.3821
TRINITY_DN21935_c0_g1_i1	Phytohormone action.signalling peptides.NCRP (non-cysteine-rich-peptide) category.GLV/RGF/CLEL-peptide activity.RGF-precursor polypeptide		34.7938	5.29627	1.00295	4.28364	1.84e-05	0.00105929	0	2.52562	1.80356	43.863	55.1633	50.5529	97.2525	25.2275	36.7562
TRINITY_DN2205_c0_g1_i2	not assigned.not annotated		45.0061	5.5313	1.08592	4.17278	3.01e-05	0.00162197	0.993984	3.34191	3.89219	78.3382	242.701	62.4889	0	9.55191	3.74643
TRINITY_DN22069_c0_g1_i1	Phytohormone action.auxin.transport.polar auxin transport system.auxin transporter *(PIN)		45.3854	3.43403	0.585055	4.16034	3.18e-05	0.00169195	4.14506	2.34813	3.3467	26.6513	43.5596	36.7214	92.4022	105.234	94.06
TRINITY_DN2207_c0_g2_i2	not assigned.annotated		286.155	2.13685	0.284756	3.99236	6.54e-05	0.00310797	98.8597	111.854	71.9708	371.47	484.551	381.517	427.696	302.343	325.129
TRINITY_DN22076_c0_g2_i1	Chromatin organisation.post-translational histone modification.histone methylation.lysine methylation.class-I histone methyltransferase activities.PRC2 histone methylation complex.associated protein factors.regulatory protein *(PACP)		9.99152	6.84265	1.77633	3.28918	0.0010048	0.0301283	0	0	0	3.26977	43.7157	15.5766	9.59027	2.6405	15.1309
TRINITY_DN2211_c0_g1_i5	RNA biosynthesis.transcriptional regulation.bZIP transcription factor superfamily.bZIP class-C transcription factor		25.573	3.55482	0.790258	3.2329	0.0012254	0.0350063	5.08865	2.28334	1.60916	33.8886	22.3022	47.8531	62.1918	28.2817	26.6588
TRINITY_DN2214_c0_g1_i8	Enzyme classification.EC_3 hydrolases.EC_3.6 hydrolase acting on acid anhydride		12.1363	7.66037	1.84273	3.61441	0.000301029	0.0112672	0	0	0	28.2967	26.563	54.3667	0	0	0
TRINITY_DN22168_c2_g1_i2	not assigned.annotated		38.5824	9.36156	1.43676	5.81973	5.89e-09	1.01e-06	0	0	0	178.73	101.56	66.0469	0.904985	0	0
TRINITY_DN22182_c0_g1_i2	not assigned.not annotated		160.136	6.94197	1.28928	4.60875	4.05e-06	0.000296785	9.2321	1.15958	0.81869	300.161	1010.26	60.5565	12.2475	2.64799	44.1383
TRINITY_DN2226_c1_g1_i2	Secondary metabolism.betaines.glycinebetaine biosynthesis.betaine-aldehyde dehydrogenase		323.386	9.81037	1.42991	6.16148	7.21e-10	1.6e-07	0	0	0	259.948	162.949	64.0721	986.156	229.908	1207.44
TRINITY_DN2227_c1_g1_i1	Coenzyme metabolism.iron-sulfur cluster assembly machinery.mitochondrial ISC system.transfer phase.chaperone *(HSCA)		194.151	4.40309	0.701935	4.84816	1.25e-06	0.000106609	7.1148	13.6886	34.5353	511.907	502.311	168.824	93.786	231.992	183.199
TRINITY_DN223_c3_g1_i1	not assigned.annotated		827.654	2.32355	0.415252	3.18734	0.00143586	0.0396662	161.192	198.809	158.983	1044.42	833.603	718.622	1141.66	2321.8	869.792
TRINITY_DN22303_c0_g1_i1	Enzyme classification.EC_1 oxidoreductases.EC_1.11 oxidoreductase acting on peroxide as acceptor		4335.77	2.11193	0.216186	5.14341	2.7e-07	2.79e-05	1104.59	1135.93	1155.5	3672.98	5088.08	5918.44	6677.66	6981.16	7287.61
TRINITY_DN2237_c1_g1_i2	Solute transport.carrier-mediated transport.OPT family.iron chelator transporter *(YSL)		3305.36	2.20566	0.175739	6.86049	6.86e-12	2.55e-09	693.149	608.646	759.398	3453.09	3117.8	2945.03	5279.24	6637.43	6254.42
TRINITY_DN22371_c0_g1_i18	Enzyme classification.EC_2 transferases.EC_2.4 glycosyltransferase		107.776	6.23771	1.25932	4.15914	3.19e-05	0.00169943	4.48322	0	0	174.131	14.3293	111.569	253.474	138.747	273.253
TRINITY_DN22371_c0_g1_i19	Enzyme classification.EC_2 transferases.EC_2.4 glycosyltransferase		129.028	3.55866	0.448687	5.70255	1.18e-08	1.82e-06	32.1959	22.4074	30.3778	434.464	221.353	349.215	13.6727	33.0745	24.4883
TRINITY_DN22371_c0_g1_i2	not assigned.annotated		208.691	4.55872	0.663317	5.36503	8.09e-08	9.45e-06	26.9692	17.6807	5.89772	232.249	245.066	704.551	223.504	159.512	262.787
TRINITY_DN22383_c0_g2_i1	not assigned.annotated		35.4175	3.33347	0.726557	3.21167	0.00131964	0.0371777	6.03919	5.60504	14.4049	148.577	52.9029	65.5873	5.06882	6.7454	13.8273
TRINITY_DN22402_c0_g1_i1	Enzyme classification.EC_1 oxidoreductases.EC_1.14 oxidoreductase acting on paired donor with incorporation or reduction of molecular oxygen		151.004	9.5453	1.69752	5.03401	4.8e-07	4.61e-05	0	0	1.69658	462.359	858.138	26.424	3.58628	6.82771	0
TRINITY_DN2247_c1_g1_i3	not assigned.annotated		55.5382	20.6613	3.50856	5.60381	2.1e-08	3.01e-06	0	0	0	57.2631	0	79.7375	0	362.843	0
TRINITY_DN22492_c0_g1_i3	not assigned.annotated		167.66	2.45176	0.445647	3.25764	0.00112343	0.0328848	32.8239	41.6609	35.3461	111.079	197.333	291.203	341.856	203.747	253.894
TRINITY_DN22516_c0_g2_i1	not assigned.annotated		65.721	9.92706	1.50572	5.92878	3.05e-09	5.56e-07	0	0	0	231.182	183.924	33.7335	17.8949	46.4938	78.2605
TRINITY_DN2253_c0_g1_i9	not assigned.not annotated		135.337	3.24959	0.620168	3.62738	0.000286315	0.0108157	36.7521	18.4958	42.3124	116.965	452.829	361.601	43.2733	93.3055	52.5003
TRINITY_DN22606_c0_g1_i1	not assigned.annotated		50.8136	8.89774	2.02748	3.89534	9.81e-05	0.00438421	0	0	0	0	79.1075	186.172	41.8408	84.5474	65.654
TRINITY_DN22617_c0_g1_i5	Nutrient uptake.phosphorus assimilation.phosphate signalling.regulatory protein *(SPX)		74.4792	5.34005	0.908669	4.77627	1.79e-06	0.000145195	3.19131	1.21389	5.17779	102.199	91.1602	206.309	37.4164	182.599	41.0461
TRINITY_DN22617_c0_g1_i8	Nutrient uptake.phosphorus assimilation.phosphate signalling.regulatory protein *(SPX)		2940.05	4.72804	0.625433	5.96073	2.51e-09	4.72e-07	119.141	153.628	301.355	4511.46	4874.24	5843.37	2124.33	7020.75	1512.18
TRINITY_DN22617_c0_g2_i2	Nutrient uptake.phosphorus assimilation.phosphate signalling.regulatory protein *(SPX)		9800.54	4.07395	0.643502	4.7769	1.78e-06	0.000145071	751.719	628.705	1207.16	13741.7	12637.2	17206.5	6377.64	29634.6	6019.52
TRINITY_DN2263_c0_g1_i5	not assigned.annotated		178.864	8.64824	1.26295	6.05585	1.4e-09	2.83e-07	0	1.13865	2.40278	230.694	321.318	941.872	57.2919	52.2279	2.83111
TRINITY_DN2263_c0_g1_i7	not assigned.annotated		542.618	13.0857	2.03585	5.93644	2.91e-09	5.36e-07	0	0	0	1567.46	2133.3	1079.5	2.5804	100.715	0
TRINITY_DN22652_c0_g1_i1	Protein homeostasis.proteolysis.cysteine-type peptidase activities.C13-class (Legumain) asparaginyl endopeptidase		14.5797	19.0234	3.60902	4.99398	5.91e-07	5.55e-05	0	0	0	0	24.7446	11.6094	0	94.8633	0
TRINITY_DN2266_c0_g1_i20	Enzyme classification.EC_2 transferases.EC_2.7 transferase transferring phosphorus-containing group		57.9488	9.55972	2.62441	3.26158	0.00110792	0.0325181	0	0	0	128.134	56.4386	245.226	0	91.7411	0
TRINITY_DN2266_c0_g1_i24	Enzyme classification.EC_2 transferases.EC_2.7 transferase transferring phosphorus-containing group		24.7648	8.6699	1.64516	4.6621	3.13e-06	0.000235654	0	0	0	68.2938	118.102	36.4877	0	0	0
TRINITY_DN22671_c0_g1_i2	Phytohormone action.signalling peptides.NCRP (non-cysteine-rich-peptide) category.IDL-peptide activity.IDA/IDL-precursor polypeptide		20.6459	4.8954	1.2083	3.22386	0.00126475	0.0358947	1.06925	1.2049	3.377	89.9491	63.5098	19.994	5.3506	1.35804	0
TRINITY_DN2270_c0_g2_i2	Lipid metabolism.lipid-A biosynthesis.tetra-acyl-disaccharide kinase *(LpxK)		695.103	3.69608	0.731447	3.68595	0.000227849	0.00892949	83.8243	115.189	74.9354	1452.78	1150.72	944.793	278.225	1862.6	292.854
TRINITY_DN2272_c0_g1_i6	Solute transport.carrier-mediated transport.MFS superfamily.DHA-1 family.metal chelator transporter *(ZIF/TOM)		302.849	1.99018	0.306412	3.23155	0.00123122	0.0351567	94.4705	75.3212	76.4351	354.798	285.983	337.568	428.408	680.08	392.575
TRINITY_DN22742_c0_g1_i27	not assigned.annotated		18.2812	8.45083	1.47214	5.06121	4.17e-07	4.04e-05	0	0	0	80.0192	46.065	27.802	3.83947	5.77885	1.02619
TRINITY_DN22823_c0_g1_i10	Carbohydrate metabolism.starch metabolism.degradation.hydrolysis and phosphorolysis.amylase activities.alpha amylase		10.0715	6.7573	1.48884	3.86696	0.000110199	0.0048538	0	0	0	11.0179	30.4316	17.7395	9.48589	5.21978	16.749
TRINITY_DN22823_c0_g2_i11	Carbohydrate metabolism.starch metabolism.degradation.hydrolysis and phosphorolysis.amylase activities.alpha amylase		21.4793	7.89631	1.84448	3.73889	0.000184837	0.00754089	0	0	0	1.15074	83.7445	36.0241	10.7362	40.4899	21.1684
TRINITY_DN22859_c0_g1_i47	Cytoskeleton organisation.microfilament network.actin polymerisation.SCAR/WAVE ARP2/3-activating complex.component *(ABIL)		35.8123	2.81728	0.567729	3.20097	0.00136964	0.0382397	15.43	11.647	5.79133	77.9836	50.6309	100.404	18.2057	27.3093	14.9086
TRINITY_DN22954_c1_g1_i9	not assigned.annotated		12.9749	7.64437	1.88401	3.52672	0.000420746	0.0147342	0	0	0	27.2492	44.593	41.4029	3.52904	0	0
TRINITY_DN22968_c1_g1_i5	not assigned.not annotated		15.5078	4.69431	1.16572	3.16914	0.00152892	0.0416709	0	3.40937	0	28.4059	14.414	36.2382	11.545	19.0091	26.5489
TRINITY_DN22984_c0_g1_i3	not assigned.annotated		53.003	8.67581	2.04521	3.75307	0.000174681	0.007194	0	1.10969	0	173.203	273.52	0	6.10691	4.13707	18.9505
TRINITY_DN2301_c1_g2_i1	Lipid metabolism.glycerolipid metabolism.phosphatidylcholine biosynthesis.choline homeostasis.phosphocholine phosphatase *(PS2/PECP1)		93.8088	5.31883	1.18388	3.64802	0.000264265	0.0101174	4.36933	1.23968	0	115.578	47.0279	43.8109	58.0981	471.118	103.037
TRINITY_DN23113_c0_g1_i3	not assigned.annotated		742.82	2.20568	0.355611	3.39046	0.000697757	0.0223931	124.02	121.539	64.5294	458.562	529.328	437.266	1432.64	2208.39	1309.11
TRINITY_DN23113_c0_g2_i3	not assigned.annotated		546.329	2.25486	0.238828	5.25427	1.49e-07	1.64e-05	99.0149	131.495	93.4992	591.744	475.654	473.801	1156.17	1004.21	891.381
TRINITY_DN2315_c0_g1_i18	not assigned.annotated		117.613	4.43699	0.901339	3.81321	0.000137176	0.00582581	0	4.6878	19.1065	229.705	157.318	137.161	136.111	235.919	138.507
TRINITY_DN23199_c0_g1_i1	Carbohydrate metabolism.nucleotide sugar biosynthesis.UDP-D-xylose biosynthesis.UDP-D-glucuronic acid decarboxylase		178.505	3.39686	0.404483	5.92573	3.11e-09	5.64e-07	27.039	8.93894	10.7364	152.762	184.55	152.14	348.614	366.027	355.738
TRINITY_DN23234_c0_g1_i1	RNA biosynthesis.transcriptional regulation.bHLH-type transcription factor		154.635	7.64541	0.759031	8.75512	2.04e-18	2.46e-15	2.27749	0	4.58352	376.012	414.578	592.867	0	1.40124	0
TRINITY_DN2324_c0_g1_i1	Phytohormone action.jasmonic acid.biosynthesis.oxophytodienoate reductase *(OPR3)		131.118	7.82539	1.00465	6.79379	1.09e-11	3.92e-09	5.02236	0	0	345.574	183.647	608.329	13.8556	6.7161	16.9179
TRINITY_DN2324_c0_g2_i2	Enzyme classification.EC_1 oxidoreductases.EC_1.3 oxidoreductase acting on CH-CH group of donor		267.292	5.08034	1.13209	3.60426	0.00031304	0.0116185	0	29.9013	23.527	269.377	185.859	1351.68	220.017	109.35	215.917
TRINITY_DN23245_c0_g1_i4	not assigned.annotated		16.4039	7.18163	1.39903	4.41851	9.94e-06	0.000632307	0	0	0	13.0537	31.1274	34.1322	34.2826	18.8308	16.2085
TRINITY_DN23258_c0_g1_i1	Lipid metabolism.cytoplasmic lipid droplet-associated activities.Oleosin-type lipid droplet structural protein		32.9432	8.90578	2.13146	3.70908	0.00020801	0.00831481	0	0	0	43.275	245.88	1.7373	0	3.86717	1.72858
TRINITY_DN233_c2_g1_i2	Cell division.DNA replication.telomere replication.telomeric dsDNA-binding protein		30.4245	8.65909	1.86789	4.10039	4.12e-05	0.00209523	0	0	0	65.8843	79.7379	73.4684	37.3805	17.3497	0
TRINITY_DN233_c2_g1_i4	Cell division.DNA replication.telomere replication.telomeric dsDNA-binding protein		417.552	3.9413	0.348116	8.4492	2.93e-17	3.09e-14	55.1478	53.8672	33.945	790.583	687.876	705.333	402.634	664.111	364.468
TRINITY_DN2330_c0_g1_i8	Carbohydrate metabolism.oligosaccharide metabolism.stachyose synthase		657.839	3.0734	0.298664	6.94225	3.86e-12	1.5e-09	211.634	167.969	222.627	1753.71	1840.03	1481.05	65.4459	62.7882	115.304
TRINITY_DN2331_c0_g1_i1	Protein modification.phosphorylation.CAMK protein kinase superfamily.SnRK2 SNF1-related protein kinase		27.7951	4.40203	0.954427	3.56448	0.000364581	0.013141	4.12467	3.49332	0.822277	78.2599	77.6317	17.6706	18.1129	37.9629	12.0773
TRINITY_DN2331_c0_g1_i2	Protein modification.phosphorylation.CAMK protein kinase superfamily.SnRK2 SNF1-related protein kinase		74.2136	5.81596	0.90614	5.3148	1.07e-07	1.21e-05	2.08893	0	7.49308	167.576	321.418	70.7868	28.9725	37.3548	32.2317
TRINITY_DN2331_c0_g1_i6	Protein modification.phosphorylation.CAMK protein kinase superfamily.SnRK2 SNF1-related protein kinase		12.8933	6.66501	1.47219	3.848	0.000119085	0.00516503	0	0	0.867996	42.954	40.2829	15.4705	9.04917	5.46881	1.94619
TRINITY_DN23372_c0_g1_i1	not assigned.annotated		8.83943	6.61888	1.68197	3.34065	0.000835834	0.0258578	0	0	0	34.5677	14.9028	4.82279	3.49495	6.6531	15.1136
TRINITY_DN2351_c0_g1_i10	Solute transport.primary active transport.ABC superfamily.ABC1 family.subfamily ABCC transporter		1514.04	1.89889	0.262852	3.41974	0.00062682	0.0204684	555.838	587.992	578.881	2222.82	1546.02	2656.03	1555.48	2132.27	1791.05
TRINITY_DN2351_c0_g1_i11	Solute transport.primary active transport.ABC superfamily.ABC1 family.subfamily ABCC transporter		1054.62	2.29921	0.2642	4.91753	8.76e-07	7.86e-05	313.664	301.529	354.213	1605.06	1129.51	2039.99	1185.9	1227.87	1333.88
TRINITY_DN2351_c0_g1_i9	Solute transport.primary active transport.ABC superfamily.ABC1 family.subfamily ABCC transporter		1256.14	1.96666	0.226883	4.2606	2.04e-05	0.00115322	407.471	441.753	429.437	1511.19	1487.37	1998.87	1423.22	2029.94	1576.01
TRINITY_DN2351_c2_g1_i2	not assigned.annotated		579.057	2.79553	0.31977	5.61506	1.96e-08	2.84e-06	160.883	112.468	140.416	906.099	812.191	1157	461.757	846.865	613.837
TRINITY_DN2351_c2_g1_i3	not assigned.annotated		29.1591	3.52053	0.608387	4.14297	3.43e-05	0.00180182	5.13448	2.32183	7.39118	64.8109	42.6204	68.606	20.0026	32.838	18.7068
TRINITY_DN2354_c0_g1_i3	Phytohormone action.gibberellin.conjugation and degradation.gibberellin modification enzyme *(ELA)		224.7	3.82284	0.610595	4.6231	3.78e-06	0.000278794	12.3677	16.312	8.27718	134.726	311.516	71.1428	454.596	567.391	445.973
TRINITY_DN23558_c0_g1_i3	RNA biosynthesis.transcriptional regulation.DOG-type transcription factor		9.68412	7.29459	1.52805	4.11935	3.8e-05	0.0019621	0	0	0	40.4053	23.7438	21.1927	0.870817	0	0.944448
TRINITY_DN23593_c0_g1_i1	not assigned.annotated		243.713	1.80314	0.244918	3.27924	0.00104089	0.0310109	81.4145	77.4271	99.8796	298.681	245.444	362.685	343.487	354.659	329.742
TRINITY_DN23616_c0_g2_i1	not assigned.annotated		27.7392	7.38553	1.37505	4.64386	3.42e-06	0.000254519	0	1.17979	0	47.3272	52.9545	69.6376	15.0311	14.8443	48.678
TRINITY_DN23659_c0_g1_i4	Enzyme classification.EC_4 lyases.EC_4.2 carbon-oxygen lyase		45	7.50931	1.74037	3.74018	0.000183885	0.00751144	0	0	0	47.1597	16.3706	32.0625	105.534	200.063	3.81024
TRINITY_DN23669_c0_g1_i2	not assigned.annotated		76.8402	4.79024	1.13739	3.33241	0.000860959	0.0264268	2.05552	3.47958	18.0329	152.541	255.107	253.938	0	0	6.40713
TRINITY_DN2372_c0_g1_i3	not assigned.annotated		487.559	2.49293	0.368564	4.05067	5.11e-05	0.00252742	144.23	150.438	205.048	1041.96	931.783	842.797	244.279	540.52	286.983
TRINITY_DN23767_c1_g1_i3	Phytohormone action.cytokinin.conjugation and degradation.zeatin O-glucosyltransferase *(ZOG)		25.2962	6.28218	1.27687	4.13682	3.52e-05	0.0018419	1.04343	0	1.66742	40.3968	154.68	23.0033	1.75865	1.34217	3.77373
TRINITY_DN23803_c0_g1_i5	Protein modification.phosphorylation.protein serine/threonine phosphatase superfamily.PPM/PP2C Mn/Mg-dependent phosphatase families.clade F phosphatase		29.7038	5.85398	1.1427	4.24782	2.16e-05	0.00121051	2.06448	0	1.65744	48.6733	72.972	101.72	21.5241	16.8771	1.84549
TRINITY_DN23904_c0_g1_i10	Vesicle trafficking.retrograde trafficking.Coat protein I (COPI) coatomer machinery.coat protein complex.cargo adaptor F-subcomplex.subunit delta		29.2587	7.72358	2.16633	3.10367	0.00191139	0.0495914	0	0	0	9.13233	85.8036	13.2272	58.0037	0	97.1611
TRINITY_DN23914_c0_g2_i1	not assigned.annotated		11.4709	7.54622	2.07452	3.15553	0.00160205	0.043213	0	0	0	28.5584	8.82073	63.1212	0	2.73747	0
TRINITY_DN23923_c0_g1_i1	not assigned.annotated		29.3057	5.98435	1.06983	4.65902	3.18e-06	0.000238355	0	0	3.14962	115.166	42.3383	76.9867	12.1097	9.31129	4.69052
TRINITY_DN23944_c0_g3_i1	not assigned.not annotated		50.6743	6.6561	1.35878	4.16262	3.15e-05	0.00167924	0	3.85789	0.912733	162.871	100.355	173.177	12.9279	0	1.96733
TRINITY_DN2402_c0_g1_i10	DNA damage response.base excision repair (BER).bifunctional glycosylase-lyase and endonuclease *(NTH)		15.4678	7.98939	1.88363	3.71059	0.000206778	0.0082851	0	0	0	20.8665	37.4583	80.885	0	0	0
TRINITY_DN24118_c0_g1_i3	RNA biosynthesis.transcriptional regulation.NAC-type transcription factor		86.4013	2.80138	0.328456	5.48438	4.15e-08	5.35e-06	32.8685	35.9093	22.1	236.395	210.567	180.487	18.1982	22.3767	18.7096
TRINITY_DN24216_c0_g1_i2	not assigned.not annotated		11.9716	7.68869	1.91334	3.49581	0.000472622	0.0162288	0	0	0	40.5399	49.6477	17.5569	0	0	0
TRINITY_DN2424_c0_g1_i8	Enzyme classification.EC_1 oxidoreductases.EC_1.14 oxidoreductase acting on paired donor with incorporation or reduction of molecular oxygen		422.062	4.41062	0.328588	10.3796	3.07e-25	8.35e-22	52.4753	60.2536	50.8829	1382.94	773.368	1317.42	45.6428	64.449	51.1317
TRINITY_DN2424_c0_g1_i9	Enzyme classification.EC_1 oxidoreductases.EC_1.14 oxidoreductase acting on paired donor with incorporation or reduction of molecular oxygen		351.863	3.3979	0.438124	5.47312	4.42e-08	5.65e-06	105.533	101.398	67.6514	1026.93	605.856	1256.73	0	2.66464	0
TRINITY_DN24256_c0_g1_i16	not assigned.annotated		5.36092	6.35446	1.71682	3.11882	0.00181575	0.0476194	0	0	0	19.906	9.93193	13.8006	1.75625	0	2.85348
TRINITY_DN24319_c0_g1_i8	Phytohormone action.signalling peptides.CRP (cysteine-rich-peptide) category.GASA/GAST-peptide activity.GASA-precursor polypeptide		70.2412	5.85917	1.18404	4.10389	4.06e-05	0.00207183	0	1.30727	9.25761	199.579	260.224	161.803	0	0	0
TRINITY_DN244_c1_g2_i2	Solute transport.carrier-mediated transport.DMT superfamily.NST-TPT group.phosphometabolite transporter *(TPT/PPT/GPT/XPT)		214.44	3.83239	0.556281	5.09165	3.55e-07	3.53e-05	13.3279	10.447	18.8101	195.524	136.934	280.055	262.761	704.123	307.975
TRINITY_DN2445_c0_g1_i4	Amino acid metabolism.aspartate group amino acid biosynthesis.aspartate-derived amino acids.methionine.salvage pathway.acireductone dioxygenase *(ARD)		567.394	4.58724	0.877674	4.08722	4.37e-05	0.00220021	4.13715	2.33299	45.5559	430.149	449.37	389.483	958.591	1677.89	1149.04
TRINITY_DN2448_c1_g1_i2	not assigned.annotated		401.885	11.6463	1.65413	6.4362	1.22e-10	3.28e-08	0	0	0	551.268	880.828	98.708	83.274	1589.71	413.184
TRINITY_DN24487_c0_g1_i6	not assigned.annotated		29.8191	8.67833	1.77155	4.33424	1.46e-05	0.000865581	0	0	0	84.7029	77.4639	28.1123	1.87824	66.2045	10.01
TRINITY_DN2455_c0_g1_i1	not assigned.annotated		453.56	3.02011	0.356174	5.67169	1.41e-08	2.14e-06	73.8426	67.1328	50.9622	412.026	384.268	756.724	784.296	702.013	850.774
TRINITY_DN2455_c0_g1_i18	not assigned.annotated		87.7521	2.9535	0.458659	4.25915	2.05e-05	0.00115873	33.0265	36.2306	18.2946	208.424	217.473	247.16	11.234	14.2228	3.70271
TRINITY_DN246_c0_g1_i11	Carbohydrate metabolism.oligosaccharide metabolism.galactinol synthase		1043.69	5.17976	1.16262	3.59513	0.000324233	0.0119574	4.00274	0	29.8132	787.366	357.576	102.706	4240.21	1011.29	2860.26
TRINITY_DN246_c0_g1_i23	Carbohydrate metabolism.oligosaccharide metabolism.galactinol synthase		330.975	4.76945	0.863009	4.36779	1.26e-05	0.000762104	8.18984	19.5763	17.7828	555.998	476.693	209.731	233.412	1318.03	139.364
TRINITY_DN246_c0_g1_i5	Carbohydrate metabolism.oligosaccharide metabolism.galactinol synthase		230.258	6.01698	1.11533	4.49821	6.85e-06	0.000464995	7.13768	5.70397	0	294.713	442.768	76.6696	617.822	69.2837	558.22
TRINITY_DN246_c0_g1_i6	Carbohydrate metabolism.oligosaccharide metabolism.galactinol synthase		629.89	5.07029	0.637278	6.38698	1.69e-10	4.31e-08	14.1649	18.0793	29.9492	887.264	946.011	268.63	954.895	1899.94	650.069
TRINITY_DN24604_c0_g2_i3	Cell division.mitochondrion/peroxisome binary fission.dynamin-like protein *(DRP3)		394.792	2.56616	0.354825	4.41388	1.02e-05	0.0006418	76.7982	120.918	93.7307	741.81	417.563	564.949	499.975	651.286	386.102
TRINITY_DN2461_c1_g1_i5	Enzyme classification.EC_2 transferases.EC_2.3 acyltransferase		95.9954	3.80573	0.61716	4.54619	5.46e-06	0.000381766	11.1128	4.52467	18.0662	225.73	164.91	90.1142	133.843	70.2048	145.453
TRINITY_DN2464_c0_g2_i2	Enzyme classification.EC_2 transferases.EC_2.4 glycosyltransferase		38.4144	5.10223	0.94199	4.35485	1.33e-05	0.000800361	4.14821	1.16736	0	51.9939	66.1648	52.0628	90.1036	25.5273	54.5614
TRINITY_DN24817_c0_g1_i1	not assigned.annotated		379.805	2.08907	0.33055	3.2947	0.000985252	0.0295966	46.3847	70.7668	73.8495	349.335	212.102	253.026	674.067	968.141	770.571
TRINITY_DN2482_c0_g1_i12	not assigned.annotated		73.1563	4.94528	0.672659	5.8652	4.49e-09	7.89e-07	5.8359	5.45104	9.1732	256.011	278.033	103.903	0	0	0
TRINITY_DN2490_c0_g1_i2	Photosynthesis.photophosphorylation.photosystem II.repair and reassembly cycle.protease *(FtsH2/8)		955.826	6.7521	1.11437	5.16176	2.45e-07	2.56e-05	3.06494	1.14507	20.1353	1843.62	756.194	72.3006	1544.67	1634.82	2726.49
TRINITY_DN25004_c0_g1_i6	Cell wall organisation.hemicellulose.arabinogalactan.biosynthesis.beta-1,6-galactosyltransferase *(GALT29)		2495.59	2.42406	0.334593	4.25609	2.08e-05	0.00117265	581.542	511.849	326.302	2565.51	1892.46	3156.57	3550.1	5343.12	4532.82
TRINITY_DN2503_c0_g2_i2	not assigned.annotated		22.295	4.24284	0.911763	3.55667	0.000375591	0.0134845	2.09761	0	6.70151	35.6457	78.2794	58.4117	4.44347	9.35044	5.7254
TRINITY_DN25097_c0_g2_i1	not assigned.not annotated		141.806	2.94306	0.381672	5.09092	3.56e-07	3.54e-05	36.4204	45.8971	37.6245	436.756	244.845	239.622	64.1952	72.7844	98.1118
TRINITY_DN2520_c0_g2_i1	Phytohormone action.signalling peptides.CRP (cysteine-rich-peptide) category.GASA/GAST-peptide activity.GASA-precursor polypeptide		58.2799	3.49669	0.702973	3.55161	0.000382877	0.0136871	7.04208	26.8992	9.13722	122.454	225.914	132.148	0.923608	0	0
TRINITY_DN25305_c0_g1_i2	not assigned.annotated		39.0306	9.26614	1.52845	5.40817	6.37e-08	7.7e-06	0	0	0	159.272	138.957	53.0472	0	0	0
TRINITY_DN2534_c0_g1_i13	Cell wall organisation.cell wall proteins.expansin activities.alpha-class expansin		2466.81	2.48201	0.252748	5.86361	4.53e-09	7.93e-07	1031.84	920.543	1345.17	5048.16	6834.79	6547.42	133.702	153.415	186.217
TRINITY_DN25398_c0_g4_i3	not assigned.annotated		386.116	1.71242	0.225725	3.15616	0.00159859	0.0431552	252.734	222.821	258.081	642.61	853.562	909.179	104.088	103.443	128.524
TRINITY_DN2540_c0_g1_i7	not assigned.annotated		31.3364	5.1031	0.88228	4.65057	3.31e-06	0.000246948	0	0	3.24854	37.647	53.8058	38.418	39.4194	56.5477	52.9411
TRINITY_DN2544_c0_g1_i10	Solute transport.primary active transport.ABC superfamily.ABC2 family.subfamily ABCG transporter		73.877	4.21609	0.54225	5.93101	3.01e-09	5.52e-07	8.2183	17.4201	6.59839	273.461	149.908	164.329	19.0538	15.6238	10.2806
TRINITY_DN25462_c0_g1_i2	not assigned.annotated		18.3595	4.08012	0.982355	3.13544	0.00171594	0.0455879	1.98986	0	4.64241	62.7882	46.3434	13.1275	14.0463	10.8606	11.4369
TRINITY_DN2549_c2_g1_i3	Cell division.cell cycle organisation.cell cycle control.CYCLIN regulatory protein activities.regulatory protein *(CYCP/CYCU)		13.4101	7.37357	1.51826	4.19794	2.69e-05	0.0014763	0	0	0	57.1547	9.78509	24.5876	7.79631	12.982	8.38478
TRINITY_DN25497_c0_g1_i8	not assigned.annotated		341.917	2.19535	0.249121	4.79825	1.6e-06	0.000132421	152.444	133.191	151.908	706.143	734.61	565.04	217.017	162.471	254.434
TRINITY_DN2550_c0_g1_i3	Enzyme classification.EC_2 transferases.EC_2.4 glycosyltransferase		1351.06	3.11839	0.383782	5.51977	3.39e-08	4.48e-06	377.068	339.057	303.342	3021.47	1940.65	3889.54	543.03	1098.27	647.148
TRINITY_DN25646_c0_g1_i4	not assigned.annotated		29.3519	5.52806	1.39256	3.2516	0.00114758	0.0333847	0	0	4.9142	74.9403	96.4257	69.8273	7.78572	0	10.2743
TRINITY_DN25669_c0_g1_i3	Enzyme classification.EC_2 transferases.EC_2.4 glycosyltransferase		12.9576	7.88104	2.06008	3.34019	0.000837225	0.0258763	0	0	0	15.593	75.405	25.6206	0	0	0
TRINITY_DN25831_c0_g2_i1	Phytohormone action.jasmonic acid.conjugation and degradation.jasmonoyl-amino acid carboxylase *(CYP94C)		30.504	8.9542	1.61307	4.93111	8.18e-07	7.38e-05	0	0	0	154.453	74.0825	46.0006	0	0	0
TRINITY_DN25835_c0_g1_i2	not assigned.not annotated		1153.56	1.89102	0.286759	3.1072	0.00188867	0.0492549	443.711	340.236	258.751	1399.33	996.054	1469.4	1616.01	1853.23	2005.3
TRINITY_DN2599_c0_g1_i1	not assigned.annotated		347.103	2.49979	0.451119	3.3246	0.000885448	0.027016	83.0642	90.5669	41.0124	466.279	374.45	368.845	345.428	839.129	515.147
TRINITY_DN26178_c0_g1_i5	not assigned.not annotated		344.723	2.39626	0.408334	3.41941	0.000627582	0.020483	102.466	80.3784	132.148	671.049	511.187	479.948	229.573	558.807	336.952
TRINITY_DN26198_c0_g1_i2	not assigned.annotated		16.8973	8.30849	1.90884	3.82875	0.000128793	0.00553464	0	0	0	97.3016	30.1387	24.6353	0	0	0
TRINITY_DN262_c1_g1_i7	Solute transport.carrier-mediated transport.MFS superfamily.SP family.monosaccharide transporter *(ERD6)		33.2157	2.78947	0.529018	3.38263	0.000717946	0.022872	10.3381	14.0235	6.63887	73.1367	83.1555	54.4419	15.4126	14.2075	27.5868
TRINITY_DN2628_c4_g1_i13	Solute transport.carrier-mediated transport.MFS superfamily.anion transporter *(NRT1/PTR)		140.431	5.30526	0.663521	6.48851	8.67e-11	2.43e-08	11.2416	0	10.5548	269.096	359.824	255.478	116.379	161.064	80.2426
TRINITY_DN263_c0_g1_i2	not assigned.annotated		879.974	1.85573	0.224585	3.81026	0.00013882	0.00588415	281.906	364.614	404.773	1407.3	1315.74	1085.01	1106.31	1057.91	896.206
TRINITY_DN26312_c0_g1_i1	Enzyme classification.EC_1 oxidoreductases.EC_1.14 oxidoreductase acting on paired donor with incorporation or reduction of molecular oxygen		74.3383	10.3582	1.62642	5.75384	8.72e-09	1.42e-06	0	0	0	177.57	315.805	44.4748	29.7114	94.1517	7.33315
TRINITY_DN26365_c0_g1_i4	Lipid metabolism.galactolipid and sulfolipid biosynthesis.digalactosyldiacylglycerol synthase *(DGD)		430.438	2.87817	0.596982	3.1461	0.00165462	0.0443014	46.931	100.952	107.207	800.671	583.605	492.214	367.924	1092.77	281.662
TRINITY_DN2638_c0_g2_i1	Solute transport.channels.MIP family.Nodulin-26-like intrinsic protein *(NIP)		437.515	5.00045	0.501399	7.97857	1.48e-15	1.25e-12	26.2385	25.9674	45.8518	1055.88	1352.84	748.528	299.654	275.404	107.275
TRINITY_DN2645_c3_g1_i1	not assigned.not annotated		15.9815	6.44338	1.55682	3.49646	0.000471472	0.0162063	0	1.16736	0	55.0845	11.7034	24.7309	25.3874	3.9588	21.8012
TRINITY_DN26557_c0_g1_i1	not assigned.annotated		20.0604	8.33804	1.80406	4.06751	4.75e-05	0.00236777	0	0	0	33.649	53.1526	72.5362	0.922789	19.2969	0.986405
TRINITY_DN26557_c0_g1_i3	not assigned.annotated		602.088	1.95725	0.253931	3.76971	0.000163436	0.00679088	202.861	205.403	198.459	811.28	578.529	966.303	710.667	856.283	889.009
TRINITY_DN266_c0_g1_i12	not assigned.annotated		183.561	5.71036	0.780083	6.03829	1.56e-09	3.11e-07	10.1844	6.86496	4.03529	371.458	365.64	357.405	94.1265	385.586	56.7458
TRINITY_DN26626_c1_g1_i1	not assigned.annotated		34.0525	3.06866	0.582032	3.55419	0.000379138	0.0135832	9.19471	5.75827	4.88395	65.5208	52.8929	46.9832	27.8638	62.1396	31.235
TRINITY_DN2664_c3_g1_i6	not assigned.annotated		15.4719	8.01176	1.68911	4.15116	3.31e-05	0.00174557	0	0	0	30.422	45.8846	62.9402	0	0	0
TRINITY_DN26685_c0_g2_i6	RNA biosynthesis.transcriptional regulation.MYB-RELATED transcription factor superfamily.transcription factor *(REVEILLE)		21.3802	8.43634	1.82723	4.06973	4.71e-05	0.00234888	0	0	0	86.1779	51.7882	49.6948	0	0	4.76101
TRINITY_DN26687_c0_g1_i3	Protein homeostasis.ubiquitin-proteasome system.ubiquitin-fold protein conjugation.U-Box E3 ubiquitin ligase activities.group-II.E3 ubiquitin ligase		26.6428	5.29676	1.11993	3.83663	0.000124735	0.00537795	0	0	3.21897	43.5253	62.4511	36.0117	13.1816	56.5424	24.854
TRINITY_DN2683_c0_g1_i10	not assigned.annotated		95.3437	3.1847	0.618769	3.53073	0.000414421	0.0145596	12.3979	18.6633	27.3034	322.279	138.412	73.2124	92.2706	87.2575	86.2965
TRINITY_DN2683_c0_g1_i4	not assigned.annotated		227.059	3.50151	0.540302	4.62984	3.66e-06	0.00027068	42.0364	57.7646	28.6109	834.844	391.901	222.218	166.546	139.164	160.444
TRINITY_DN26834_c0_g1_i1	not assigned.not annotated		35.8885	9.54055	1.76147	4.84854	1.24e-06	0.000106542	0	0	0	135.301	121.805	48.4453	12.4801	4.96474	0
TRINITY_DN26878_c0_g2_i7	Phytohormone action.abscisic acid.perception and signalling.receptor activities.cytoplasm-localized receptor complex.receptor component *(PYL/RCAR)		17.2915	7.83289	1.66908	4.0938	4.24e-05	0.00215062	0	0	0	47.294	52.6913	39.0351	0.821539	14.0057	1.77597
TRINITY_DN269_c0_g1_i1	Enzyme classification.EC_1 oxidoreductases.EC_1.3 oxidoreductase acting on CH-CH group of donor		27.1937	5.03044	0.917592	4.39241	1.12e-05	0.000693442	0	0	4.76662	37.8918	73.3075	67.0319	20.8962	22.9306	17.9186
TRINITY_DN2695_c1_g1_i4	not assigned.annotated		10.7812	7.68463	2.12934	3.13929	0.00169359	0.0451596	0	0	0	51.198	38.8168	4.77181	0	0	2.24465
TRINITY_DN27059_c0_g1_i1	Phytohormone action.auxin.conjugation and degradation.indole-3-acetic acid amidohydrolase *(ILR)		769.496	5.08363	0.999123	4.08722	4.37e-05	0.00220021	50.8556	38.8148	61.0505	3188.55	532.077	1394	287.536	1323.12	49.4615
TRINITY_DN27135_c0_g1_i3	not assigned.annotated		11.481	7.42111	1.54497	4.15614	3.24e-05	0.00171767	0	0	0	24.7398	45.2957	6.63068	9.58188	9.9504	7.13085
TRINITY_DN27170_c0_g1_i3	Protein modification.phosphorylation.protein serine/threonine phosphatase superfamily.PPM/PP2C Mn/Mg-dependent phosphatase families.clade A phosphatase		348.615	3.88053	0.652676	4.41342	1.02e-05	0.000642329	30.2827	42.9639	31.6205	510.01	842.164	189.934	246.138	847.965	396.461
TRINITY_DN27170_c0_g1_i4	not assigned.annotated		60.559	3.52963	0.563026	4.49291	7.03e-06	0.000474752	8.25113	4.65678	3.3094	75.1146	60.4503	49.3072	88.0156	97.5477	158.379
TRINITY_DN27204_c0_g1_i2	not assigned.not annotated		5.22416	5.69521	1.4793	3.17395	0.00150379	0.041169	0	0	0	12.3492	7.43978	10.8645	6.04849	6.58382	3.73163
TRINITY_DN27366_c0_g1_i6	not assigned.annotated		28.7772	3.99316	0.83782	3.57256	0.000353511	0.0128127	4.06616	4.56895	3.21964	82.6014	68.5043	36.2129	29.3884	4.12078	26.3124
TRINITY_DN2737_c0_g1_i2	not assigned.annotated		91.2435	3.95074	0.436691	6.75704	1.41e-11	4.84e-09	15.2619	17.1384	12.8871	292.358	208.272	195.511	23.5256	39.1609	17.0761
TRINITY_DN2737_c0_g1_i4	not assigned.annotated		197.737	2.54934	0.48509	3.19392	0.00140353	0.0390025	40.8637	63.1257	140.105	478.346	461.832	494.774	27.7676	29.5513	43.2679
TRINITY_DN2741_c2_g2_i8	RNA biosynthesis.transcriptional regulation.Trihelix-type transcription factor		51.9192	7.1836	1.30574	4.73572	2.18e-06	0.000171669	0	3.15014	0	239.119	100.59	115.569	0	2.61901	6.22554
TRINITY_DN27552_c0_g2_i1	not assigned.annotated		14.5282	7.829	1.69897	4.01951	5.83e-05	0.00281162	0	0	0	14.3095	52.6389	57.2662	2.59611	3.94317	0
TRINITY_DN2759_c0_g1_i11	Enzyme classification.EC_1 oxidoreductases.EC_1.14 oxidoreductase acting on paired donor with incorporation or reduction of molecular oxygen		507.503	3.33221	0.392362	5.94402	2.78e-09	5.14e-07	147.64	156.975	102.153	1594.93	850.562	1645.42	18.1477	32.9943	18.7077
TRINITY_DN2759_c0_g1_i8	Enzyme classification.EC_1 oxidoreductases.EC_1.14 oxidoreductase acting on paired donor with incorporation or reduction of molecular oxygen		288.544	3.2272	0.505046	4.40989	1.03e-05	0.000649767	104.159	91.7574	54.8806	1026.18	422.831	895.733	0	1.35452	0
TRINITY_DN27657_c0_g1_i1	Protein modification.phosphorylation.TKL protein kinase superfamily.L-lectin protein kinase		52.3124	2.80797	0.450214	4.01581	5.92e-05	0.00284761	12.2073	11.3861	16.8219	112.883	73.902	99.518	54.3039	58.3676	31.4218
TRINITY_DN27733_c0_g1_i18	RNA biosynthesis.transcriptional regulation.WRKY transcription factor activity.WRKY-type transcription factor		31.9015	3.78185	0.629044	4.42235	9.76e-06	0.000623578	4.09103	8.05337	7.30162	100.947	63.1812	103.54	0	0	0
TRINITY_DN27733_c0_g1_i23	RNA biosynthesis.transcriptional regulation.WRKY transcription factor activity.WRKY-type transcription factor		169.159	3.56505	0.451929	5.67577	1.38e-08	2.11e-06	50.2014	41.479	19.588	598.32	365.046	345.36	42.447	29.1148	30.8762
TRINITY_DN27733_c0_g2_i2	RNA biosynthesis.transcriptional regulation.WRKY transcription factor activity.WRKY-type transcription factor		9.73057	7.51752	1.90642	3.41872	0.000629159	0.020514	0	0	0	36.3656	26.2843	24.9252	0	0	0
TRINITY_DN2782_c2_g1_i1	RNA biosynthesis.transcriptional regulation.C2C2 transcription factor superfamily.transcription factor *(DOF)		206.412	3.20416	0.411825	5.35216	8.69e-08	1.01e-05	36.9756	49.4433	47.993	445.813	491.389	301.898	117.362	245.862	120.975
TRINITY_DN2784_c0_g1_i21	Cellular respiration.glycolysis.cytosolic glycolysis.glyceraldehyde 3-phosphate dehydrogenase activities.NADP-dependent glyceraldehyde 3-phosphate dehydrogenase		1084.34	3.0022	0.318067	6.29491	3.08e-10	7.38e-08	115.361	161.811	208.231	1415.51	945.677	1535.03	1577.73	1773.09	2026.61
TRINITY_DN2787_c1_g1_i5	not assigned.annotated		98.819	3.11941	0.436746	4.85274	1.22e-06	0.000105	16.3397	9.20612	18.6834	145.839	99.2182	144.992	104.265	181.277	169.55
TRINITY_DN2788_c0_g2_i3	not assigned.not annotated		204.584	2.06286	0.342824	3.10031	0.00193319	0.0499568	78.8463	95.2672	66.2271	345.277	226.089	430.432	225.742	162.496	210.877
TRINITY_DN27933_c0_g1_i1	RNA biosynthesis.transcriptional regulation.NAC-type transcription factor		467.49	2.39209	0.325835	4.27238	1.93e-05	0.00110446	184.811	179.41	184.742	1401.46	668.591	813.163	280.029	252.945	242.257
[truncated: 846 more rows]
[truncated: 2 more columns]

## Sheet: UpC4_(C4vsC3ref)
Up-regulated transcripts, count, and annotation in S. sesuvioides compared to S. portulacastrum
[truncated: 290 more rows]

[truncated: 3 more sheets: UpC3_(C4vsC3ref), UpL_(LvsCDref), UpCD_(LvsCDref)]
