# Supplementary material for: C4-like Sesuvium sesuvioides (Aizoaceae) exhibits CAM in cotyledons and putative C4-like + CAM metabolism in adult leaves as revealed by transcriptome analysis
Source: BMC Genomics. 2024 Jul 13;25:688. doi: 10.1186/s12864-024-10553-2 (PMC11245778; doi:10.1186/s12864-024-10553-2)
Supplement: Supplementary file 8 — Additional file 8: Dataset S3. List of DE transcripts within clusters in all comparisons. [file 12864_2024_10553_MOESM8_ESM.xlsx]

## Sheet: Up_CD_CDvsCN
List of DE transcripts that are up-regulated in CD compared to CN and belong to the two optimal clusters identified through k-means analysis
Cluster 1	Cluster 2
TRINITY_DN10031_c0_g1_i13	TRINITY_DN1011_c0_g1_i1
TRINITY_DN10111_c3_g1_i1	TRINITY_DN1046_c0_g1_i12
TRINITY_DN10113_c0_g1_i2	TRINITY_DN14623_c0_g1_i2
TRINITY_DN10145_c0_g3_i2	TRINITY_DN2077_c0_g1_i6
TRINITY_DN10145_c0_g3_i4	TRINITY_DN22077_c0_g1_i6
TRINITY_DN10149_c0_g3_i1	TRINITY_DN2345_c4_g1_i1
TRINITY_DN10151_c0_g1_i15	TRINITY_DN24490_c0_g1_i16
TRINITY_DN10181_c0_g1_i1	TRINITY_DN2587_c1_g1_i1
TRINITY_DN10189_c0_g1_i19	TRINITY_DN29118_c0_g1_i1
TRINITY_DN10191_c2_g1_i1	TRINITY_DN3093_c0_g1_i4
TRINITY_DN10238_c0_g1_i4	TRINITY_DN33088_c1_g1_i1
TRINITY_DN10238_c0_g1_i6	TRINITY_DN331_c0_g1_i5
TRINITY_DN10238_c0_g1_i7	TRINITY_DN4228_c0_g1_i2
TRINITY_DN10258_c0_g1_i11	TRINITY_DN495_c1_g2_i3
TRINITY_DN10292_c0_g1_i7	TRINITY_DN5444_c0_g1_i27
TRINITY_DN1034_c0_g1_i1	TRINITY_DN6063_c1_g1_i5
TRINITY_DN1034_c0_g1_i2	TRINITY_DN6069_c0_g1_i8
TRINITY_DN1034_c0_g1_i3	TRINITY_DN6655_c0_g1_i17
TRINITY_DN10364_c0_g1_i9	TRINITY_DN883_c1_g1_i10
TRINITY_DN10402_c0_g1_i19	TRINITY_DN883_c1_g1_i3
TRINITY_DN10410_c1_g1_i1
TRINITY_DN10452_c0_g1_i6
TRINITY_DN10455_c0_g1_i1
TRINITY_DN10455_c1_g1_i2
TRINITY_DN104783_c0_g1_i1
TRINITY_DN10486_c0_g1_i5
TRINITY_DN10533_c0_g1_i1
TRINITY_DN10585_c0_g1_i1
TRINITY_DN10606_c0_g1_i17
TRINITY_DN10649_c0_g2_i6
TRINITY_DN10653_c0_g1_i13
TRINITY_DN1066_c0_g1_i23
TRINITY_DN10692_c0_g1_i2
TRINITY_DN10692_c0_g1_i3
TRINITY_DN1073_c0_g1_i8
TRINITY_DN10746_c0_g1_i19
TRINITY_DN10755_c0_g1_i23
TRINITY_DN10755_c0_g1_i4
TRINITY_DN10818_c0_g1_i6
TRINITY_DN109437_c0_g1_i1
TRINITY_DN10958_c0_g2_i2
TRINITY_DN10989_c0_g1_i2
TRINITY_DN11024_c0_g2_i2
TRINITY_DN1106_c0_g1_i16
TRINITY_DN11087_c0_g1_i10
TRINITY_DN11133_c0_g1_i7
TRINITY_DN11141_c0_g1_i4
TRINITY_DN11203_c0_g1_i9
TRINITY_DN11233_c0_g1_i7
TRINITY_DN1125_c0_g1_i17
TRINITY_DN1125_c0_g1_i5
TRINITY_DN11251_c0_g1_i17
TRINITY_DN1138_c0_g2_i5
TRINITY_DN11463_c0_g1_i3
TRINITY_DN11466_c0_g1_i33
TRINITY_DN11553_c0_g2_i2
TRINITY_DN11678_c0_g1_i2
TRINITY_DN11766_c0_g1_i4
TRINITY_DN11780_c0_g3_i2
TRINITY_DN11794_c0_g1_i2
TRINITY_DN1180_c0_g1_i10
TRINITY_DN1182_c0_g1_i8
TRINITY_DN1187_c0_g1_i30
TRINITY_DN11890_c0_g1_i7
TRINITY_DN11901_c0_g2_i3
TRINITY_DN12002_c0_g2_i4
TRINITY_DN12024_c1_g1_i17
TRINITY_DN12139_c1_g2_i4
TRINITY_DN12174_c0_g2_i2
TRINITY_DN12177_c0_g1_i15
TRINITY_DN12184_c0_g1_i9
TRINITY_DN1219_c0_g2_i5
TRINITY_DN1219_c1_g1_i2
TRINITY_DN12204_c0_g1_i15
TRINITY_DN12204_c0_g1_i9
TRINITY_DN12236_c0_g1_i2
TRINITY_DN12239_c0_g1_i10
TRINITY_DN12355_c0_g2_i1
TRINITY_DN12396_c0_g3_i1
TRINITY_DN12414_c0_g4_i1
TRINITY_DN12419_c0_g1_i1
TRINITY_DN12440_c0_g1_i4
TRINITY_DN12495_c0_g1_i2
TRINITY_DN12513_c0_g1_i9
TRINITY_DN1252_c0_g1_i25
TRINITY_DN12549_c0_g1_i2
TRINITY_DN12552_c0_g3_i1
TRINITY_DN12562_c0_g1_i16
TRINITY_DN12568_c0_g2_i1
TRINITY_DN12594_c0_g1_i1
TRINITY_DN12626_c0_g1_i17
TRINITY_DN12632_c3_g1_i1
TRINITY_DN12635_c0_g1_i5
TRINITY_DN12719_c0_g2_i7
TRINITY_DN12733_c1_g1_i1
TRINITY_DN12787_c0_g1_i11
TRINITY_DN1285_c0_g1_i17
TRINITY_DN12855_c1_g1_i2
TRINITY_DN12857_c0_g1_i5
TRINITY_DN12996_c1_g1_i2
TRINITY_DN13155_c0_g1_i2
TRINITY_DN13199_c0_g2_i3
TRINITY_DN13199_c0_g2_i4
TRINITY_DN1324_c2_g1_i2
TRINITY_DN13253_c0_g1_i6
TRINITY_DN1326_c0_g1_i5
TRINITY_DN13355_c0_g2_i7
TRINITY_DN1342_c0_g1_i20
TRINITY_DN1342_c0_g1_i7
TRINITY_DN13469_c0_g2_i1
TRINITY_DN13496_c0_g1_i2
TRINITY_DN13507_c0_g1_i1
TRINITY_DN13519_c0_g2_i1
TRINITY_DN13539_c0_g2_i1
TRINITY_DN13539_c0_g2_i5
TRINITY_DN13609_c0_g1_i20
TRINITY_DN13614_c0_g1_i2
TRINITY_DN13614_c0_g1_i3
TRINITY_DN13637_c0_g1_i1
TRINITY_DN13659_c0_g1_i17
TRINITY_DN1367_c0_g1_i3
TRINITY_DN1369_c0_g1_i17
TRINITY_DN13695_c1_g1_i15
TRINITY_DN13764_c0_g1_i5
TRINITY_DN13951_c1_g1_i2
TRINITY_DN13961_c0_g1_i12
TRINITY_DN13965_c0_g2_i1
TRINITY_DN13971_c0_g1_i1
TRINITY_DN1400_c3_g1_i24
TRINITY_DN14050_c0_g1_i20
TRINITY_DN14059_c0_g1_i9
TRINITY_DN14158_c1_g1_i1
TRINITY_DN14160_c0_g1_i4
TRINITY_DN14160_c1_g1_i6
TRINITY_DN14168_c0_g2_i6
TRINITY_DN14204_c0_g1_i3
TRINITY_DN14255_c0_g1_i1
TRINITY_DN14297_c0_g1_i25
TRINITY_DN1431_c1_g1_i3
TRINITY_DN14310_c0_g1_i6
TRINITY_DN14314_c0_g1_i3
TRINITY_DN14351_c0_g1_i1
TRINITY_DN14361_c1_g1_i5
TRINITY_DN14369_c0_g1_i8
TRINITY_DN1447_c0_g1_i18
TRINITY_DN1447_c0_g1_i3
TRINITY_DN14533_c0_g1_i4
TRINITY_DN14581_c0_g1_i27
TRINITY_DN14615_c0_g2_i2
TRINITY_DN14653_c0_g1_i11
TRINITY_DN14667_c0_g1_i16
TRINITY_DN14734_c0_g2_i8
TRINITY_DN14755_c0_g1_i1
TRINITY_DN14787_c0_g2_i2
TRINITY_DN14796_c0_g1_i8
TRINITY_DN14826_c0_g1_i1
TRINITY_DN14842_c0_g1_i2
TRINITY_DN1486_c0_g1_i2
TRINITY_DN1486_c0_g1_i4
TRINITY_DN1492_c0_g2_i5
TRINITY_DN14965_c1_g1_i8
TRINITY_DN1497_c1_g1_i29
TRINITY_DN15029_c0_g1_i1
TRINITY_DN15084_c0_g1_i5
TRINITY_DN15147_c0_g2_i3
TRINITY_DN15176_c0_g1_i4
TRINITY_DN15297_c0_g1_i6
TRINITY_DN1530_c0_g1_i16
TRINITY_DN1530_c0_g1_i5
TRINITY_DN15302_c1_g2_i3
TRINITY_DN15399_c0_g1_i1
TRINITY_DN15399_c0_g2_i1
TRINITY_DN15403_c1_g1_i4
TRINITY_DN15459_c0_g1_i1
TRINITY_DN15460_c0_g2_i44
TRINITY_DN15484_c0_g1_i1
TRINITY_DN15503_c0_g1_i3
TRINITY_DN15503_c0_g1_i4
TRINITY_DN1552_c0_g1_i1
TRINITY_DN15522_c0_g1_i5
TRINITY_DN15522_c1_g1_i2
TRINITY_DN15526_c0_g1_i35
TRINITY_DN15599_c0_g1_i10
TRINITY_DN1560_c0_g1_i1
TRINITY_DN1563_c0_g1_i19
TRINITY_DN1564_c0_g1_i1
TRINITY_DN1564_c0_g1_i10
TRINITY_DN1564_c0_g1_i12
TRINITY_DN15675_c0_g1_i3
TRINITY_DN15765_c0_g1_i5
TRINITY_DN15814_c0_g1_i11
TRINITY_DN15817_c0_g1_i1
TRINITY_DN159_c0_g1_i10
TRINITY_DN16001_c0_g4_i1
TRINITY_DN1604_c0_g1_i4
TRINITY_DN16059_c0_g1_i11
TRINITY_DN16059_c0_g1_i5
TRINITY_DN16102_c0_g1_i11
TRINITY_DN1611_c0_g1_i13
TRINITY_DN1616_c1_g1_i4
TRINITY_DN16243_c0_g1_i1
TRINITY_DN16331_c0_g1_i6
TRINITY_DN16486_c0_g1_i4
TRINITY_DN16486_c1_g1_i1
TRINITY_DN16486_c1_g1_i2
TRINITY_DN16486_c1_g1_i5
TRINITY_DN16512_c0_g2_i3
TRINITY_DN16526_c0_g2_i5
TRINITY_DN1654_c0_g1_i38
TRINITY_DN16541_c0_g1_i2
TRINITY_DN1662_c0_g1_i1
TRINITY_DN1662_c0_g1_i2
TRINITY_DN1662_c0_g1_i3
TRINITY_DN1662_c0_g1_i4
TRINITY_DN1662_c0_g1_i5
TRINITY_DN16656_c0_g2_i10
TRINITY_DN1672_c0_g1_i9
TRINITY_DN16743_c0_g1_i1
TRINITY_DN16743_c0_g1_i4
TRINITY_DN16794_c0_g1_i3
TRINITY_DN1686_c0_g1_i6
TRINITY_DN1687_c0_g2_i2
TRINITY_DN16909_c0_g1_i13
TRINITY_DN17030_c0_g2_i2
TRINITY_DN17056_c0_g1_i1
TRINITY_DN17083_c0_g1_i2
TRINITY_DN17104_c0_g1_i10
TRINITY_DN17104_c0_g1_i8
TRINITY_DN17177_c0_g2_i7
TRINITY_DN1731_c0_g1_i8
TRINITY_DN1731_c0_g2_i1
TRINITY_DN17313_c0_g1_i18
TRINITY_DN174_c0_g1_i10
TRINITY_DN17407_c0_g1_i2
TRINITY_DN17480_c0_g2_i3
TRINITY_DN17492_c0_g1_i1
TRINITY_DN17492_c1_g1_i5
TRINITY_DN17551_c0_g2_i1
TRINITY_DN17552_c0_g1_i3
TRINITY_DN17552_c0_g1_i9
TRINITY_DN1760_c0_g1_i4
TRINITY_DN1760_c0_g2_i3
TRINITY_DN17605_c0_g1_i2
TRINITY_DN17611_c0_g2_i5
TRINITY_DN17642_c0_g1_i3
TRINITY_DN1766_c2_g1_i7
TRINITY_DN17712_c0_g1_i5
TRINITY_DN17728_c1_g1_i6
TRINITY_DN17730_c0_g3_i1
TRINITY_DN17743_c1_g1_i1
TRINITY_DN17751_c0_g2_i4
TRINITY_DN17751_c0_g2_i6
TRINITY_DN17763_c0_g1_i1
TRINITY_DN17768_c0_g2_i3
TRINITY_DN17836_c0_g1_i1
TRINITY_DN17848_c0_g1_i4
TRINITY_DN1787_c0_g1_i11
TRINITY_DN17979_c0_g1_i11
TRINITY_DN17997_c0_g1_i5
TRINITY_DN1803_c0_g3_i2
TRINITY_DN18098_c0_g2_i5
TRINITY_DN181_c0_g1_i12
TRINITY_DN181_c1_g1_i1
TRINITY_DN18122_c0_g1_i1
TRINITY_DN18178_c0_g2_i2
TRINITY_DN1819_c0_g1_i7
TRINITY_DN18291_c1_g1_i8
TRINITY_DN18347_c0_g1_i2
TRINITY_DN18359_c0_g1_i5
TRINITY_DN18365_c0_g1_i7
TRINITY_DN18425_c0_g1_i4
TRINITY_DN18438_c0_g1_i19
TRINITY_DN18583_c0_g1_i1
TRINITY_DN186_c0_g1_i5
TRINITY_DN18822_c0_g1_i3
TRINITY_DN1885_c0_g1_i33
TRINITY_DN18901_c0_g1_i4
TRINITY_DN18976_c0_g2_i1
TRINITY_DN18976_c0_g2_i4
TRINITY_DN1902_c2_g2_i1
TRINITY_DN19024_c0_g1_i8
TRINITY_DN19075_c0_g1_i10
TRINITY_DN19113_c0_g1_i11
TRINITY_DN19213_c0_g1_i1
TRINITY_DN19297_c0_g1_i14
TRINITY_DN1931_c0_g2_i2
TRINITY_DN19329_c1_g1_i7
TRINITY_DN19329_c1_g1_i8
TRINITY_DN19339_c0_g2_i1
TRINITY_DN1934_c0_g1_i12
TRINITY_DN1934_c0_g1_i13
TRINITY_DN19436_c0_g1_i8
TRINITY_DN19461_c0_g1_i1
TRINITY_DN195_c0_g1_i18
TRINITY_DN19576_c0_g1_i8
TRINITY_DN19613_c0_g1_i1
TRINITY_DN19658_c0_g2_i1
TRINITY_DN1969_c2_g1_i1
TRINITY_DN19823_c0_g1_i2
TRINITY_DN1986_c0_g1_i8
TRINITY_DN19880_c0_g1_i4
TRINITY_DN19914_c0_g2_i1
TRINITY_DN20012_c0_g1_i1
TRINITY_DN20045_c0_g2_i2
TRINITY_DN20090_c0_g1_i1
TRINITY_DN20099_c0_g2_i8
TRINITY_DN20192_c1_g1_i2
TRINITY_DN20209_c1_g1_i4
TRINITY_DN2038_c0_g1_i12
TRINITY_DN20385_c0_g2_i1
TRINITY_DN20412_c0_g2_i3
TRINITY_DN20558_c0_g2_i5
TRINITY_DN2077_c0_g1_i10
TRINITY_DN2077_c0_g1_i11
TRINITY_DN2077_c0_g1_i13
TRINITY_DN2077_c0_g1_i2
TRINITY_DN2080_c3_g1_i1
TRINITY_DN20908_c0_g1_i3
TRINITY_DN21012_c0_g2_i2
TRINITY_DN21076_c1_g3_i1
TRINITY_DN21102_c0_g2_i1
TRINITY_DN21141_c0_g1_i26
TRINITY_DN21279_c0_g1_i6
TRINITY_DN21373_c0_g1_i2
TRINITY_DN21480_c0_g1_i10
TRINITY_DN216_c1_g2_i1
TRINITY_DN216_c1_g2_i2
TRINITY_DN216_c1_g2_i3
TRINITY_DN216_c1_g2_i4
TRINITY_DN21607_c0_g1_i2
TRINITY_DN21890_c0_g1_i1
TRINITY_DN2191_c0_g1_i2
TRINITY_DN220_c0_g4_i1
TRINITY_DN2223_c0_g1_i26
TRINITY_DN22302_c2_g1_i2
TRINITY_DN22484_c0_g2_i1
TRINITY_DN2275_c0_g1_i2
TRINITY_DN22766_c0_g1_i8
TRINITY_DN22835_c0_g1_i2
TRINITY_DN22954_c0_g1_i1
TRINITY_DN23077_c0_g1_i1
TRINITY_DN2325_c0_g1_i7
TRINITY_DN2335_c0_g1_i20
TRINITY_DN2345_c4_g1_i4
TRINITY_DN23460_c1_g2_i1
TRINITY_DN23461_c0_g2_i2
TRINITY_DN23475_c0_g1_i2
TRINITY_DN23488_c0_g1_i7
TRINITY_DN23603_c0_g1_i6
TRINITY_DN23634_c0_g1_i6
TRINITY_DN23713_c0_g1_i3
TRINITY_DN23723_c1_g1_i1
TRINITY_DN2377_c1_g1_i11
TRINITY_DN2377_c1_g1_i4
TRINITY_DN23956_c0_g1_i13
TRINITY_DN23976_c0_g1_i10
TRINITY_DN2411_c0_g1_i4
TRINITY_DN2412_c0_g1_i11
TRINITY_DN24130_c0_g1_i7
TRINITY_DN2416_c0_g1_i2
TRINITY_DN2418_c0_g1_i7
TRINITY_DN24247_c0_g1_i1
TRINITY_DN2425_c0_g1_i1
TRINITY_DN24295_c1_g1_i8
TRINITY_DN24351_c0_g1_i2
TRINITY_DN2438_c0_g1_i1
TRINITY_DN24385_c0_g1_i3
TRINITY_DN24490_c0_g1_i12
TRINITY_DN24524_c0_g1_i17
TRINITY_DN24524_c0_g1_i19
TRINITY_DN24524_c0_g1_i25
TRINITY_DN24596_c0_g1_i4
TRINITY_DN2461_c0_g1_i10
TRINITY_DN2461_c0_g1_i11
TRINITY_DN2461_c0_g1_i13
TRINITY_DN24651_c1_g1_i3
TRINITY_DN24651_c1_g1_i7
TRINITY_DN24728_c0_g2_i1
TRINITY_DN24775_c0_g1_i5
TRINITY_DN24835_c0_g1_i11
TRINITY_DN24838_c0_g1_i1
TRINITY_DN24875_c0_g2_i11
TRINITY_DN25_c0_g1_i8
TRINITY_DN25009_c0_g2_i1
TRINITY_DN2504_c0_g1_i4
TRINITY_DN25242_c1_g1_i9
TRINITY_DN25269_c0_g1_i2
TRINITY_DN25351_c1_g1_i3
TRINITY_DN25799_c0_g1_i2
TRINITY_DN25809_c1_g1_i20
TRINITY_DN25809_c1_g1_i27
TRINITY_DN259_c0_g1_i2
TRINITY_DN26078_c1_g2_i2
TRINITY_DN26153_c0_g3_i1
TRINITY_DN26191_c0_g1_i5
TRINITY_DN2621_c0_g1_i13
TRINITY_DN26266_c0_g1_i6
TRINITY_DN2655_c0_g2_i2
TRINITY_DN26608_c0_g1_i1
TRINITY_DN26734_c3_g3_i1
TRINITY_DN26842_c0_g3_i2
TRINITY_DN27115_c0_g2_i3
TRINITY_DN27140_c0_g1_i5
TRINITY_DN27581_c0_g2_i5
TRINITY_DN2766_c0_g2_i1
TRINITY_DN2790_c0_g1_i9
TRINITY_DN27919_c0_g1_i1
TRINITY_DN28_c0_g2_i3
TRINITY_DN28_c0_g2_i5
TRINITY_DN2800_c0_g1_i8
TRINITY_DN28230_c0_g3_i5
TRINITY_DN2828_c0_g1_i6
TRINITY_DN28312_c0_g2_i12
TRINITY_DN28450_c0_g2_i1
TRINITY_DN2846_c0_g1_i1
TRINITY_DN28510_c0_g2_i1
TRINITY_DN2853_c0_g1_i20
TRINITY_DN2880_c0_g1_i10
TRINITY_DN2883_c2_g1_i13
TRINITY_DN28883_c0_g1_i1
TRINITY_DN290_c0_g1_i1
TRINITY_DN2922_c0_g1_i5
TRINITY_DN29760_c0_g1_i6
TRINITY_DN2982_c0_g2_i3
TRINITY_DN2982_c0_g2_i5
TRINITY_DN2989_c0_g1_i1
TRINITY_DN2992_c0_g1_i1
TRINITY_DN300_c1_g1_i10
TRINITY_DN3002_c0_g1_i11
TRINITY_DN3003_c0_g1_i1
TRINITY_DN3003_c0_g1_i3
TRINITY_DN3003_c0_g1_i7
TRINITY_DN30091_c0_g1_i11
TRINITY_DN30091_c0_g1_i2
TRINITY_DN30187_c0_g2_i1
TRINITY_DN3026_c0_g1_i24
TRINITY_DN30401_c0_g1_i2
TRINITY_DN3045_c0_g1_i1
TRINITY_DN3045_c0_g2_i2
TRINITY_DN30503_c0_g2_i1
TRINITY_DN30652_c0_g1_i4
TRINITY_DN307_c0_g1_i2
TRINITY_DN30806_c0_g2_i3
TRINITY_DN30853_c0_g3_i2
TRINITY_DN3093_c0_g1_i3
TRINITY_DN313_c2_g1_i1
TRINITY_DN31332_c0_g1_i4
TRINITY_DN31405_c1_g1_i1
TRINITY_DN3155_c0_g1_i1
TRINITY_DN31563_c0_g1_i1
TRINITY_DN3158_c0_g1_i6
TRINITY_DN31603_c0_g1_i2
TRINITY_DN3167_c0_g1_i23
TRINITY_DN31759_c0_g1_i45
TRINITY_DN31864_c0_g2_i3
TRINITY_DN3202_c0_g1_i2
TRINITY_DN3207_c0_g1_i25
TRINITY_DN322_c0_g1_i5
TRINITY_DN3225_c0_g1_i7
TRINITY_DN32322_c0_g2_i2
TRINITY_DN3256_c0_g1_i2
TRINITY_DN3257_c1_g1_i14
TRINITY_DN3258_c1_g1_i1
TRINITY_DN3258_c1_g2_i4
TRINITY_DN32663_c1_g2_i1
TRINITY_DN32884_c0_g1_i6
TRINITY_DN3304_c0_g2_i1
TRINITY_DN33088_c0_g2_i2
TRINITY_DN331_c0_g1_i29
TRINITY_DN331_c0_g1_i4
TRINITY_DN331_c0_g1_i42
TRINITY_DN331_c7_g1_i1
TRINITY_DN331_c7_g1_i2
TRINITY_DN33275_c0_g1_i9
TRINITY_DN333_c0_g1_i10
TRINITY_DN333_c0_g1_i5
TRINITY_DN33372_c0_g1_i2
TRINITY_DN33567_c0_g2_i6
TRINITY_DN3366_c0_g1_i3
TRINITY_DN3366_c0_g3_i2
TRINITY_DN3380_c1_g1_i2
TRINITY_DN341_c0_g1_i3
TRINITY_DN341_c0_g1_i5
TRINITY_DN34148_c0_g2_i4
TRINITY_DN3425_c0_g1_i4
TRINITY_DN34403_c1_g1_i9
TRINITY_DN3447_c0_g1_i1
TRINITY_DN3449_c0_g2_i1
TRINITY_DN34535_c0_g2_i19
TRINITY_DN34591_c0_g2_i1
TRINITY_DN346_c0_g1_i2
TRINITY_DN346_c0_g2_i2
TRINITY_DN3460_c0_g1_i3
TRINITY_DN3467_c0_g1_i18
TRINITY_DN34776_c0_g1_i3
TRINITY_DN34905_c0_g1_i1
TRINITY_DN3493_c0_g1_i8
TRINITY_DN3544_c0_g1_i7
TRINITY_DN35840_c0_g1_i5
TRINITY_DN359_c0_g1_i30
TRINITY_DN35911_c1_g2_i2
TRINITY_DN36017_c0_g2_i2
TRINITY_DN36131_c1_g2_i1
TRINITY_DN36307_c0_g2_i4
TRINITY_DN3668_c0_g1_i2
TRINITY_DN3678_c1_g1_i19
TRINITY_DN3678_c1_g1_i3
TRINITY_DN368_c0_g1_i1
TRINITY_DN36912_c0_g1_i6
TRINITY_DN36966_c0_g2_i2
TRINITY_DN373_c2_g1_i2
TRINITY_DN3734_c0_g2_i6
TRINITY_DN3795_c0_g1_i36
TRINITY_DN3804_c0_g1_i11
TRINITY_DN38051_c0_g1_i9
TRINITY_DN3829_c0_g1_i2
TRINITY_DN38551_c1_g1_i2
TRINITY_DN38625_c1_g2_i8
TRINITY_DN3930_c0_g1_i9
TRINITY_DN39347_c1_g1_i2
TRINITY_DN39363_c0_g1_i10
TRINITY_DN39567_c0_g2_i1
TRINITY_DN3966_c0_g1_i11
TRINITY_DN39725_c0_g1_i4
TRINITY_DN4000_c0_g1_i4
TRINITY_DN4005_c0_g1_i21
TRINITY_DN401_c0_g2_i7
TRINITY_DN4032_c5_g1_i5
TRINITY_DN4040_c0_g1_i12
TRINITY_DN4067_c0_g1_i8
TRINITY_DN40913_c0_g1_i25
TRINITY_DN40914_c1_g1_i1
TRINITY_DN4107_c1_g1_i31
TRINITY_DN4140_c0_g1_i1
TRINITY_DN4140_c0_g1_i2
TRINITY_DN4332_c0_g1_i13
TRINITY_DN43468_c0_g1_i2
TRINITY_DN4353_c0_g1_i10
TRINITY_DN43546_c1_g1_i3
TRINITY_DN4366_c0_g1_i13
TRINITY_DN4385_c0_g1_i7
TRINITY_DN4385_c2_g1_i51
TRINITY_DN4409_c0_g1_i3
TRINITY_DN4421_c0_g1_i1
TRINITY_DN445_c0_g1_i3
TRINITY_DN4457_c0_g1_i3
TRINITY_DN44612_c0_g1_i1
TRINITY_DN4488_c0_g1_i5
TRINITY_DN44933_c1_g2_i2
TRINITY_DN4513_c0_g1_i10
TRINITY_DN4513_c0_g1_i25
TRINITY_DN4560_c0_g1_i7
TRINITY_DN45848_c0_g1_i7
TRINITY_DN4597_c0_g1_i10
TRINITY_DN4607_c0_g2_i3
TRINITY_DN4608_c2_g1_i1
TRINITY_DN4616_c0_g1_i16
TRINITY_DN4623_c0_g1_i6
TRINITY_DN4642_c1_g1_i2
TRINITY_DN4652_c0_g1_i10
TRINITY_DN4658_c0_g1_i1
TRINITY_DN4682_c0_g1_i1
TRINITY_DN4746_c0_g1_i17
TRINITY_DN4769_c0_g2_i4
TRINITY_DN47898_c0_g1_i1
TRINITY_DN4797_c0_g1_i10
TRINITY_DN480_c2_g1_i2
TRINITY_DN480_c2_g2_i3
TRINITY_DN48001_c0_g2_i2
TRINITY_DN4819_c0_g1_i21
TRINITY_DN4822_c0_g1_i6
TRINITY_DN4851_c0_g1_i12
TRINITY_DN4853_c0_g1_i17
TRINITY_DN4853_c0_g1_i27
TRINITY_DN49_c0_g1_i13
TRINITY_DN490_c0_g1_i10
TRINITY_DN490_c0_g1_i6
TRINITY_DN4902_c0_g1_i7
TRINITY_DN4929_c1_g1_i10
TRINITY_DN4960_c0_g1_i4
TRINITY_DN49730_c0_g2_i3
TRINITY_DN4983_c0_g1_i6
TRINITY_DN5000_c0_g1_i16
TRINITY_DN502_c0_g2_i1
TRINITY_DN5020_c0_g1_i2
TRINITY_DN5022_c0_g1_i6
TRINITY_DN50250_c0_g1_i8
TRINITY_DN5068_c0_g1_i2
TRINITY_DN51163_c0_g1_i1
TRINITY_DN5147_c0_g1_i28
TRINITY_DN515_c0_g1_i4
TRINITY_DN515_c0_g1_i6
TRINITY_DN515_c0_g2_i1
TRINITY_DN5165_c0_g1_i13
TRINITY_DN52_c0_g1_i5
TRINITY_DN520_c0_g1_i1
TRINITY_DN520_c0_g1_i2
TRINITY_DN5299_c0_g1_i1
TRINITY_DN5299_c0_g1_i2
TRINITY_DN5299_c0_g1_i4
TRINITY_DN53166_c0_g1_i1
TRINITY_DN5327_c0_g1_i4
TRINITY_DN533_c0_g2_i2
TRINITY_DN5356_c0_g1_i10
TRINITY_DN5368_c0_g1_i9
TRINITY_DN54137_c1_g1_i1
TRINITY_DN544_c0_g1_i2
TRINITY_DN5442_c0_g1_i1
TRINITY_DN545_c0_g1_i19
TRINITY_DN5452_c0_g1_i5
TRINITY_DN5469_c1_g1_i8
TRINITY_DN548_c0_g1_i10
TRINITY_DN5504_c0_g2_i3
TRINITY_DN55108_c0_g1_i13
TRINITY_DN5514_c0_g2_i9
TRINITY_DN5543_c1_g2_i20
TRINITY_DN55439_c0_g1_i25
TRINITY_DN5618_c0_g1_i10
TRINITY_DN5618_c0_g1_i11
TRINITY_DN5651_c0_g1_i5
TRINITY_DN5667_c3_g1_i1
TRINITY_DN5667_c3_g1_i4
TRINITY_DN5667_c3_g2_i1
TRINITY_DN5667_c3_g2_i2
TRINITY_DN5672_c0_g1_i1
TRINITY_DN5684_c0_g1_i9
TRINITY_DN5690_c0_g2_i1
TRINITY_DN56990_c0_g1_i1
TRINITY_DN56990_c0_g1_i2
TRINITY_DN56990_c1_g1_i1
TRINITY_DN5747_c0_g1_i14
TRINITY_DN5747_c1_g1_i5
TRINITY_DN5765_c0_g1_i48
TRINITY_DN5809_c0_g1_i2
TRINITY_DN5816_c0_g1_i14
TRINITY_DN58170_c0_g1_i13
TRINITY_DN5824_c0_g1_i1
TRINITY_DN5838_c0_g1_i2
TRINITY_DN59_c0_g1_i7
TRINITY_DN5903_c0_g1_i17
TRINITY_DN5906_c0_g1_i19
TRINITY_DN5937_c0_g1_i3
TRINITY_DN5971_c0_g1_i4
TRINITY_DN5973_c0_g2_i1
TRINITY_DN600_c0_g1_i1
TRINITY_DN600_c0_g1_i13
TRINITY_DN600_c0_g1_i7
TRINITY_DN6038_c0_g2_i3
TRINITY_DN605_c0_g1_i1
TRINITY_DN6062_c0_g2_i7
TRINITY_DN6074_c0_g1_i10
TRINITY_DN6118_c0_g1_i6
TRINITY_DN6159_c0_g2_i2
TRINITY_DN6164_c0_g1_i11
TRINITY_DN6179_c0_g1_i13
TRINITY_DN6179_c0_g1_i17
TRINITY_DN6179_c0_g1_i4
TRINITY_DN621_c1_g1_i26
TRINITY_DN6229_c0_g2_i7
TRINITY_DN62662_c1_g1_i2
TRINITY_DN62790_c0_g1_i8
TRINITY_DN6287_c0_g1_i10
TRINITY_DN6287_c0_g1_i18
TRINITY_DN6308_c0_g1_i2
TRINITY_DN6326_c0_g1_i16
TRINITY_DN6326_c0_g1_i21
TRINITY_DN6332_c0_g1_i8
TRINITY_DN6346_c0_g1_i8
TRINITY_DN63460_c1_g1_i1
TRINITY_DN6476_c0_g1_i2
TRINITY_DN6493_c0_g1_i1
TRINITY_DN650_c3_g1_i8
TRINITY_DN6507_c0_g1_i13
TRINITY_DN6509_c0_g1_i2
TRINITY_DN6512_c0_g1_i6
TRINITY_DN6576_c0_g1_i21
TRINITY_DN6582_c0_g2_i5
TRINITY_DN6582_c1_g1_i1
TRINITY_DN6616_c1_g1_i9
TRINITY_DN662_c0_g1_i16
TRINITY_DN6642_c0_g1_i5
TRINITY_DN667_c0_g1_i1
TRINITY_DN6674_c1_g1_i18
TRINITY_DN673_c0_g1_i2
TRINITY_DN673_c0_g1_i4
TRINITY_DN6821_c0_g2_i1
TRINITY_DN6838_c0_g1_i1
TRINITY_DN6838_c0_g1_i9
TRINITY_DN6876_c0_g1_i12
TRINITY_DN6926_c1_g1_i18
TRINITY_DN6930_c0_g1_i1
TRINITY_DN6948_c0_g1_i5
TRINITY_DN7024_c0_g1_i15
TRINITY_DN7024_c0_g1_i16
TRINITY_DN7052_c0_g2_i1
TRINITY_DN7072_c0_g2_i11
TRINITY_DN7080_c0_g1_i4
TRINITY_DN7086_c1_g2_i1
TRINITY_DN7092_c1_g1_i11
TRINITY_DN7092_c1_g1_i12
TRINITY_DN7092_c1_g1_i2
TRINITY_DN7092_c1_g1_i4
TRINITY_DN7098_c0_g2_i5
TRINITY_DN7160_c0_g1_i11
TRINITY_DN7193_c0_g1_i2
TRINITY_DN7200_c0_g1_i3
TRINITY_DN7268_c0_g1_i9
TRINITY_DN729_c0_g1_i12
TRINITY_DN732_c1_g1_i5
TRINITY_DN7341_c0_g2_i9
TRINITY_DN7356_c0_g1_i10
TRINITY_DN7356_c0_g1_i20
TRINITY_DN7370_c0_g2_i7
TRINITY_DN739_c1_g1_i1
TRINITY_DN7459_c0_g1_i12
TRINITY_DN751_c0_g1_i19
TRINITY_DN7545_c3_g1_i3
TRINITY_DN7588_c0_g1_i5
TRINITY_DN7588_c0_g1_i6
TRINITY_DN7593_c0_g1_i40
TRINITY_DN7630_c0_g1_i2
TRINITY_DN7630_c0_g1_i7
TRINITY_DN7644_c4_g1_i10
TRINITY_DN768_c0_g1_i6
TRINITY_DN7743_c0_g2_i1
TRINITY_DN7825_c0_g2_i8
TRINITY_DN7829_c1_g2_i2
TRINITY_DN7838_c0_g1_i11
TRINITY_DN7838_c0_g1_i8
TRINITY_DN785_c0_g1_i16
TRINITY_DN7883_c0_g1_i1
TRINITY_DN7892_c0_g1_i54
TRINITY_DN7984_c0_g1_i2
TRINITY_DN7984_c0_g2_i2
TRINITY_DN8050_c0_g1_i16
TRINITY_DN8116_c0_g1_i7
TRINITY_DN812_c0_g1_i5
TRINITY_DN819_c0_g3_i1
TRINITY_DN8196_c0_g1_i5
TRINITY_DN821_c1_g1_i2
TRINITY_DN8233_c0_g1_i7
TRINITY_DN8235_c1_g1_i2
TRINITY_DN8330_c0_g1_i7
TRINITY_DN8365_c0_g1_i4
TRINITY_DN8376_c0_g1_i1
TRINITY_DN84_c2_g1_i2
TRINITY_DN8451_c0_g2_i2
TRINITY_DN8485_c0_g2_i1
TRINITY_DN851_c1_g1_i1
TRINITY_DN851_c4_g1_i4
TRINITY_DN8538_c0_g1_i4
TRINITY_DN8611_c0_g1_i2
TRINITY_DN8688_c0_g1_i3
TRINITY_DN8688_c0_g2_i1
TRINITY_DN87020_c0_g1_i1
TRINITY_DN8712_c0_g1_i7
TRINITY_DN8734_c0_g1_i3
TRINITY_DN8811_c0_g2_i16
TRINITY_DN8852_c0_g2_i2
TRINITY_DN8907_c0_g2_i1
TRINITY_DN8949_c0_g1_i3
TRINITY_DN8985_c5_g1_i1
TRINITY_DN9047_c0_g1_i2
TRINITY_DN9052_c0_g1_i6
TRINITY_DN9063_c0_g2_i3
TRINITY_DN908_c0_g1_i8
TRINITY_DN9082_c0_g1_i10
TRINITY_DN9083_c0_g1_i1
TRINITY_DN9100_c0_g1_i1
TRINITY_DN9100_c0_g2_i7
TRINITY_DN9131_c0_g1_i3
TRINITY_DN915_c0_g1_i22
TRINITY_DN918_c0_g1_i3
TRINITY_DN9208_c0_g2_i1
TRINITY_DN921_c3_g1_i2
TRINITY_DN9215_c2_g1_i1
TRINITY_DN925_c1_g2_i1
TRINITY_DN9264_c0_g1_i8
TRINITY_DN9264_c0_g1_i9
TRINITY_DN9278_c0_g1_i2
TRINITY_DN9279_c0_g1_i3
TRINITY_DN9279_c0_g1_i4
TRINITY_DN9279_c0_g2_i1
TRINITY_DN9279_c0_g2_i4
TRINITY_DN9279_c0_g2_i5
TRINITY_DN9449_c1_g1_i11
TRINITY_DN9495_c0_g1_i3
TRINITY_DN9539_c0_g1_i6
TRINITY_DN95517_c0_g1_i1
TRINITY_DN9565_c0_g2_i1
TRINITY_DN9651_c0_g1_i1
TRINITY_DN9651_c0_g1_i5
TRINITY_DN967_c1_g1_i1
TRINITY_DN9743_c1_g1_i3
TRINITY_DN97587_c0_g1_i1
TRINITY_DN9873_c0_g2_i1
TRINITY_DN99_c0_g2_i2
TRINITY_DN9928_c2_g1_i2
TRINITY_DN9940_c0_g1_i10
TRINITY_DN9942_c0_g1_i3
TRINITY_DN9997_c0_g2_i1

## Sheet: UpCN_LvsCN
List of DE transcripts that are up-regulated in CN compared to CD and belong to the two optimal clusters identified through k-means analysis
Cluster 1	Cluster 2
TRINITY_DN1000_c0_g2_i1	TRINITY_DN1046_c0_g1_i14
TRINITY_DN1001_c1_g1_i2	TRINITY_DN1113_c0_g1_i16
TRINITY_DN10018_c0_g1_i5	TRINITY_DN11339_c0_g1_i9
TRINITY_DN10048_c0_g1_i1	TRINITY_DN11695_c0_g2_i3
TRINITY_DN10048_c1_g1_i3	TRINITY_DN14072_c0_g1_i2
TRINITY_DN10054_c0_g1_i3	TRINITY_DN14573_c0_g1_i1
TRINITY_DN10061_c0_g1_i4	TRINITY_DN3093_c0_g1_i4
TRINITY_DN10070_c0_g1_i17	TRINITY_DN3299_c0_g2_i3
TRINITY_DN10070_c0_g1_i2	TRINITY_DN33440_c0_g2_i3
TRINITY_DN10090_c0_g1_i2	TRINITY_DN6190_c1_g1_i7
TRINITY_DN10099_c0_g1_i10	TRINITY_DN6623_c0_g1_i26
TRINITY_DN10111_c0_g1_i10
TRINITY_DN10111_c0_g1_i2
TRINITY_DN10116_c0_g1_i9
TRINITY_DN10125_c0_g1_i20
TRINITY_DN10125_c0_g1_i8
TRINITY_DN10127_c0_g1_i3
TRINITY_DN10128_c0_g1_i7
TRINITY_DN10128_c2_g1_i18
TRINITY_DN10144_c0_g1_i8
TRINITY_DN10145_c0_g1_i1
TRINITY_DN10146_c0_g1_i19
TRINITY_DN10151_c0_g1_i8
TRINITY_DN10152_c0_g1_i15
TRINITY_DN10152_c0_g1_i4
TRINITY_DN10155_c0_g1_i3
TRINITY_DN1016_c10_g1_i1
TRINITY_DN1017_c1_g1_i18
TRINITY_DN101780_c0_g1_i1
TRINITY_DN10183_c1_g1_i1
TRINITY_DN10193_c0_g1_i1
TRINITY_DN10213_c0_g1_i8
TRINITY_DN102518_c0_g1_i1
TRINITY_DN10276_c0_g1_i19
TRINITY_DN10277_c0_g1_i8
TRINITY_DN10296_c0_g1_i1
TRINITY_DN1030_c0_g1_i13
TRINITY_DN10308_c0_g1_i12
TRINITY_DN10315_c0_g1_i40
TRINITY_DN10316_c0_g1_i4
TRINITY_DN10316_c0_g1_i5
TRINITY_DN10335_c0_g1_i12
TRINITY_DN10364_c0_g1_i8
TRINITY_DN10366_c0_g1_i3
TRINITY_DN10366_c0_g1_i8
TRINITY_DN1037_c0_g2_i2
TRINITY_DN10370_c0_g1_i18
TRINITY_DN10386_c0_g2_i5
TRINITY_DN104_c1_g1_i5
TRINITY_DN10403_c1_g1_i15
TRINITY_DN1041_c0_g1_i3
TRINITY_DN104126_c0_g1_i1
TRINITY_DN10426_c0_g1_i7
TRINITY_DN10426_c0_g2_i4
TRINITY_DN10426_c0_g2_i8
TRINITY_DN10438_c0_g2_i5
TRINITY_DN10439_c0_g1_i5
TRINITY_DN10451_c0_g1_i91
TRINITY_DN10451_c0_g2_i63
TRINITY_DN10452_c1_g1_i1
TRINITY_DN10460_c0_g1_i2
TRINITY_DN10469_c0_g1_i3
TRINITY_DN10480_c1_g1_i12
TRINITY_DN10480_c1_g1_i14
TRINITY_DN10490_c0_g1_i9
TRINITY_DN10490_c0_g2_i4
TRINITY_DN10520_c0_g1_i4
TRINITY_DN10533_c0_g1_i1
TRINITY_DN10534_c2_g1_i2
TRINITY_DN10536_c0_g1_i12
TRINITY_DN10536_c0_g1_i8
TRINITY_DN10537_c0_g1_i8
TRINITY_DN10538_c0_g2_i13
TRINITY_DN10558_c1_g1_i2
TRINITY_DN1056_c0_g2_i2
TRINITY_DN10571_c0_g2_i2
TRINITY_DN10579_c0_g1_i3
TRINITY_DN10597_c0_g1_i9
TRINITY_DN10601_c0_g1_i3
TRINITY_DN10605_c1_g1_i3
TRINITY_DN10607_c0_g1_i1
TRINITY_DN10613_c1_g1_i2
TRINITY_DN10627_c0_g1_i1
TRINITY_DN10627_c0_g1_i2
TRINITY_DN10627_c0_g1_i3
TRINITY_DN10627_c0_g1_i6
TRINITY_DN1065_c0_g1_i10
TRINITY_DN10656_c0_g1_i11
TRINITY_DN10656_c0_g1_i15
TRINITY_DN10667_c0_g1_i2
TRINITY_DN10683_c0_g1_i1
TRINITY_DN10683_c0_g2_i12
TRINITY_DN10690_c0_g1_i4
TRINITY_DN10713_c0_g1_i3
TRINITY_DN1073_c0_g1_i1
TRINITY_DN1073_c0_g1_i3
TRINITY_DN1073_c1_g1_i13
TRINITY_DN10740_c0_g1_i1
TRINITY_DN10767_c0_g1_i4
TRINITY_DN10775_c0_g1_i5
TRINITY_DN10775_c0_g1_i7
TRINITY_DN1079_c0_g1_i4
TRINITY_DN10800_c0_g2_i6
TRINITY_DN10831_c0_g1_i21
TRINITY_DN10849_c0_g2_i3
TRINITY_DN1085_c0_g1_i5
TRINITY_DN10864_c0_g1_i1
TRINITY_DN10867_c0_g2_i2
TRINITY_DN10880_c0_g1_i7
TRINITY_DN108813_c0_g1_i1
TRINITY_DN10900_c1_g1_i1
TRINITY_DN109148_c0_g1_i1
TRINITY_DN10918_c0_g1_i10
TRINITY_DN109376_c0_g1_i1
TRINITY_DN10940_c0_g1_i6
TRINITY_DN10944_c0_g1_i34
TRINITY_DN1096_c0_g1_i6
TRINITY_DN10963_c0_g1_i1
TRINITY_DN10963_c0_g1_i3
TRINITY_DN10963_c0_g2_i5
TRINITY_DN10974_c0_g2_i1
TRINITY_DN10981_c0_g2_i1
TRINITY_DN109921_c0_g1_i1
TRINITY_DN11_c1_g1_i5
TRINITY_DN11_c1_g1_i7
TRINITY_DN11_c1_g1_i8
TRINITY_DN11027_c0_g2_i3
TRINITY_DN1103_c0_g1_i30
TRINITY_DN11039_c1_g2_i1
TRINITY_DN11047_c0_g1_i3
TRINITY_DN1105_c0_g2_i3
TRINITY_DN11069_c0_g1_i4
TRINITY_DN11069_c1_g1_i1
TRINITY_DN11074_c0_g1_i13
TRINITY_DN11083_c0_g1_i5
TRINITY_DN11090_c1_g3_i2
TRINITY_DN1111_c2_g1_i3
TRINITY_DN1112_c0_g1_i7
TRINITY_DN11120_c0_g1_i8
TRINITY_DN11120_c0_g1_i9
TRINITY_DN11126_c0_g2_i1
TRINITY_DN11130_c0_g2_i2
TRINITY_DN11136_c0_g1_i2
TRINITY_DN1114_c0_g1_i14
TRINITY_DN11144_c1_g1_i6
TRINITY_DN1115_c0_g2_i7
TRINITY_DN11150_c0_g1_i23
TRINITY_DN11150_c0_g1_i37
TRINITY_DN11150_c0_g1_i6
TRINITY_DN11154_c0_g1_i4
TRINITY_DN11154_c1_g1_i3
TRINITY_DN11155_c0_g1_i1
TRINITY_DN11163_c0_g2_i2
TRINITY_DN1117_c0_g1_i4
TRINITY_DN11171_c0_g1_i1
TRINITY_DN11195_c0_g1_i1
TRINITY_DN112_c1_g1_i8
TRINITY_DN11204_c0_g2_i2
TRINITY_DN11207_c0_g1_i1
TRINITY_DN11235_c1_g1_i1
TRINITY_DN11236_c0_g2_i5
TRINITY_DN11248_c0_g1_i2
TRINITY_DN11251_c0_g1_i1
TRINITY_DN11251_c0_g1_i17
TRINITY_DN11258_c0_g1_i2
TRINITY_DN1127_c1_g1_i8
TRINITY_DN11272_c0_g1_i4
TRINITY_DN11286_c0_g2_i3
TRINITY_DN11286_c0_g2_i4
TRINITY_DN1130_c0_g1_i4
TRINITY_DN1130_c2_g1_i1
TRINITY_DN11308_c0_g1_i2
TRINITY_DN11312_c0_g1_i15
TRINITY_DN1132_c0_g1_i1
TRINITY_DN1132_c0_g1_i6
TRINITY_DN1132_c0_g1_i7
TRINITY_DN1132_c0_g1_i8
TRINITY_DN1132_c0_g2_i1
TRINITY_DN1132_c0_g2_i2
TRINITY_DN11321_c0_g1_i15
TRINITY_DN1133_c0_g1_i3
TRINITY_DN11339_c0_g1_i1
TRINITY_DN11339_c0_g1_i7
TRINITY_DN11371_c1_g1_i2
TRINITY_DN113878_c0_g1_i2
TRINITY_DN11395_c0_g1_i2
TRINITY_DN11396_c4_g1_i1
TRINITY_DN1140_c0_g1_i10
TRINITY_DN1140_c0_g1_i11
TRINITY_DN1140_c0_g1_i4
TRINITY_DN1140_c0_g1_i5
TRINITY_DN11400_c0_g1_i11
TRINITY_DN11400_c0_g1_i18
TRINITY_DN11400_c0_g1_i23
TRINITY_DN11400_c0_g1_i4
TRINITY_DN11400_c0_g1_i7
TRINITY_DN11430_c0_g1_i4
TRINITY_DN11441_c0_g1_i2
TRINITY_DN11451_c0_g1_i4
TRINITY_DN11451_c1_g1_i1
TRINITY_DN11457_c0_g1_i3
TRINITY_DN11465_c0_g1_i1
TRINITY_DN11465_c0_g1_i2
TRINITY_DN11501_c0_g1_i2
TRINITY_DN11503_c0_g1_i2
TRINITY_DN11503_c0_g1_i3
TRINITY_DN11503_c0_g2_i3
TRINITY_DN11518_c0_g1_i3
TRINITY_DN11518_c1_g1_i1
TRINITY_DN11533_c0_g2_i1
TRINITY_DN11543_c0_g1_i3
TRINITY_DN11544_c0_g1_i4
TRINITY_DN11546_c0_g1_i2
TRINITY_DN11560_c0_g1_i14
TRINITY_DN11560_c0_g1_i26
TRINITY_DN11594_c0_g2_i2
TRINITY_DN11602_c0_g1_i6
TRINITY_DN11617_c0_g1_i1
TRINITY_DN11617_c1_g1_i2
TRINITY_DN11623_c0_g1_i3
TRINITY_DN11623_c0_g1_i4
TRINITY_DN11623_c0_g2_i1
TRINITY_DN11631_c0_g1_i5
TRINITY_DN11636_c0_g2_i1
TRINITY_DN11650_c0_g1_i3
TRINITY_DN11650_c0_g2_i3
TRINITY_DN11652_c0_g1_i29
TRINITY_DN11653_c0_g1_i3
TRINITY_DN11656_c0_g1_i1
TRINITY_DN11666_c0_g1_i1
TRINITY_DN1167_c0_g1_i14
TRINITY_DN11678_c0_g1_i1
TRINITY_DN11688_c0_g1_i1
TRINITY_DN1169_c0_g1_i1
TRINITY_DN1169_c0_g1_i10
TRINITY_DN11714_c1_g1_i1
TRINITY_DN11718_c2_g1_i3
TRINITY_DN11722_c0_g1_i1
TRINITY_DN11739_c0_g1_i2
TRINITY_DN11761_c0_g1_i1
TRINITY_DN11775_c1_g1_i1
TRINITY_DN11775_c1_g1_i5
TRINITY_DN11779_c0_g1_i1
TRINITY_DN1178_c0_g1_i1
TRINITY_DN11798_c0_g1_i30
TRINITY_DN1180_c0_g1_i6
TRINITY_DN11810_c0_g1_i2
TRINITY_DN11814_c0_g2_i1
TRINITY_DN11819_c0_g1_i1
TRINITY_DN11820_c0_g1_i2
TRINITY_DN11825_c1_g1_i2
TRINITY_DN11836_c1_g1_i3
TRINITY_DN11845_c1_g1_i7
TRINITY_DN11846_c0_g1_i33
TRINITY_DN11849_c0_g1_i2
TRINITY_DN11849_c0_g1_i3
TRINITY_DN11872_c0_g1_i47
TRINITY_DN11874_c0_g1_i26
TRINITY_DN11875_c0_g1_i1
TRINITY_DN11882_c0_g2_i1
TRINITY_DN11885_c0_g1_i12
TRINITY_DN11886_c0_g1_i4
TRINITY_DN11886_c0_g1_i5
TRINITY_DN119_c0_g1_i3
TRINITY_DN11900_c0_g2_i10
TRINITY_DN11901_c0_g1_i44
TRINITY_DN11904_c0_g1_i1
TRINITY_DN11904_c0_g1_i15
TRINITY_DN11907_c0_g1_i18
TRINITY_DN11907_c0_g1_i19
TRINITY_DN11911_c0_g2_i1
TRINITY_DN11939_c0_g2_i4
TRINITY_DN11944_c2_g1_i2
TRINITY_DN11957_c0_g1_i4
TRINITY_DN11957_c0_g1_i5
TRINITY_DN120_c0_g1_i28
TRINITY_DN1201_c0_g1_i7
TRINITY_DN12024_c1_g1_i14
TRINITY_DN1203_c0_g1_i21
TRINITY_DN1203_c0_g1_i22
TRINITY_DN12042_c0_g1_i9
TRINITY_DN12079_c1_g1_i1
TRINITY_DN12079_c1_g1_i6
TRINITY_DN12081_c0_g1_i4
TRINITY_DN12081_c0_g2_i1
TRINITY_DN12082_c1_g1_i17
TRINITY_DN12082_c1_g1_i3
TRINITY_DN1209_c0_g1_i2
TRINITY_DN12091_c0_g1_i8
TRINITY_DN12102_c0_g1_i10
TRINITY_DN12102_c0_g1_i3
TRINITY_DN12102_c0_g1_i8
TRINITY_DN12108_c0_g1_i19
TRINITY_DN12136_c0_g1_i3
TRINITY_DN12152_c0_g1_i3
TRINITY_DN12169_c1_g1_i4
TRINITY_DN12169_c1_g2_i2
TRINITY_DN12172_c1_g1_i12
TRINITY_DN12172_c2_g1_i4
TRINITY_DN12177_c1_g1_i7
TRINITY_DN12204_c0_g1_i13
TRINITY_DN12204_c0_g1_i6
TRINITY_DN12204_c1_g1_i1
TRINITY_DN12215_c0_g2_i3
TRINITY_DN12218_c0_g1_i3
TRINITY_DN1222_c0_g1_i14
TRINITY_DN12222_c0_g1_i2
TRINITY_DN12222_c0_g2_i1
TRINITY_DN12231_c0_g1_i4
TRINITY_DN12231_c0_g1_i8
TRINITY_DN12244_c0_g1_i1
TRINITY_DN12244_c0_g2_i1
TRINITY_DN1226_c2_g1_i1
TRINITY_DN1226_c2_g1_i2
TRINITY_DN12266_c0_g1_i1
TRINITY_DN12266_c0_g2_i2
TRINITY_DN12274_c0_g1_i6
TRINITY_DN12288_c0_g1_i2
TRINITY_DN12292_c0_g1_i2
TRINITY_DN12295_c0_g4_i1
TRINITY_DN12301_c0_g1_i1
TRINITY_DN12301_c0_g3_i1
TRINITY_DN12310_c0_g1_i3
TRINITY_DN1233_c0_g1_i1
TRINITY_DN12332_c1_g1_i1
TRINITY_DN12346_c0_g1_i3
TRINITY_DN12360_c0_g1_i1
TRINITY_DN12360_c1_g1_i3
TRINITY_DN12367_c0_g3_i6
TRINITY_DN12386_c0_g1_i14
TRINITY_DN12394_c1_g1_i2
TRINITY_DN12412_c0_g1_i2
TRINITY_DN12432_c0_g1_i5
TRINITY_DN12442_c0_g1_i4
TRINITY_DN12443_c0_g1_i5
TRINITY_DN12476_c0_g1_i1
TRINITY_DN1248_c0_g1_i7
TRINITY_DN12507_c0_g1_i1
TRINITY_DN12522_c0_g1_i1
TRINITY_DN12526_c0_g1_i1
TRINITY_DN12538_c0_g1_i13
TRINITY_DN12538_c0_g1_i7
TRINITY_DN12558_c1_g1_i1
TRINITY_DN12559_c0_g1_i6
TRINITY_DN1258_c0_g1_i12
TRINITY_DN1258_c0_g1_i14
TRINITY_DN1258_c0_g1_i6
TRINITY_DN12594_c0_g2_i3
TRINITY_DN12603_c0_g1_i1
TRINITY_DN12603_c0_g2_i1
TRINITY_DN12606_c0_g1_i5
TRINITY_DN1261_c0_g1_i14
TRINITY_DN12619_c2_g1_i15
TRINITY_DN12628_c0_g1_i13
TRINITY_DN12635_c0_g1_i2
TRINITY_DN12635_c0_g1_i3
TRINITY_DN12647_c0_g1_i2
TRINITY_DN1267_c0_g1_i15
TRINITY_DN12675_c2_g1_i12
TRINITY_DN12705_c0_g1_i21
TRINITY_DN12705_c0_g1_i26
TRINITY_DN12709_c0_g1_i1
TRINITY_DN1271_c0_g1_i5
TRINITY_DN12732_c0_g1_i1
TRINITY_DN12733_c0_g1_i2
TRINITY_DN12757_c0_g2_i10
TRINITY_DN12757_c0_g2_i11
TRINITY_DN12757_c0_g2_i2
TRINITY_DN1277_c0_g1_i6
TRINITY_DN128_c0_g1_i4
TRINITY_DN1280_c0_g1_i1
TRINITY_DN1280_c0_g1_i14
TRINITY_DN1280_c0_g1_i15
TRINITY_DN12804_c0_g1_i1
TRINITY_DN12824_c0_g1_i4
TRINITY_DN12859_c0_g1_i13
TRINITY_DN12874_c0_g1_i5
TRINITY_DN12889_c0_g1_i2
TRINITY_DN1290_c0_g1_i1
TRINITY_DN12912_c1_g1_i1
TRINITY_DN12915_c0_g1_i1
TRINITY_DN12915_c0_g2_i3
TRINITY_DN1292_c0_g1_i17
TRINITY_DN12920_c0_g1_i25
TRINITY_DN12933_c0_g1_i2
TRINITY_DN12947_c0_g1_i6
TRINITY_DN12954_c0_g1_i3
TRINITY_DN12956_c0_g1_i4
TRINITY_DN1296_c0_g2_i2
TRINITY_DN12982_c0_g1_i16
TRINITY_DN12982_c0_g1_i5
TRINITY_DN12985_c0_g1_i4
TRINITY_DN13004_c0_g1_i6
TRINITY_DN13006_c0_g1_i25
TRINITY_DN1301_c5_g2_i1
TRINITY_DN13011_c0_g1_i3
TRINITY_DN13029_c0_g1_i9
TRINITY_DN13050_c0_g1_i3
TRINITY_DN13050_c0_g1_i8
TRINITY_DN13053_c0_g1_i18
TRINITY_DN13106_c0_g1_i19
TRINITY_DN13106_c0_g1_i3
TRINITY_DN1311_c0_g1_i2
TRINITY_DN13118_c0_g1_i15
TRINITY_DN13118_c0_g1_i5
TRINITY_DN13118_c0_g2_i2
TRINITY_DN13121_c0_g2_i5
TRINITY_DN13124_c0_g1_i3
TRINITY_DN13124_c0_g1_i4
TRINITY_DN13124_c0_g2_i2
TRINITY_DN13127_c0_g1_i16
TRINITY_DN13132_c0_g2_i35
TRINITY_DN13143_c0_g1_i9
TRINITY_DN1315_c0_g1_i6
TRINITY_DN13169_c1_g1_i3
TRINITY_DN1317_c0_g1_i6
TRINITY_DN13190_c0_g1_i1
TRINITY_DN13196_c0_g1_i1
TRINITY_DN13196_c0_g1_i14
TRINITY_DN13196_c1_g1_i10
TRINITY_DN13196_c1_g1_i5
TRINITY_DN13196_c1_g1_i6
TRINITY_DN13203_c1_g1_i1
TRINITY_DN13203_c1_g2_i4
TRINITY_DN1321_c0_g1_i1
TRINITY_DN13222_c1_g1_i1
TRINITY_DN13227_c0_g2_i3
TRINITY_DN13245_c0_g1_i8
TRINITY_DN13258_c0_g1_i8
TRINITY_DN13264_c0_g1_i7
TRINITY_DN13269_c0_g1_i4
TRINITY_DN13284_c0_g1_i2
TRINITY_DN13291_c0_g1_i1
TRINITY_DN13294_c0_g1_i7
TRINITY_DN13298_c0_g1_i6
TRINITY_DN13312_c0_g1_i1
TRINITY_DN13312_c0_g1_i4
TRINITY_DN13312_c0_g1_i5
TRINITY_DN13318_c0_g3_i1
TRINITY_DN13319_c0_g1_i3
TRINITY_DN13330_c0_g2_i6
TRINITY_DN1335_c1_g1_i4
TRINITY_DN13369_c0_g1_i2
TRINITY_DN13369_c0_g3_i1
TRINITY_DN13372_c0_g1_i6
TRINITY_DN1338_c0_g1_i22
TRINITY_DN13390_c0_g2_i1
TRINITY_DN13403_c0_g1_i5
TRINITY_DN13403_c0_g1_i6
TRINITY_DN13426_c0_g1_i25
TRINITY_DN13427_c0_g2_i2
TRINITY_DN1343_c1_g1_i1
TRINITY_DN1344_c0_g2_i3
TRINITY_DN13449_c0_g1_i8
TRINITY_DN13455_c0_g1_i7
TRINITY_DN13460_c1_g1_i5
TRINITY_DN1347_c0_g1_i10
TRINITY_DN1347_c0_g1_i8
TRINITY_DN13471_c0_g1_i12
TRINITY_DN13499_c0_g2_i3
TRINITY_DN13507_c0_g1_i1
TRINITY_DN13511_c0_g1_i15
TRINITY_DN13520_c1_g1_i14
TRINITY_DN13526_c0_g1_i14
TRINITY_DN13540_c3_g1_i7
TRINITY_DN13541_c0_g1_i2
TRINITY_DN1355_c0_g1_i4
TRINITY_DN13574_c0_g1_i2
TRINITY_DN13574_c0_g2_i1
TRINITY_DN13578_c0_g1_i9
TRINITY_DN136_c1_g1_i1
TRINITY_DN1360_c1_g1_i2
TRINITY_DN13602_c1_g1_i3
TRINITY_DN13602_c1_g1_i6
TRINITY_DN13605_c0_g1_i6
TRINITY_DN13611_c0_g1_i2
TRINITY_DN13611_c0_g1_i4
TRINITY_DN13612_c0_g2_i3
TRINITY_DN13624_c0_g2_i1
TRINITY_DN13634_c0_g1_i1
TRINITY_DN13634_c0_g1_i12
TRINITY_DN13634_c0_g1_i15
TRINITY_DN13634_c0_g1_i5
TRINITY_DN13645_c0_g2_i2
TRINITY_DN13654_c0_g2_i16
TRINITY_DN1366_c0_g1_i2
TRINITY_DN1366_c0_g1_i6
TRINITY_DN1366_c0_g1_i7
TRINITY_DN13669_c0_g1_i1
TRINITY_DN13679_c0_g1_i2
TRINITY_DN13679_c0_g1_i6
TRINITY_DN13702_c1_g1_i2
TRINITY_DN13708_c0_g2_i1
TRINITY_DN13708_c0_g2_i3
TRINITY_DN13717_c0_g1_i1
TRINITY_DN13731_c0_g2_i2
TRINITY_DN13753_c0_g2_i2
TRINITY_DN13759_c0_g2_i9
TRINITY_DN13762_c0_g1_i2
TRINITY_DN1377_c1_g1_i2
TRINITY_DN1379_c0_g1_i4
TRINITY_DN1379_c0_g1_i6
TRINITY_DN13792_c0_g1_i1
TRINITY_DN13792_c0_g2_i1
TRINITY_DN138_c1_g1_i2
TRINITY_DN138_c1_g1_i3
TRINITY_DN1380_c0_g1_i12
TRINITY_DN13823_c1_g1_i9
TRINITY_DN1383_c0_g1_i13
TRINITY_DN13897_c0_g1_i2
TRINITY_DN13897_c0_g1_i4
TRINITY_DN13913_c0_g1_i10
TRINITY_DN13930_c0_g1_i2
TRINITY_DN13944_c3_g1_i2
TRINITY_DN13949_c0_g1_i6
TRINITY_DN13951_c1_g1_i4
TRINITY_DN13952_c0_g1_i5
TRINITY_DN13957_c1_g1_i1
TRINITY_DN14004_c0_g2_i5
TRINITY_DN14005_c0_g1_i2
TRINITY_DN14027_c0_g1_i6
TRINITY_DN14032_c0_g1_i3
TRINITY_DN14072_c0_g2_i2
TRINITY_DN14072_c0_g2_i3
TRINITY_DN14080_c0_g1_i12
TRINITY_DN14092_c0_g1_i3
TRINITY_DN14106_c0_g2_i26
TRINITY_DN14107_c0_g1_i6
TRINITY_DN14115_c0_g1_i10
TRINITY_DN14115_c0_g1_i19
TRINITY_DN14115_c0_g1_i8
TRINITY_DN1412_c0_g1_i2
TRINITY_DN14151_c0_g1_i12
TRINITY_DN14165_c1_g1_i5
TRINITY_DN14168_c0_g2_i3
TRINITY_DN14168_c0_g3_i1
TRINITY_DN14168_c0_g3_i4
TRINITY_DN14168_c0_g3_i5
TRINITY_DN14173_c0_g1_i1
TRINITY_DN14179_c0_g1_i11
TRINITY_DN14184_c0_g1_i10
TRINITY_DN1420_c0_g1_i37
TRINITY_DN14201_c0_g1_i11
TRINITY_DN14229_c0_g1_i1
TRINITY_DN14230_c0_g1_i1
TRINITY_DN14231_c0_g1_i1
TRINITY_DN14231_c1_g1_i1
TRINITY_DN1426_c0_g1_i14
TRINITY_DN14274_c0_g1_i11
TRINITY_DN14288_c0_g1_i2
TRINITY_DN14297_c0_g1_i32
TRINITY_DN14309_c0_g1_i2
TRINITY_DN1431_c0_g1_i16
TRINITY_DN14312_c0_g2_i1
TRINITY_DN14313_c1_g2_i21
TRINITY_DN14315_c0_g1_i15
TRINITY_DN14333_c0_g1_i4
TRINITY_DN1435_c0_g1_i5
TRINITY_DN14365_c0_g1_i10
TRINITY_DN14365_c1_g1_i12
TRINITY_DN14370_c0_g1_i9
TRINITY_DN14373_c0_g1_i3
TRINITY_DN14374_c1_g1_i2
TRINITY_DN14380_c0_g1_i8
TRINITY_DN14380_c0_g2_i3
TRINITY_DN14415_c0_g1_i18
TRINITY_DN14432_c0_g1_i3
TRINITY_DN14446_c0_g1_i2
TRINITY_DN14468_c0_g1_i3
TRINITY_DN1449_c0_g1_i4
TRINITY_DN14532_c0_g1_i11
TRINITY_DN14539_c0_g2_i1
TRINITY_DN14559_c0_g1_i7
TRINITY_DN14559_c1_g1_i4
TRINITY_DN14560_c0_g2_i12
TRINITY_DN14560_c1_g1_i1
TRINITY_DN14560_c1_g1_i2
TRINITY_DN14560_c1_g1_i3
TRINITY_DN14560_c1_g1_i4
TRINITY_DN14562_c0_g1_i1
TRINITY_DN14570_c0_g1_i2
TRINITY_DN14594_c0_g1_i1
TRINITY_DN14601_c0_g1_i1
TRINITY_DN14626_c0_g1_i1
TRINITY_DN14656_c0_g2_i6
TRINITY_DN14657_c0_g2_i10
TRINITY_DN1466_c0_g1_i18
TRINITY_DN1466_c0_g1_i29
TRINITY_DN14662_c0_g2_i4
TRINITY_DN14687_c0_g1_i1
TRINITY_DN14687_c0_g1_i7
TRINITY_DN14696_c0_g2_i10
TRINITY_DN14711_c0_g1_i14
TRINITY_DN14711_c0_g1_i15
TRINITY_DN14711_c0_g1_i8
TRINITY_DN14765_c0_g1_i1
TRINITY_DN14775_c1_g2_i3
TRINITY_DN14781_c0_g1_i1
TRINITY_DN14782_c1_g1_i1
TRINITY_DN1479_c0_g1_i6
TRINITY_DN14800_c0_g1_i4
TRINITY_DN14800_c0_g1_i5
TRINITY_DN14813_c0_g1_i7
TRINITY_DN1482_c0_g1_i43
TRINITY_DN14825_c2_g1_i1
TRINITY_DN14826_c0_g1_i1
TRINITY_DN14842_c0_g1_i14
TRINITY_DN14842_c0_g1_i6
TRINITY_DN14858_c0_g1_i1
TRINITY_DN14872_c0_g1_i1
TRINITY_DN14872_c0_g1_i2
TRINITY_DN14872_c0_g1_i4
TRINITY_DN14872_c0_g1_i6
TRINITY_DN14872_c0_g1_i7
TRINITY_DN14872_c0_g2_i2
TRINITY_DN14872_c0_g2_i3
TRINITY_DN14872_c0_g2_i4
TRINITY_DN14877_c1_g1_i18
TRINITY_DN14892_c0_g1_i3
TRINITY_DN14892_c0_g1_i4
TRINITY_DN14892_c0_g2_i4
TRINITY_DN14893_c2_g1_i3
TRINITY_DN1491_c1_g2_i1
TRINITY_DN1491_c1_g2_i10
TRINITY_DN1491_c2_g1_i10
TRINITY_DN1491_c2_g1_i13
TRINITY_DN14916_c0_g1_i2
TRINITY_DN14916_c0_g1_i3
TRINITY_DN14917_c0_g1_i4
TRINITY_DN14974_c0_g2_i4
TRINITY_DN1499_c1_g1_i8
TRINITY_DN15000_c0_g1_i13
TRINITY_DN15003_c0_g1_i14
TRINITY_DN1501_c0_g1_i8
TRINITY_DN15016_c0_g2_i1
TRINITY_DN15023_c0_g1_i2
TRINITY_DN15041_c0_g1_i14
TRINITY_DN15064_c0_g1_i11
TRINITY_DN15077_c0_g1_i5
TRINITY_DN15100_c0_g1_i4
TRINITY_DN15100_c0_g1_i6
TRINITY_DN15100_c0_g2_i1
TRINITY_DN15108_c1_g1_i1
TRINITY_DN15114_c0_g2_i4
TRINITY_DN15118_c0_g1_i4
TRINITY_DN15124_c0_g1_i7
TRINITY_DN15131_c0_g1_i1
TRINITY_DN15131_c0_g2_i3
TRINITY_DN15146_c0_g1_i7
TRINITY_DN15146_c0_g1_i8
TRINITY_DN15148_c0_g3_i1
TRINITY_DN1515_c0_g1_i22
TRINITY_DN15158_c1_g1_i6
TRINITY_DN15163_c0_g1_i3
TRINITY_DN15192_c0_g1_i6
TRINITY_DN15210_c0_g1_i3
TRINITY_DN15210_c0_g2_i4
TRINITY_DN15226_c0_g2_i7
TRINITY_DN1523_c0_g1_i5
TRINITY_DN15243_c0_g1_i8
TRINITY_DN15243_c2_g1_i3
TRINITY_DN15245_c0_g1_i14
TRINITY_DN15245_c0_g1_i27
TRINITY_DN15266_c0_g1_i3
TRINITY_DN1527_c0_g1_i12
TRINITY_DN15271_c0_g1_i1
TRINITY_DN15271_c0_g1_i14
TRINITY_DN15271_c0_g1_i5
TRINITY_DN15283_c0_g1_i10
TRINITY_DN15283_c0_g1_i6
TRINITY_DN15285_c0_g1_i11
TRINITY_DN15301_c0_g1_i1
TRINITY_DN15306_c0_g2_i1
TRINITY_DN15308_c0_g1_i2
TRINITY_DN15308_c0_g2_i3
TRINITY_DN15335_c1_g1_i4
TRINITY_DN15386_c0_g1_i1
TRINITY_DN15386_c0_g1_i3
TRINITY_DN15396_c0_g2_i5
TRINITY_DN15408_c0_g1_i3
TRINITY_DN15414_c0_g1_i5
TRINITY_DN15414_c1_g1_i3
TRINITY_DN15423_c0_g2_i3
TRINITY_DN15434_c0_g2_i7
TRINITY_DN15441_c0_g1_i16
TRINITY_DN15441_c0_g1_i22
TRINITY_DN15464_c0_g1_i1
TRINITY_DN15469_c0_g2_i1
TRINITY_DN1547_c0_g1_i12
TRINITY_DN1547_c0_g1_i6
TRINITY_DN1549_c0_g1_i34
TRINITY_DN155_c1_g1_i12
TRINITY_DN155_c1_g1_i3
TRINITY_DN15503_c0_g2_i3
TRINITY_DN15522_c0_g1_i7
TRINITY_DN15549_c0_g1_i11
TRINITY_DN1557_c0_g1_i18
TRINITY_DN1558_c3_g1_i3
TRINITY_DN1558_c3_g1_i4
TRINITY_DN15617_c0_g1_i15
TRINITY_DN1563_c0_g1_i22
TRINITY_DN1563_c0_g1_i23
TRINITY_DN15685_c0_g1_i10
TRINITY_DN15685_c0_g1_i4
TRINITY_DN15706_c0_g1_i6
TRINITY_DN1572_c2_g1_i1
TRINITY_DN15722_c0_g3_i4
TRINITY_DN15724_c0_g2_i1
TRINITY_DN15724_c0_g2_i4
TRINITY_DN1574_c0_g1_i2
TRINITY_DN15742_c0_g2_i1
TRINITY_DN15742_c0_g2_i2
TRINITY_DN15748_c0_g1_i15
TRINITY_DN15750_c0_g2_i1
TRINITY_DN15750_c0_g2_i9
TRINITY_DN15750_c1_g1_i2
TRINITY_DN15777_c1_g2_i1
TRINITY_DN15782_c0_g1_i6
TRINITY_DN15793_c0_g1_i9
TRINITY_DN15807_c0_g1_i2
TRINITY_DN15807_c0_g2_i2
TRINITY_DN1585_c0_g1_i12
TRINITY_DN1585_c0_g1_i14
TRINITY_DN1585_c0_g1_i26
TRINITY_DN15851_c0_g4_i1
TRINITY_DN15856_c0_g1_i8
TRINITY_DN15867_c0_g1_i17
TRINITY_DN15868_c0_g1_i1
TRINITY_DN15891_c0_g1_i2
TRINITY_DN15891_c0_g1_i8
TRINITY_DN15908_c0_g1_i2
TRINITY_DN15948_c0_g2_i2
TRINITY_DN15973_c0_g1_i1
TRINITY_DN15993_c0_g3_i4
TRINITY_DN15993_c3_g1_i1
TRINITY_DN16001_c0_g3_i1
TRINITY_DN16007_c0_g1_i8
TRINITY_DN16007_c0_g1_i9
TRINITY_DN16007_c1_g1_i1
TRINITY_DN16008_c0_g2_i1
TRINITY_DN16015_c0_g2_i1
TRINITY_DN16029_c0_g1_i3
TRINITY_DN16035_c0_g1_i1
TRINITY_DN16040_c0_g2_i2
TRINITY_DN16050_c0_g2_i2
TRINITY_DN16059_c0_g1_i10
TRINITY_DN16069_c0_g1_i1
TRINITY_DN16071_c0_g1_i1
TRINITY_DN16095_c0_g2_i2
TRINITY_DN1612_c1_g1_i4
TRINITY_DN16126_c0_g1_i4
TRINITY_DN1616_c0_g1_i2
TRINITY_DN16182_c0_g1_i1
TRINITY_DN16182_c0_g2_i3
TRINITY_DN1622_c0_g1_i19
TRINITY_DN16260_c0_g1_i1
TRINITY_DN16260_c0_g2_i8
TRINITY_DN16304_c0_g1_i5
TRINITY_DN16312_c0_g2_i1
TRINITY_DN16319_c1_g2_i2
TRINITY_DN16339_c1_g1_i1
TRINITY_DN16339_c2_g1_i4
TRINITY_DN16381_c1_g1_i6
TRINITY_DN16385_c0_g1_i10
TRINITY_DN16388_c0_g1_i1
TRINITY_DN16408_c0_g1_i11
TRINITY_DN16411_c0_g1_i2
TRINITY_DN1642_c0_g2_i3
TRINITY_DN16422_c0_g1_i1
TRINITY_DN16422_c1_g1_i6
TRINITY_DN16439_c0_g1_i5
TRINITY_DN16449_c0_g1_i1
TRINITY_DN16449_c0_g1_i4
TRINITY_DN16449_c0_g1_i9
TRINITY_DN1646_c5_g1_i8
TRINITY_DN16462_c0_g1_i1
TRINITY_DN16462_c0_g1_i4
TRINITY_DN165_c0_g2_i2
TRINITY_DN165_c0_g2_i7
TRINITY_DN165_c0_g3_i3
TRINITY_DN16506_c0_g1_i2
TRINITY_DN16512_c0_g1_i2
TRINITY_DN16535_c2_g1_i1
TRINITY_DN1656_c0_g2_i2
TRINITY_DN16576_c0_g1_i3
TRINITY_DN16579_c0_g1_i1
TRINITY_DN16596_c0_g1_i1
TRINITY_DN16596_c1_g1_i2
TRINITY_DN16619_c0_g1_i10
TRINITY_DN16619_c0_g1_i15
TRINITY_DN16619_c0_g1_i2
TRINITY_DN16619_c0_g1_i4
TRINITY_DN16619_c0_g2_i5
TRINITY_DN16622_c0_g2_i6
TRINITY_DN16626_c0_g2_i2
TRINITY_DN1665_c0_g2_i3
TRINITY_DN16667_c0_g1_i6
TRINITY_DN16676_c0_g1_i4
TRINITY_DN16679_c0_g1_i1
TRINITY_DN16701_c2_g1_i1
TRINITY_DN16738_c0_g1_i1
TRINITY_DN16750_c0_g2_i4
TRINITY_DN1677_c0_g1_i18
TRINITY_DN16790_c0_g1_i2
TRINITY_DN16806_c0_g1_i1
TRINITY_DN16821_c0_g1_i9
TRINITY_DN16851_c0_g1_i1
TRINITY_DN16855_c0_g1_i1
TRINITY_DN16862_c0_g1_i10
TRINITY_DN16862_c0_g2_i2
TRINITY_DN16878_c0_g1_i15
TRINITY_DN16878_c0_g1_i18
TRINITY_DN16907_c0_g1_i2
TRINITY_DN1692_c0_g2_i2
TRINITY_DN16921_c0_g1_i1
TRINITY_DN16928_c0_g1_i9
TRINITY_DN16932_c0_g1_i2
TRINITY_DN16952_c0_g1_i3
TRINITY_DN16960_c0_g1_i2
TRINITY_DN1697_c0_g1_i2
TRINITY_DN1699_c0_g1_i2
TRINITY_DN1699_c0_g2_i1
TRINITY_DN16992_c0_g1_i4
TRINITY_DN17002_c0_g1_i2
TRINITY_DN17008_c0_g1_i9
TRINITY_DN17018_c0_g1_i1
TRINITY_DN1705_c0_g1_i21
TRINITY_DN17072_c0_g1_i3
TRINITY_DN17076_c0_g1_i3
TRINITY_DN17082_c0_g1_i4
TRINITY_DN17084_c0_g1_i18
TRINITY_DN17091_c0_g1_i1
TRINITY_DN17091_c0_g1_i4
TRINITY_DN17091_c0_g1_i7
TRINITY_DN1717_c0_g1_i1
TRINITY_DN17208_c0_g1_i1
TRINITY_DN17234_c0_g1_i3
TRINITY_DN17234_c0_g1_i4
TRINITY_DN17234_c1_g1_i1
TRINITY_DN17255_c0_g1_i8
TRINITY_DN17256_c0_g1_i1
TRINITY_DN17268_c1_g1_i10
TRINITY_DN17268_c1_g1_i3
TRINITY_DN17287_c1_g1_i1
TRINITY_DN17318_c0_g2_i20
TRINITY_DN17334_c0_g1_i11
TRINITY_DN17338_c0_g2_i3
TRINITY_DN17360_c1_g1_i5
TRINITY_DN17360_c1_g1_i7
TRINITY_DN17360_c1_g1_i8
TRINITY_DN17360_c1_g1_i9
TRINITY_DN17373_c0_g1_i4
TRINITY_DN17373_c0_g1_i8
TRINITY_DN17374_c0_g1_i29
TRINITY_DN17391_c0_g1_i10
TRINITY_DN17414_c0_g1_i13
TRINITY_DN1742_c0_g1_i3
TRINITY_DN17422_c0_g2_i7
TRINITY_DN17455_c0_g1_i2
TRINITY_DN17455_c0_g1_i7
TRINITY_DN17459_c1_g1_i5
TRINITY_DN17459_c1_g1_i6
TRINITY_DN17464_c0_g2_i2
TRINITY_DN17474_c0_g1_i3
TRINITY_DN175_c2_g1_i12
TRINITY_DN17528_c0_g2_i2
TRINITY_DN17532_c0_g1_i1
TRINITY_DN1755_c1_g1_i1
TRINITY_DN17560_c0_g1_i4
TRINITY_DN17561_c1_g1_i1
TRINITY_DN17573_c0_g1_i5
TRINITY_DN17573_c0_g1_i8
TRINITY_DN17594_c0_g1_i10
TRINITY_DN17594_c0_g1_i4
TRINITY_DN17594_c0_g1_i6
TRINITY_DN176_c1_g1_i4
TRINITY_DN17610_c0_g1_i2
TRINITY_DN17610_c0_g2_i3
TRINITY_DN17625_c0_g1_i3
TRINITY_DN1765_c0_g2_i1
TRINITY_DN1766_c2_g1_i1
TRINITY_DN17661_c0_g2_i1
TRINITY_DN17661_c0_g2_i2
TRINITY_DN17672_c0_g1_i10
TRINITY_DN17684_c0_g1_i1
TRINITY_DN1770_c0_g1_i7
TRINITY_DN17705_c0_g1_i1
TRINITY_DN17713_c0_g1_i12
TRINITY_DN17713_c0_g1_i15
TRINITY_DN17713_c0_g1_i9
TRINITY_DN17750_c0_g1_i1
TRINITY_DN17753_c0_g2_i15
TRINITY_DN17753_c0_g2_i17
TRINITY_DN17753_c0_g2_i21
TRINITY_DN17753_c0_g2_i23
TRINITY_DN17769_c0_g1_i3
TRINITY_DN17777_c0_g1_i16
TRINITY_DN1778_c0_g1_i7
TRINITY_DN17781_c0_g2_i3
TRINITY_DN17783_c0_g1_i9
TRINITY_DN1779_c0_g1_i3
TRINITY_DN1780_c0_g1_i4
TRINITY_DN1780_c0_g1_i6
TRINITY_DN1780_c0_g2_i2
TRINITY_DN1780_c0_g2_i4
TRINITY_DN1780_c0_g2_i5
TRINITY_DN1781_c0_g1_i3
TRINITY_DN17810_c0_g1_i10
TRINITY_DN17814_c0_g1_i1
TRINITY_DN17822_c0_g2_i2
TRINITY_DN1783_c1_g1_i6
TRINITY_DN1783_c3_g1_i6
TRINITY_DN17836_c1_g1_i25
TRINITY_DN17865_c0_g1_i16
TRINITY_DN17868_c0_g1_i8
TRINITY_DN1787_c0_g1_i11
TRINITY_DN17871_c0_g2_i1
TRINITY_DN17883_c0_g1_i1
TRINITY_DN17893_c0_g1_i5
TRINITY_DN1792_c3_g1_i1
TRINITY_DN17949_c1_g1_i1
TRINITY_DN17954_c0_g1_i1
TRINITY_DN17954_c0_g2_i2
TRINITY_DN17994_c0_g1_i18
TRINITY_DN180_c0_g2_i1
TRINITY_DN1800_c0_g2_i17
TRINITY_DN18019_c0_g1_i2
TRINITY_DN18034_c0_g1_i1
TRINITY_DN18070_c0_g1_i1
TRINITY_DN18071_c0_g2_i3
TRINITY_DN18082_c1_g1_i5
TRINITY_DN18090_c0_g1_i1
TRINITY_DN18098_c0_g2_i5
TRINITY_DN18104_c0_g1_i5
TRINITY_DN18104_c0_g2_i3
TRINITY_DN18109_c1_g1_i1
TRINITY_DN1812_c0_g1_i2
TRINITY_DN1814_c0_g2_i1
TRINITY_DN18154_c0_g1_i6
TRINITY_DN18154_c0_g1_i8
TRINITY_DN182_c0_g1_i10
TRINITY_DN182_c0_g1_i12
TRINITY_DN182_c0_g1_i35
TRINITY_DN182_c0_g1_i42
TRINITY_DN182_c0_g1_i49
TRINITY_DN18224_c0_g1_i4
TRINITY_DN18230_c0_g1_i9
TRINITY_DN18291_c1_g1_i13
TRINITY_DN183_c0_g1_i6
TRINITY_DN18328_c0_g1_i1
TRINITY_DN18337_c0_g2_i1
TRINITY_DN18340_c0_g1_i1
TRINITY_DN18344_c0_g1_i6
TRINITY_DN1836_c0_g1_i30
TRINITY_DN18401_c0_g1_i1
TRINITY_DN1842_c0_g1_i1
TRINITY_DN18427_c2_g1_i1
TRINITY_DN18447_c0_g2_i5
TRINITY_DN1847_c0_g1_i19
TRINITY_DN18470_c0_g1_i1
TRINITY_DN18495_c0_g1_i4
TRINITY_DN1853_c0_g1_i19
TRINITY_DN18533_c0_g1_i24
TRINITY_DN18533_c0_g1_i4
TRINITY_DN18539_c1_g1_i7
TRINITY_DN1854_c0_g1_i27
TRINITY_DN18581_c0_g2_i2
TRINITY_DN186_c0_g1_i1
TRINITY_DN18607_c0_g1_i11
TRINITY_DN18607_c0_g1_i8
TRINITY_DN18609_c1_g1_i1
TRINITY_DN18644_c0_g1_i4
TRINITY_DN18647_c0_g1_i7
TRINITY_DN18649_c0_g2_i3
TRINITY_DN18651_c0_g1_i4
TRINITY_DN18651_c0_g2_i4
TRINITY_DN18671_c0_g1_i2
TRINITY_DN18680_c0_g1_i2
TRINITY_DN18682_c0_g2_i1
TRINITY_DN18685_c1_g1_i4
TRINITY_DN1871_c1_g1_i36
TRINITY_DN18717_c0_g1_i1
TRINITY_DN18720_c0_g1_i6
TRINITY_DN18722_c0_g1_i2
TRINITY_DN18741_c0_g1_i3
TRINITY_DN1876_c0_g1_i28
TRINITY_DN18773_c0_g1_i3
TRINITY_DN18777_c1_g1_i9
TRINITY_DN1878_c0_g1_i8
TRINITY_DN18793_c0_g1_i36
TRINITY_DN1882_c0_g1_i1
TRINITY_DN18824_c0_g1_i14
TRINITY_DN18824_c0_g1_i9
TRINITY_DN18834_c0_g1_i11
TRINITY_DN18846_c0_g1_i14
TRINITY_DN1886_c0_g1_i3
TRINITY_DN1886_c0_g1_i5
TRINITY_DN18874_c0_g1_i39
TRINITY_DN18889_c0_g1_i1
TRINITY_DN18979_c0_g2_i2
TRINITY_DN18988_c0_g2_i4
TRINITY_DN18991_c1_g1_i5
TRINITY_DN18996_c0_g2_i3
TRINITY_DN19_c1_g2_i1
TRINITY_DN19035_c0_g1_i1
TRINITY_DN19071_c0_g2_i6
TRINITY_DN19085_c1_g1_i1
TRINITY_DN1909_c0_g1_i4
TRINITY_DN19103_c0_g1_i3
TRINITY_DN19114_c1_g2_i1
TRINITY_DN19185_c0_g1_i1
TRINITY_DN19190_c0_g1_i7
TRINITY_DN19198_c2_g1_i3
TRINITY_DN19205_c1_g1_i1
TRINITY_DN19206_c0_g1_i3
TRINITY_DN1922_c3_g1_i1
TRINITY_DN1924_c0_g1_i22
TRINITY_DN1924_c0_g1_i5
TRINITY_DN19244_c0_g1_i14
TRINITY_DN19257_c0_g2_i1
TRINITY_DN19257_c1_g1_i5
TRINITY_DN1926_c0_g1_i6
TRINITY_DN1928_c0_g1_i5
TRINITY_DN19290_c0_g2_i2
TRINITY_DN19292_c0_g1_i1
TRINITY_DN1940_c0_g1_i20
TRINITY_DN19416_c0_g2_i7
TRINITY_DN19418_c0_g1_i2
TRINITY_DN19435_c0_g2_i1
TRINITY_DN19447_c0_g1_i4
TRINITY_DN19476_c0_g1_i9
TRINITY_DN19491_c0_g1_i13
TRINITY_DN19497_c0_g1_i22
TRINITY_DN19498_c0_g1_i7
TRINITY_DN195_c0_g1_i5
TRINITY_DN19501_c0_g1_i3
TRINITY_DN19502_c3_g1_i1
TRINITY_DN1952_c1_g3_i6
TRINITY_DN1952_c2_g1_i2
TRINITY_DN1953_c0_g1_i10
TRINITY_DN1954_c0_g1_i12
TRINITY_DN1956_c0_g2_i1
TRINITY_DN1957_c1_g1_i1
TRINITY_DN1957_c1_g1_i11
TRINITY_DN1957_c1_g1_i2
TRINITY_DN1957_c1_g1_i4
TRINITY_DN19598_c0_g1_i1
TRINITY_DN19629_c0_g2_i1
TRINITY_DN19646_c0_g2_i7
TRINITY_DN1966_c0_g1_i19
TRINITY_DN19660_c0_g2_i5
TRINITY_DN19665_c0_g2_i2
TRINITY_DN19689_c0_g2_i3
TRINITY_DN1969_c2_g1_i7
TRINITY_DN19698_c0_g1_i11
TRINITY_DN19698_c0_g3_i2
TRINITY_DN1970_c0_g1_i7
TRINITY_DN1973_c0_g1_i3
TRINITY_DN19737_c0_g1_i5
TRINITY_DN19752_c0_g1_i1
TRINITY_DN19788_c0_g1_i18
TRINITY_DN19796_c0_g1_i1
TRINITY_DN19802_c2_g1_i1
TRINITY_DN19810_c0_g2_i4
TRINITY_DN19842_c2_g2_i2
TRINITY_DN1985_c2_g1_i3
TRINITY_DN19880_c0_g1_i1
TRINITY_DN19880_c0_g1_i4
TRINITY_DN19886_c0_g1_i11
TRINITY_DN19890_c0_g1_i4
TRINITY_DN19892_c0_g1_i6
TRINITY_DN19896_c0_g1_i18
TRINITY_DN1995_c0_g1_i10
TRINITY_DN1995_c2_g1_i3
TRINITY_DN19950_c0_g1_i6
TRINITY_DN1996_c0_g2_i5
TRINITY_DN1997_c0_g1_i11
TRINITY_DN1997_c0_g1_i2
TRINITY_DN1997_c0_g1_i3
TRINITY_DN20_c0_g2_i4
TRINITY_DN20_c1_g1_i2
TRINITY_DN20005_c0_g2_i2
TRINITY_DN20026_c0_g1_i7
TRINITY_DN20028_c0_g1_i1
TRINITY_DN20038_c0_g1_i3
TRINITY_DN2007_c0_g1_i4
TRINITY_DN20124_c1_g1_i1
TRINITY_DN20125_c0_g1_i22
TRINITY_DN2014_c0_g1_i35
TRINITY_DN2014_c0_g1_i43
TRINITY_DN2014_c0_g1_i58
TRINITY_DN20144_c0_g1_i11
TRINITY_DN20144_c0_g1_i12
TRINITY_DN20184_c0_g1_i2
TRINITY_DN202_c0_g1_i10
TRINITY_DN20228_c0_g3_i1
TRINITY_DN20263_c0_g1_i1
TRINITY_DN20283_c0_g1_i1
TRINITY_DN20288_c0_g2_i4
TRINITY_DN20291_c0_g2_i4
TRINITY_DN2033_c1_g1_i12
TRINITY_DN2033_c1_g1_i14
TRINITY_DN20330_c0_g1_i2
TRINITY_DN20331_c1_g1_i11
TRINITY_DN20331_c1_g1_i14
TRINITY_DN20349_c0_g1_i23
TRINITY_DN2036_c1_g1_i1
TRINITY_DN20371_c1_g1_i2
TRINITY_DN2038_c0_g1_i12
TRINITY_DN2044_c0_g1_i5
TRINITY_DN20462_c1_g1_i2
TRINITY_DN20468_c0_g2_i1
TRINITY_DN2049_c0_g1_i32
TRINITY_DN20503_c0_g1_i7
TRINITY_DN20513_c0_g1_i24
TRINITY_DN20521_c1_g1_i2
TRINITY_DN20534_c0_g1_i5
TRINITY_DN20570_c0_g2_i2
TRINITY_DN20587_c0_g1_i6
TRINITY_DN20609_c0_g1_i10
TRINITY_DN20609_c0_g1_i5
TRINITY_DN20609_c0_g1_i8
TRINITY_DN20613_c0_g1_i1
TRINITY_DN2063_c0_g1_i2
TRINITY_DN20686_c0_g1_i1
TRINITY_DN20730_c0_g2_i2
TRINITY_DN20757_c0_g1_i11
TRINITY_DN20763_c0_g2_i1
TRINITY_DN20763_c0_g2_i2
TRINITY_DN20799_c0_g4_i1
TRINITY_DN20815_c0_g1_i12
TRINITY_DN20820_c0_g1_i6
TRINITY_DN20820_c0_g1_i9
TRINITY_DN20828_c0_g1_i1
TRINITY_DN20828_c0_g2_i1
TRINITY_DN20872_c0_g2_i2
TRINITY_DN2096_c1_g1_i3
TRINITY_DN20972_c1_g2_i16
TRINITY_DN2098_c0_g1_i19
TRINITY_DN20991_c0_g3_i1
TRINITY_DN2101_c0_g1_i30
TRINITY_DN2101_c0_g1_i32
TRINITY_DN21044_c0_g1_i4
TRINITY_DN21044_c0_g3_i1
TRINITY_DN21076_c1_g3_i1
TRINITY_DN21077_c0_g1_i3
TRINITY_DN21077_c0_g1_i9
TRINITY_DN21094_c0_g1_i11
TRINITY_DN211_c1_g1_i22
TRINITY_DN21113_c0_g1_i3
TRINITY_DN21116_c0_g3_i1
TRINITY_DN21122_c0_g1_i1
TRINITY_DN21125_c0_g1_i1
TRINITY_DN21131_c0_g1_i4
TRINITY_DN21136_c0_g2_i2
TRINITY_DN2114_c0_g1_i8
TRINITY_DN21141_c0_g1_i57
TRINITY_DN21159_c0_g1_i2
TRINITY_DN21183_c0_g1_i2
TRINITY_DN21233_c0_g1_i1
TRINITY_DN21233_c0_g2_i4
TRINITY_DN21245_c0_g1_i6
TRINITY_DN21249_c0_g1_i1
TRINITY_DN21262_c0_g1_i2
TRINITY_DN21265_c0_g1_i5
TRINITY_DN21279_c0_g1_i8
TRINITY_DN21337_c0_g1_i6
TRINITY_DN2139_c0_g1_i22
TRINITY_DN214_c0_g1_i3
TRINITY_DN21418_c0_g2_i3
TRINITY_DN2142_c0_g1_i3
TRINITY_DN2142_c0_g1_i4
TRINITY_DN2143_c0_g1_i13
TRINITY_DN2143_c0_g1_i2
TRINITY_DN2143_c0_g1_i8
TRINITY_DN2143_c1_g1_i10
TRINITY_DN2143_c1_g1_i11
TRINITY_DN2143_c1_g1_i13
TRINITY_DN2143_c1_g1_i19
TRINITY_DN2143_c1_g1_i7
TRINITY_DN21450_c0_g1_i1
TRINITY_DN21475_c0_g1_i1
TRINITY_DN21478_c0_g1_i1
TRINITY_DN21478_c0_g1_i2
TRINITY_DN21488_c0_g1_i32
TRINITY_DN21488_c0_g1_i5
TRINITY_DN21494_c0_g1_i4
TRINITY_DN2151_c0_g1_i2
TRINITY_DN2151_c0_g2_i7
TRINITY_DN21536_c0_g1_i1
TRINITY_DN21547_c0_g1_i10
TRINITY_DN21555_c0_g1_i1
TRINITY_DN21557_c0_g1_i1
TRINITY_DN2156_c0_g1_i2
TRINITY_DN2156_c0_g1_i3
TRINITY_DN2156_c0_g1_i4
TRINITY_DN2156_c0_g1_i6
TRINITY_DN21565_c0_g1_i6
TRINITY_DN2158_c0_g1_i2
TRINITY_DN2158_c0_g2_i3
TRINITY_DN2158_c0_g3_i1
TRINITY_DN21581_c0_g1_i2
TRINITY_DN21638_c0_g1_i1
TRINITY_DN21643_c0_g1_i1
TRINITY_DN21647_c0_g1_i6
TRINITY_DN21651_c0_g1_i3
TRINITY_DN21660_c0_g1_i1
TRINITY_DN2168_c3_g1_i1
TRINITY_DN2173_c0_g1_i1
TRINITY_DN21741_c0_g3_i10
TRINITY_DN21749_c0_g2_i3
TRINITY_DN2176_c0_g1_i19
TRINITY_DN2176_c0_g1_i4
TRINITY_DN2177_c2_g1_i2
TRINITY_DN21780_c0_g1_i15
TRINITY_DN21789_c0_g1_i1
TRINITY_DN21858_c0_g1_i1
TRINITY_DN21858_c0_g1_i7
TRINITY_DN21890_c0_g1_i11
TRINITY_DN21890_c0_g1_i16
TRINITY_DN21895_c2_g1_i2
TRINITY_DN21930_c0_g1_i10
TRINITY_DN21936_c0_g1_i4
TRINITY_DN21938_c0_g1_i1
TRINITY_DN21952_c0_g1_i15
TRINITY_DN21959_c5_g1_i1
TRINITY_DN2196_c0_g2_i1
TRINITY_DN21988_c0_g1_i4
TRINITY_DN22002_c0_g2_i3
TRINITY_DN2201_c0_g1_i1
TRINITY_DN2205_c0_g1_i2
TRINITY_DN22066_c1_g2_i1
TRINITY_DN2214_c0_g1_i8
TRINITY_DN22140_c2_g1_i6
TRINITY_DN22154_c2_g1_i3
TRINITY_DN22157_c0_g1_i1
TRINITY_DN22157_c0_g2_i5
TRINITY_DN22168_c2_g1_i2
TRINITY_DN22184_c1_g1_i1
TRINITY_DN22188_c0_g1_i19
TRINITY_DN2225_c0_g1_i12
TRINITY_DN2225_c0_g1_i16
TRINITY_DN2225_c0_g1_i2
TRINITY_DN22282_c1_g1_i2
TRINITY_DN2230_c0_g1_i13
TRINITY_DN22315_c0_g2_i3
TRINITY_DN22348_c0_g1_i1
TRINITY_DN22371_c0_g1_i19
TRINITY_DN22383_c0_g2_i1
TRINITY_DN22383_c0_g2_i3
TRINITY_DN22396_c0_g1_i8
TRINITY_DN224_c0_g1_i10
TRINITY_DN22402_c0_g1_i1
TRINITY_DN22408_c1_g2_i1
TRINITY_DN22425_c0_g1_i1
TRINITY_DN22452_c0_g1_i14
TRINITY_DN2253_c0_g1_i5
TRINITY_DN22538_c0_g1_i11
TRINITY_DN2254_c0_g2_i2
TRINITY_DN22541_c0_g1_i5
TRINITY_DN22587_c0_g1_i2
TRINITY_DN22606_c0_g1_i10
TRINITY_DN22606_c0_g1_i8
TRINITY_DN22615_c0_g1_i1
TRINITY_DN2265_c0_g2_i6
TRINITY_DN22659_c0_g1_i3
TRINITY_DN22659_c0_g1_i7
TRINITY_DN2266_c0_g1_i24
TRINITY_DN2266_c0_g1_i32
TRINITY_DN2267_c0_g1_i11
TRINITY_DN22671_c0_g1_i2
TRINITY_DN2268_c1_g1_i10
TRINITY_DN2268_c2_g1_i4
TRINITY_DN2268_c3_g1_i6
TRINITY_DN22685_c0_g1_i2
TRINITY_DN22709_c0_g2_i1
TRINITY_DN2275_c0_g2_i8
TRINITY_DN2279_c0_g1_i4
TRINITY_DN2279_c0_g1_i5
TRINITY_DN2281_c1_g1_i7
TRINITY_DN22859_c0_g1_i36
TRINITY_DN2287_c0_g1_i4
TRINITY_DN22876_c0_g1_i14
TRINITY_DN22882_c0_g2_i4
TRINITY_DN2290_c0_g1_i31
TRINITY_DN2290_c0_g1_i35
TRINITY_DN22906_c0_g1_i11
TRINITY_DN2294_c0_g1_i7
TRINITY_DN22984_c0_g2_i1
TRINITY_DN23004_c0_g1_i4
TRINITY_DN2305_c0_g1_i3
TRINITY_DN23101_c0_g2_i2
TRINITY_DN2311_c0_g2_i26
TRINITY_DN23115_c0_g1_i5
TRINITY_DN2313_c0_g1_i8
TRINITY_DN23153_c0_g1_i1
TRINITY_DN2317_c0_g1_i11
TRINITY_DN232_c0_g1_i17
TRINITY_DN232_c0_g1_i3
TRINITY_DN23234_c0_g1_i1
TRINITY_DN2324_c0_g1_i1
TRINITY_DN2324_c0_g2_i3
TRINITY_DN23245_c1_g1_i1
TRINITY_DN23283_c0_g1_i5
TRINITY_DN23284_c0_g1_i2
TRINITY_DN23284_c0_g2_i3
TRINITY_DN2330_c0_g1_i5
TRINITY_DN2330_c0_g1_i8
TRINITY_DN23308_c0_g1_i7
TRINITY_DN23344_c0_g1_i20
TRINITY_DN2336_c1_g1_i10
TRINITY_DN2337_c0_g1_i6
TRINITY_DN2351_c0_g2_i1
TRINITY_DN23523_c0_g1_i4
TRINITY_DN23554_c0_g1_i9
TRINITY_DN23558_c0_g1_i3
TRINITY_DN2358_c0_g1_i20
TRINITY_DN23608_c0_g1_i1
TRINITY_DN23642_c0_g2_i4
TRINITY_DN23642_c1_g1_i4
TRINITY_DN23669_c0_g1_i2
TRINITY_DN23696_c0_g1_i2
TRINITY_DN237_c0_g1_i2
TRINITY_DN23718_c0_g1_i1
TRINITY_DN2374_c0_g1_i8
TRINITY_DN23767_c1_g1_i3
TRINITY_DN23803_c0_g1_i1
TRINITY_DN23803_c0_g1_i2
TRINITY_DN23818_c1_g1_i2
TRINITY_DN23865_c0_g1_i6
TRINITY_DN2390_c0_g2_i1
TRINITY_DN23944_c0_g3_i1
TRINITY_DN23964_c1_g1_i1
TRINITY_DN2399_c0_g1_i11
TRINITY_DN2399_c0_g1_i26
TRINITY_DN2399_c0_g1_i37
TRINITY_DN2402_c0_g1_i10
TRINITY_DN24065_c0_g1_i4
TRINITY_DN24074_c0_g1_i1
TRINITY_DN24074_c0_g1_i4
TRINITY_DN24103_c0_g1_i3
TRINITY_DN24115_c0_g1_i2
TRINITY_DN24118_c0_g1_i3
TRINITY_DN24130_c0_g1_i1
TRINITY_DN24147_c4_g1_i1
TRINITY_DN24216_c0_g1_i2
TRINITY_DN24218_c0_g1_i1
TRINITY_DN24224_c0_g1_i1
TRINITY_DN24238_c0_g1_i6
TRINITY_DN2424_c0_g1_i8
TRINITY_DN2424_c0_g1_i9
TRINITY_DN24319_c0_g1_i8
TRINITY_DN24339_c1_g1_i1
TRINITY_DN24369_c0_g1_i1
TRINITY_DN24370_c0_g1_i18
TRINITY_DN2438_c0_g1_i5
TRINITY_DN2439_c0_g1_i77
TRINITY_DN24441_c0_g1_i5
TRINITY_DN24441_c0_g1_i7
TRINITY_DN24463_c4_g1_i1
TRINITY_DN24500_c0_g1_i7
TRINITY_DN24541_c0_g1_i4
TRINITY_DN24541_c1_g1_i11
TRINITY_DN2455_c0_g1_i18
TRINITY_DN24562_c0_g4_i1
TRINITY_DN24565_c0_g1_i24
TRINITY_DN24586_c0_g1_i2
TRINITY_DN24586_c0_g1_i23
TRINITY_DN24586_c0_g1_i24
TRINITY_DN246_c0_g2_i1
TRINITY_DN2462_c0_g2_i5
TRINITY_DN24635_c0_g1_i7
TRINITY_DN24635_c0_g2_i8
TRINITY_DN2468_c1_g1_i1
TRINITY_DN2468_c1_g1_i2
TRINITY_DN24717_c2_g1_i1
TRINITY_DN24737_c1_g1_i1
TRINITY_DN24762_c0_g1_i1
TRINITY_DN2478_c0_g1_i1
TRINITY_DN24784_c0_g1_i1
TRINITY_DN24798_c1_g1_i1
TRINITY_DN24803_c0_g1_i14
TRINITY_DN2482_c0_g1_i12
TRINITY_DN2482_c0_g1_i9
TRINITY_DN2483_c0_g1_i1
TRINITY_DN2485_c0_g1_i1
TRINITY_DN2485_c0_g1_i3
TRINITY_DN2485_c0_g2_i3
TRINITY_DN24856_c1_g1_i4
TRINITY_DN24865_c0_g1_i2
TRINITY_DN24881_c1_g1_i4
TRINITY_DN24885_c1_g1_i1
TRINITY_DN249_c0_g1_i6
TRINITY_DN24915_c1_g1_i3
TRINITY_DN2492_c1_g1_i3
TRINITY_DN2498_c0_g1_i8
TRINITY_DN25129_c0_g1_i11
TRINITY_DN25168_c0_g2_i2
TRINITY_DN2517_c1_g1_i12
TRINITY_DN2520_c0_g1_i2
TRINITY_DN2520_c0_g2_i1
TRINITY_DN25200_c0_g1_i1
TRINITY_DN25208_c1_g1_i1
TRINITY_DN25261_c0_g1_i5
TRINITY_DN25286_c0_g1_i3
TRINITY_DN25287_c0_g1_i6
TRINITY_DN25294_c0_g2_i2
TRINITY_DN25305_c0_g1_i2
TRINITY_DN2531_c0_g1_i4
TRINITY_DN2531_c0_g1_i5
TRINITY_DN2534_c0_g1_i11
TRINITY_DN2534_c0_g1_i13
TRINITY_DN25342_c0_g1_i4
TRINITY_DN2536_c0_g1_i12
TRINITY_DN25385_c0_g1_i14
TRINITY_DN25386_c0_g2_i2
TRINITY_DN25398_c0_g1_i5
TRINITY_DN25398_c0_g4_i3
TRINITY_DN2543_c0_g1_i12
TRINITY_DN2544_c0_g1_i10
TRINITY_DN2544_c0_g1_i3
TRINITY_DN2546_c0_g1_i12
TRINITY_DN25488_c1_g1_i1
TRINITY_DN25491_c0_g2_i7
TRINITY_DN25503_c0_g1_i2
TRINITY_DN25503_c0_g1_i9
TRINITY_DN25509_c0_g4_i4
TRINITY_DN2554_c0_g1_i14
TRINITY_DN2554_c0_g1_i16
TRINITY_DN2554_c0_g1_i17
TRINITY_DN25610_c0_g1_i1
TRINITY_DN2565_c0_g1_i11
TRINITY_DN2565_c1_g2_i2
TRINITY_DN2566_c1_g1_i4
TRINITY_DN25669_c0_g1_i3
TRINITY_DN25691_c0_g1_i5
TRINITY_DN2570_c0_g2_i2
TRINITY_DN2573_c1_g1_i8
TRINITY_DN2575_c0_g1_i4
TRINITY_DN25758_c0_g2_i2
TRINITY_DN25831_c0_g2_i1
TRINITY_DN25866_c0_g1_i3
TRINITY_DN25899_c0_g1_i1
TRINITY_DN25920_c0_g2_i1
TRINITY_DN25996_c0_g2_i1
TRINITY_DN26021_c1_g1_i5
TRINITY_DN2603_c1_g1_i1
TRINITY_DN26049_c0_g1_i1
TRINITY_DN2609_c1_g1_i7
TRINITY_DN26097_c0_g1_i1
TRINITY_DN26183_c0_g1_i7
TRINITY_DN26198_c0_g1_i1
TRINITY_DN26198_c0_g1_i2
TRINITY_DN262_c1_g1_i25
TRINITY_DN26202_c1_g1_i4
TRINITY_DN2623_c0_g1_i19
TRINITY_DN26289_c0_g2_i3
TRINITY_DN26297_c0_g3_i1
TRINITY_DN2638_c0_g1_i12
TRINITY_DN26384_c0_g1_i1
TRINITY_DN26407_c0_g1_i1
TRINITY_DN2645_c0_g2_i4
TRINITY_DN26589_c0_g2_i2
TRINITY_DN2664_c3_g1_i6
TRINITY_DN26731_c0_g1_i1
TRINITY_DN26731_c0_g1_i3
TRINITY_DN26774_c0_g4_i1
TRINITY_DN26876_c0_g1_i3
TRINITY_DN27_c0_g1_i20
TRINITY_DN27_c0_g1_i3
TRINITY_DN27027_c0_g1_i1
TRINITY_DN2704_c0_g1_i4
TRINITY_DN2711_c0_g1_i1
TRINITY_DN27120_c0_g1_i2
TRINITY_DN27134_c0_g1_i3
TRINITY_DN27139_c0_g1_i3
TRINITY_DN27139_c1_g1_i2
TRINITY_DN2714_c0_g1_i3
TRINITY_DN27145_c0_g1_i2
TRINITY_DN2718_c0_g1_i55
TRINITY_DN27257_c0_g1_i17
TRINITY_DN27305_c0_g1_i12
TRINITY_DN2737_c0_g1_i2
TRINITY_DN2737_c0_g1_i4
TRINITY_DN27370_c1_g2_i2
TRINITY_DN2740_c2_g1_i5
TRINITY_DN2741_c2_g2_i8
TRINITY_DN27425_c0_g1_i1
TRINITY_DN2749_c0_g1_i32
TRINITY_DN27504_c0_g1_i1
TRINITY_DN2753_c0_g1_i1
TRINITY_DN2753_c0_g1_i2
TRINITY_DN27544_c0_g2_i4
TRINITY_DN27566_c1_g1_i3
TRINITY_DN27581_c0_g2_i5
TRINITY_DN2759_c0_g1_i11
TRINITY_DN2759_c0_g1_i8
TRINITY_DN2772_c0_g1_i11
TRINITY_DN27733_c0_g1_i18
TRINITY_DN27733_c0_g1_i23
TRINITY_DN27733_c0_g2_i2
TRINITY_DN2775_c0_g1_i12
TRINITY_DN2779_c1_g1_i4
TRINITY_DN27807_c0_g2_i2
TRINITY_DN2787_c0_g1_i46
TRINITY_DN2787_c0_g1_i8
TRINITY_DN279_c1_g1_i2
TRINITY_DN2791_c1_g1_i21
TRINITY_DN27963_c0_g1_i1
TRINITY_DN280_c0_g1_i2
TRINITY_DN28045_c0_g1_i2
TRINITY_DN281_c0_g1_i11
TRINITY_DN2811_c3_g1_i3
TRINITY_DN28126_c0_g1_i10
TRINITY_DN28126_c0_g1_i17
TRINITY_DN28126_c0_g1_i7
TRINITY_DN2813_c0_g1_i16
TRINITY_DN2813_c0_g1_i6
TRINITY_DN28156_c0_g2_i2
TRINITY_DN282_c1_g1_i1
TRINITY_DN28230_c0_g2_i2
TRINITY_DN28271_c0_g1_i1
TRINITY_DN28271_c0_g1_i7
TRINITY_DN28271_c0_g2_i1
TRINITY_DN2829_c0_g1_i4
TRINITY_DN283_c0_g1_i19
TRINITY_DN283_c0_g1_i27
TRINITY_DN283_c0_g1_i32
TRINITY_DN283_c0_g1_i37
TRINITY_DN28304_c0_g2_i7
TRINITY_DN2831_c0_g1_i22
TRINITY_DN2831_c0_g1_i24
TRINITY_DN2832_c0_g1_i3
TRINITY_DN284_c1_g1_i19
TRINITY_DN2840_c0_g2_i1
TRINITY_DN2840_c1_g1_i1
TRINITY_DN2850_c0_g1_i14
TRINITY_DN2851_c0_g1_i7
TRINITY_DN2855_c0_g1_i5
TRINITY_DN2855_c0_g1_i9
TRINITY_DN28580_c0_g2_i7
TRINITY_DN286_c0_g1_i8
TRINITY_DN286_c0_g2_i6
TRINITY_DN2862_c0_g1_i5
TRINITY_DN2862_c0_g1_i7
TRINITY_DN2864_c0_g1_i10
TRINITY_DN2864_c0_g1_i15
TRINITY_DN2864_c0_g1_i20
TRINITY_DN28682_c0_g1_i2
TRINITY_DN28682_c2_g1_i2
TRINITY_DN28683_c1_g2_i1
TRINITY_DN28750_c0_g1_i6
TRINITY_DN28750_c1_g1_i3
TRINITY_DN2876_c0_g1_i3
TRINITY_DN2876_c0_g1_i4
TRINITY_DN2876_c0_g2_i3
TRINITY_DN28773_c0_g2_i3
TRINITY_DN28801_c0_g2_i13
TRINITY_DN28810_c0_g1_i2
TRINITY_DN28844_c0_g1_i1
TRINITY_DN29_c0_g1_i1
TRINITY_DN29002_c0_g1_i1
TRINITY_DN2907_c0_g1_i4
TRINITY_DN2907_c0_g1_i8
TRINITY_DN2907_c0_g2_i16
TRINITY_DN2907_c0_g2_i18
TRINITY_DN2907_c0_g2_i3
TRINITY_DN2908_c0_g2_i1
TRINITY_DN2909_c0_g1_i9
TRINITY_DN29098_c0_g2_i1
TRINITY_DN291_c0_g1_i4
TRINITY_DN29101_c4_g1_i1
TRINITY_DN2918_c0_g2_i4
TRINITY_DN29374_c0_g1_i15
TRINITY_DN2939_c0_g1_i6
TRINITY_DN29439_c0_g1_i3
TRINITY_DN29462_c0_g1_i6
TRINITY_DN29481_c0_g1_i4
TRINITY_DN29575_c1_g1_i1
TRINITY_DN29588_c0_g3_i1
TRINITY_DN29623_c0_g2_i2
TRINITY_DN29634_c0_g1_i2
TRINITY_DN29634_c0_g2_i1
TRINITY_DN2967_c0_g1_i4
TRINITY_DN29670_c0_g3_i1
TRINITY_DN297_c0_g1_i6
TRINITY_DN2972_c0_g1_i11
TRINITY_DN2972_c0_g1_i5
TRINITY_DN2980_c0_g1_i17
TRINITY_DN29810_c0_g1_i2
TRINITY_DN29827_c0_g1_i1
TRINITY_DN2984_c0_g1_i11
TRINITY_DN2984_c0_g1_i9
TRINITY_DN29919_c0_g1_i12
TRINITY_DN29942_c0_g1_i1
TRINITY_DN29952_c1_g1_i1
TRINITY_DN2999_c0_g1_i5
TRINITY_DN29998_c0_g1_i2
TRINITY_DN30014_c0_g2_i1
TRINITY_DN3002_c0_g1_i8
TRINITY_DN30059_c0_g2_i4
TRINITY_DN30061_c0_g3_i2
TRINITY_DN30063_c0_g2_i8
TRINITY_DN30065_c0_g1_i4
TRINITY_DN3007_c1_g1_i18
TRINITY_DN3007_c1_g1_i20
TRINITY_DN3007_c1_g1_i22
TRINITY_DN3007_c1_g1_i23
TRINITY_DN30127_c0_g1_i4
TRINITY_DN30138_c0_g1_i4
TRINITY_DN30213_c1_g1_i5
TRINITY_DN3022_c0_g1_i20
TRINITY_DN30227_c0_g1_i7
TRINITY_DN3024_c0_g1_i9
TRINITY_DN3025_c0_g2_i2
TRINITY_DN3026_c0_g1_i13
TRINITY_DN3026_c0_g1_i24
TRINITY_DN30287_c0_g1_i1
TRINITY_DN3029_c0_g1_i6
TRINITY_DN30348_c0_g1_i2
TRINITY_DN30359_c0_g1_i1
TRINITY_DN3036_c0_g2_i6
TRINITY_DN30371_c0_g2_i1
TRINITY_DN3038_c0_g2_i1
TRINITY_DN3041_c1_g1_i6
TRINITY_DN30482_c1_g1_i2
TRINITY_DN3050_c0_g1_i4
TRINITY_DN3050_c0_g2_i5
TRINITY_DN30608_c0_g2_i3
TRINITY_DN30609_c0_g1_i1
TRINITY_DN3063_c0_g1_i3
TRINITY_DN30631_c1_g2_i1
TRINITY_DN30692_c0_g1_i1
TRINITY_DN30697_c1_g2_i1
TRINITY_DN3072_c0_g1_i10
TRINITY_DN3072_c0_g1_i13
TRINITY_DN3072_c0_g2_i5
TRINITY_DN30757_c3_g1_i1
TRINITY_DN30773_c0_g2_i2
TRINITY_DN308_c2_g2_i1
TRINITY_DN30802_c0_g2_i6
TRINITY_DN30813_c0_g2_i1
TRINITY_DN30839_c0_g1_i2
TRINITY_DN30839_c0_g1_i22
TRINITY_DN30839_c0_g1_i5
TRINITY_DN3088_c0_g1_i12
TRINITY_DN30935_c0_g1_i15
TRINITY_DN3094_c0_g1_i1
TRINITY_DN30944_c0_g1_i1
TRINITY_DN30944_c0_g1_i2
TRINITY_DN30949_c0_g1_i11
TRINITY_DN30978_c0_g1_i2
TRINITY_DN30982_c0_g1_i1
TRINITY_DN30982_c0_g1_i2
TRINITY_DN3104_c0_g1_i1
TRINITY_DN3106_c1_g1_i1
TRINITY_DN31073_c1_g2_i2
TRINITY_DN3108_c0_g1_i13
TRINITY_DN311_c0_g1_i10
TRINITY_DN311_c0_g1_i11
TRINITY_DN311_c0_g1_i25
TRINITY_DN311_c0_g1_i5
TRINITY_DN311_c0_g1_i7
TRINITY_DN311_c0_g1_i9
TRINITY_DN31138_c1_g1_i1
TRINITY_DN31138_c1_g2_i2
TRINITY_DN31226_c0_g1_i9
TRINITY_DN3123_c0_g1_i15
TRINITY_DN31237_c0_g1_i7
TRINITY_DN3128_c0_g1_i3
TRINITY_DN3129_c0_g1_i12
TRINITY_DN3131_c0_g1_i20
TRINITY_DN3131_c0_g1_i5
TRINITY_DN31326_c0_g2_i1
TRINITY_DN31361_c0_g1_i2
TRINITY_DN31446_c0_g1_i1
TRINITY_DN31451_c0_g3_i2
TRINITY_DN31451_c0_g3_i5
TRINITY_DN31462_c0_g2_i3
TRINITY_DN31462_c0_g2_i4
TRINITY_DN31538_c0_g1_i3
TRINITY_DN3154_c0_g1_i9
TRINITY_DN3163_c0_g2_i1
TRINITY_DN31710_c0_g1_i2
TRINITY_DN3172_c0_g1_i6
TRINITY_DN3175_c0_g1_i42
TRINITY_DN31759_c0_g1_i14
TRINITY_DN3176_c1_g1_i6
TRINITY_DN3182_c0_g2_i2
TRINITY_DN3183_c0_g1_i1
TRINITY_DN31904_c0_g1_i20
TRINITY_DN31925_c0_g3_i2
TRINITY_DN31931_c0_g1_i1
TRINITY_DN3199_c3_g1_i1
TRINITY_DN320_c0_g1_i4
TRINITY_DN320_c0_g1_i6
TRINITY_DN3209_c0_g1_i6
TRINITY_DN3210_c0_g1_i3
TRINITY_DN32141_c0_g1_i1
TRINITY_DN32150_c0_g1_i5
TRINITY_DN3241_c0_g1_i4
TRINITY_DN3247_c0_g1_i6
TRINITY_DN3254_c0_g1_i2
TRINITY_DN32544_c0_g2_i1
TRINITY_DN32544_c1_g1_i2
TRINITY_DN3256_c0_g1_i2
TRINITY_DN32569_c3_g1_i6
TRINITY_DN32569_c3_g1_i7
TRINITY_DN3259_c0_g1_i86
TRINITY_DN32594_c1_g1_i6
TRINITY_DN326_c1_g1_i1
TRINITY_DN32607_c0_g1_i3
TRINITY_DN32704_c0_g2_i4
TRINITY_DN3271_c0_g1_i1
TRINITY_DN3271_c0_g1_i16
TRINITY_DN3271_c0_g1_i8
TRINITY_DN3275_c0_g1_i13
TRINITY_DN3275_c0_g1_i21
TRINITY_DN3279_c0_g2_i1
TRINITY_DN32939_c0_g1_i2
TRINITY_DN3297_c2_g1_i1
TRINITY_DN3298_c0_g2_i4
TRINITY_DN3299_c0_g2_i1
TRINITY_DN33084_c0_g1_i1
TRINITY_DN33105_c0_g3_i2
TRINITY_DN33132_c0_g1_i14
TRINITY_DN33152_c0_g1_i1
TRINITY_DN33179_c0_g1_i10
TRINITY_DN3319_c0_g1_i5
TRINITY_DN33221_c0_g1_i2
TRINITY_DN33243_c0_g1_i3
TRINITY_DN33247_c0_g1_i2
TRINITY_DN33251_c0_g1_i2
TRINITY_DN33251_c0_g1_i3
TRINITY_DN3326_c0_g1_i4
TRINITY_DN3326_c0_g1_i7
TRINITY_DN33275_c0_g1_i11
TRINITY_DN3336_c0_g1_i1
TRINITY_DN3336_c0_g2_i4
TRINITY_DN33387_c0_g1_i6
TRINITY_DN33460_c0_g1_i1
TRINITY_DN3347_c3_g1_i1
TRINITY_DN33529_c0_g1_i3
TRINITY_DN3356_c0_g1_i11
TRINITY_DN3356_c0_g1_i13
TRINITY_DN3356_c0_g1_i14
TRINITY_DN3356_c0_g1_i22
TRINITY_DN3356_c0_g1_i37
TRINITY_DN3356_c0_g1_i39
TRINITY_DN3356_c0_g1_i6
TRINITY_DN3356_c1_g1_i2
TRINITY_DN3356_c1_g1_i3
TRINITY_DN3356_c1_g1_i6
TRINITY_DN3356_c1_g1_i8
TRINITY_DN3356_c2_g1_i3
TRINITY_DN33567_c0_g2_i1
TRINITY_DN3360_c0_g1_i7
TRINITY_DN33603_c0_g2_i2
TRINITY_DN3368_c0_g2_i11
TRINITY_DN33856_c1_g1_i2
TRINITY_DN33894_c1_g1_i1
TRINITY_DN33898_c0_g1_i1
TRINITY_DN3390_c0_g1_i1
TRINITY_DN33997_c0_g1_i11
TRINITY_DN33997_c0_g1_i7
TRINITY_DN34038_c0_g1_i6
TRINITY_DN34087_c0_g1_i17
TRINITY_DN34087_c0_g1_i19
TRINITY_DN34087_c0_g1_i2
TRINITY_DN34087_c0_g1_i22
TRINITY_DN34141_c0_g1_i1
TRINITY_DN34141_c0_g2_i4
TRINITY_DN3424_c0_g1_i8
TRINITY_DN34254_c0_g1_i2
TRINITY_DN3430_c2_g2_i1
TRINITY_DN3435_c0_g3_i1
TRINITY_DN3440_c0_g1_i1
TRINITY_DN34462_c0_g1_i1
TRINITY_DN3449_c0_g2_i1
TRINITY_DN34564_c0_g2_i1
TRINITY_DN3457_c0_g1_i1
TRINITY_DN3461_c1_g1_i1
TRINITY_DN3468_c0_g1_i2
TRINITY_DN34703_c1_g1_i1
TRINITY_DN3472_c0_g1_i6
TRINITY_DN3473_c0_g1_i5
TRINITY_DN3477_c0_g1_i17
TRINITY_DN3477_c0_g1_i2
TRINITY_DN3480_c1_g1_i14
TRINITY_DN34800_c0_g2_i3
TRINITY_DN34800_c0_g4_i5
TRINITY_DN3492_c0_g1_i3
TRINITY_DN34955_c0_g1_i1
TRINITY_DN3496_c0_g1_i7
TRINITY_DN3496_c1_g1_i11
TRINITY_DN34989_c0_g2_i1
TRINITY_DN3500_c0_g2_i1
TRINITY_DN3500_c0_g2_i3
TRINITY_DN35026_c0_g1_i1
TRINITY_DN35087_c0_g1_i1
TRINITY_DN35100_c0_g5_i1
TRINITY_DN3526_c0_g1_i8
TRINITY_DN3528_c0_g1_i17
TRINITY_DN353_c10_g1_i2
TRINITY_DN35379_c0_g1_i6
TRINITY_DN3539_c0_g1_i13
TRINITY_DN3540_c0_g1_i1
TRINITY_DN35418_c0_g1_i1
TRINITY_DN3542_c0_g1_i5
TRINITY_DN3545_c0_g1_i13
TRINITY_DN3545_c0_g1_i15
TRINITY_DN3546_c1_g1_i2
TRINITY_DN35488_c0_g1_i3
TRINITY_DN355_c0_g2_i19
TRINITY_DN3551_c0_g1_i12
TRINITY_DN3551_c0_g1_i5
TRINITY_DN3556_c0_g1_i5
TRINITY_DN35619_c0_g1_i1
TRINITY_DN3562_c0_g1_i11
TRINITY_DN357_c0_g1_i9
TRINITY_DN35736_c0_g1_i5
TRINITY_DN3583_c0_g1_i6
TRINITY_DN3584_c0_g1_i14
TRINITY_DN35885_c0_g1_i8
TRINITY_DN359_c0_g1_i36
TRINITY_DN3592_c1_g1_i11
TRINITY_DN3598_c0_g1_i19
TRINITY_DN36054_c0_g1_i5
TRINITY_DN36054_c1_g1_i5
TRINITY_DN36066_c0_g2_i1
TRINITY_DN36163_c0_g1_i4
TRINITY_DN36194_c0_g1_i4
TRINITY_DN3620_c0_g1_i3
TRINITY_DN3620_c0_g1_i4
TRINITY_DN36227_c0_g2_i2
TRINITY_DN36263_c0_g2_i9
TRINITY_DN36277_c0_g1_i2
TRINITY_DN3628_c1_g1_i7
TRINITY_DN363_c0_g1_i3
TRINITY_DN3630_c0_g2_i3
TRINITY_DN3633_c0_g1_i21
TRINITY_DN36352_c0_g1_i7
TRINITY_DN36352_c0_g1_i8
TRINITY_DN3644_c0_g2_i1
TRINITY_DN3644_c0_g2_i4
TRINITY_DN36478_c2_g1_i1
TRINITY_DN36478_c4_g1_i1
TRINITY_DN36538_c0_g1_i2
TRINITY_DN3654_c1_g1_i2
TRINITY_DN36541_c0_g1_i1
TRINITY_DN36581_c0_g1_i2
TRINITY_DN36588_c0_g1_i6
TRINITY_DN3667_c0_g1_i1
TRINITY_DN3667_c0_g1_i3
TRINITY_DN36710_c0_g2_i2
TRINITY_DN3673_c0_g2_i2
TRINITY_DN3673_c0_g2_i7
TRINITY_DN36761_c0_g1_i2
TRINITY_DN36770_c0_g1_i1
TRINITY_DN36772_c0_g1_i11
TRINITY_DN36772_c0_g1_i2
TRINITY_DN36872_c0_g1_i19
TRINITY_DN3688_c0_g1_i1
TRINITY_DN3688_c0_g1_i8
TRINITY_DN36891_c0_g1_i1
TRINITY_DN3691_c0_g1_i10
TRINITY_DN3691_c0_g1_i3
TRINITY_DN3692_c0_g1_i2
TRINITY_DN36955_c0_g1_i1
TRINITY_DN36955_c0_g2_i1
TRINITY_DN37057_c1_g1_i3
TRINITY_DN37059_c0_g1_i1
TRINITY_DN37064_c0_g2_i2
TRINITY_DN37135_c2_g1_i1
TRINITY_DN3715_c0_g1_i5
TRINITY_DN37175_c0_g1_i2
TRINITY_DN3719_c0_g1_i24
TRINITY_DN37255_c1_g1_i6
TRINITY_DN3726_c0_g1_i15
TRINITY_DN3733_c0_g1_i7
TRINITY_DN3733_c1_g1_i1
TRINITY_DN3735_c0_g1_i2
TRINITY_DN3735_c0_g1_i3
TRINITY_DN3735_c0_g1_i9
TRINITY_DN3736_c0_g1_i13
TRINITY_DN37369_c0_g1_i7
TRINITY_DN3737_c0_g1_i16
TRINITY_DN37386_c0_g2_i1
TRINITY_DN3742_c0_g1_i3
TRINITY_DN3744_c0_g2_i3
TRINITY_DN375_c0_g1_i13
TRINITY_DN375_c0_g1_i8
TRINITY_DN3751_c0_g1_i2
TRINITY_DN37569_c0_g1_i1
TRINITY_DN376_c0_g1_i11
TRINITY_DN37704_c0_g1_i8
TRINITY_DN3779_c0_g1_i22
TRINITY_DN37848_c1_g1_i1
TRINITY_DN3785_c0_g1_i10
TRINITY_DN3785_c0_g1_i7
TRINITY_DN3785_c0_g1_i9
TRINITY_DN3785_c1_g1_i7
TRINITY_DN3785_c1_g1_i8
TRINITY_DN3786_c0_g1_i1
TRINITY_DN3786_c0_g1_i2
TRINITY_DN3798_c0_g1_i5
TRINITY_DN3802_c0_g1_i1
TRINITY_DN3802_c0_g1_i6
TRINITY_DN38139_c0_g1_i2
TRINITY_DN38144_c0_g1_i4
TRINITY_DN3815_c0_g1_i1
TRINITY_DN3815_c0_g1_i5
TRINITY_DN3815_c0_g2_i4
TRINITY_DN3818_c2_g1_i1
TRINITY_DN38214_c0_g2_i6
TRINITY_DN3838_c0_g1_i8
TRINITY_DN3838_c0_g2_i5
TRINITY_DN38431_c0_g1_i1
TRINITY_DN38453_c0_g1_i9
TRINITY_DN38453_c0_g2_i1
TRINITY_DN38596_c1_g1_i7
TRINITY_DN3862_c0_g1_i2
TRINITY_DN3863_c0_g2_i4
TRINITY_DN3864_c0_g1_i12
TRINITY_DN3864_c0_g1_i15
TRINITY_DN38652_c0_g1_i1
TRINITY_DN3868_c0_g1_i5
TRINITY_DN3869_c0_g2_i1
TRINITY_DN3869_c0_g2_i2
TRINITY_DN3870_c0_g1_i17
TRINITY_DN3877_c0_g1_i1
TRINITY_DN3877_c0_g1_i4
TRINITY_DN38771_c1_g1_i3
TRINITY_DN3884_c0_g2_i2
TRINITY_DN38889_c1_g1_i4
TRINITY_DN389_c0_g1_i9
TRINITY_DN38908_c2_g1_i3
TRINITY_DN3891_c0_g1_i1
TRINITY_DN3892_c0_g1_i11
TRINITY_DN3901_c0_g1_i12
TRINITY_DN3901_c0_g1_i4
TRINITY_DN39045_c1_g1_i1
TRINITY_DN39062_c1_g1_i2
TRINITY_DN39226_c0_g1_i3
TRINITY_DN39226_c0_g1_i7
TRINITY_DN39255_c0_g1_i4
TRINITY_DN3926_c0_g1_i8
TRINITY_DN393_c0_g1_i5
TRINITY_DN3942_c0_g2_i2
TRINITY_DN39588_c0_g1_i17
TRINITY_DN39688_c0_g1_i1
TRINITY_DN3971_c0_g1_i4
TRINITY_DN3971_c0_g1_i6
TRINITY_DN398_c0_g2_i1
TRINITY_DN4005_c0_g1_i24
TRINITY_DN40108_c0_g1_i1
TRINITY_DN40245_c0_g1_i3
TRINITY_DN40245_c1_g1_i6
TRINITY_DN4035_c4_g1_i5
TRINITY_DN40390_c1_g1_i1
TRINITY_DN4041_c0_g1_i6
TRINITY_DN40415_c0_g2_i4
TRINITY_DN40483_c0_g2_i1
TRINITY_DN405_c0_g1_i20
TRINITY_DN4057_c0_g2_i13
TRINITY_DN40600_c0_g1_i5
TRINITY_DN4093_c0_g2_i4
TRINITY_DN410_c0_g2_i7
TRINITY_DN4109_c0_g1_i2
TRINITY_DN411_c0_g1_i16
TRINITY_DN4118_c0_g1_i12
TRINITY_DN41192_c0_g2_i2
TRINITY_DN41305_c0_g1_i1
TRINITY_DN41338_c0_g1_i4
TRINITY_DN4135_c0_g1_i14
TRINITY_DN41387_c0_g1_i2
TRINITY_DN41468_c0_g1_i3
TRINITY_DN4147_c0_g1_i4
TRINITY_DN4153_c0_g1_i18
TRINITY_DN4157_c0_g1_i9
TRINITY_DN4159_c0_g2_i2
TRINITY_DN4161_c2_g1_i1
TRINITY_DN4161_c2_g1_i3
TRINITY_DN4168_c0_g1_i14
TRINITY_DN41717_c0_g1_i1
TRINITY_DN42029_c1_g1_i1
TRINITY_DN4213_c0_g3_i2
TRINITY_DN42155_c0_g3_i1
TRINITY_DN4216_c0_g1_i50
TRINITY_DN4224_c0_g1_i29
TRINITY_DN4229_c0_g1_i4
TRINITY_DN4230_c0_g3_i1
TRINITY_DN4236_c0_g1_i9
TRINITY_DN4236_c1_g1_i9
TRINITY_DN4237_c0_g1_i14
TRINITY_DN4237_c0_g1_i16
TRINITY_DN4237_c0_g1_i19
TRINITY_DN4237_c0_g1_i2
[truncated: 932 more rows]

## Sheet: Up_C3_C4vsC3
List of DE transcripts that are up-regulated in C3 compared to C4 and belong to the two optimal clusters identified through k-means analysis
Cluster 1	Cluster 2
TRINITY_DN104_c1_g1_i11	TRINITY_DN10009_c0_g1_i10
TRINITY_DN10530_c0_g1_i10	TRINITY_DN10010_c0_g1_i1
TRINITY_DN10585_c0_g1_i1	TRINITY_DN10010_c0_g1_i6
TRINITY_DN11141_c0_g1_i9	TRINITY_DN10011_c0_g1_i9
TRINITY_DN12171_c0_g1_i8	TRINITY_DN10018_c0_g1_i1
TRINITY_DN12305_c0_g1_i4	TRINITY_DN1002_c0_g1_i9
TRINITY_DN14483_c0_g2_i1	TRINITY_DN10031_c0_g1_i1
TRINITY_DN17360_c1_g1_i1	TRINITY_DN10033_c0_g1_i1
TRINITY_DN19489_c0_g1_i11	TRINITY_DN10036_c0_g1_i25
TRINITY_DN2080_c0_g3_i1	TRINITY_DN1004_c0_g1_i2
TRINITY_DN229_c0_g1_i12	TRINITY_DN1004_c0_g1_i3
TRINITY_DN25129_c0_g1_i11	TRINITY_DN10043_c0_g1_i14
TRINITY_DN29801_c0_g1_i2	TRINITY_DN10043_c0_g1_i7
TRINITY_DN2982_c0_g1_i5	TRINITY_DN100485_c0_g1_i1
TRINITY_DN30401_c0_g1_i2	TRINITY_DN10055_c0_g1_i11
TRINITY_DN33088_c0_g1_i10	TRINITY_DN10063_c0_g1_i1
TRINITY_DN346_c0_g1_i2	TRINITY_DN10080_c0_g2_i4
TRINITY_DN3841_c0_g1_i1	TRINITY_DN10083_c0_g1_i5
TRINITY_DN4532_c0_g1_i14	TRINITY_DN10084_c0_g1_i11
TRINITY_DN5056_c1_g1_i2	TRINITY_DN10087_c0_g1_i4
TRINITY_DN50721_c0_g1_i2	TRINITY_DN10087_c0_g1_i8
TRINITY_DN6063_c1_g1_i3	TRINITY_DN10093_c0_g2_i10
TRINITY_DN77243_c0_g1_i1	TRINITY_DN10095_c0_g1_i6
TRINITY_DN7871_c0_g1_i3	TRINITY_DN10097_c0_g1_i1
TRINITY_DN9205_c0_g1_i4	TRINITY_DN10099_c0_g1_i10
TRINITY_DN9283_c0_g1_i1	TRINITY_DN10101_c0_g1_i3
TRINITY_DN9993_c0_g1_i1	TRINITY_DN10111_c0_g1_i10
	TRINITY_DN10116_c0_g1_i9
	TRINITY_DN10118_c0_g1_i3
	TRINITY_DN10119_c0_g1_i12
	TRINITY_DN10128_c0_g1_i10
	TRINITY_DN1013_c0_g1_i8
	TRINITY_DN101332_c0_g1_i1
	TRINITY_DN10135_c0_g1_i10
	TRINITY_DN10137_c0_g1_i11
	TRINITY_DN1014_c0_g1_i15
	TRINITY_DN10143_c0_g1_i4
	TRINITY_DN10145_c0_g1_i1
	TRINITY_DN10148_c0_g1_i1
	TRINITY_DN1015_c0_g1_i1
	TRINITY_DN1016_c0_g3_i1
	TRINITY_DN1016_c1_g1_i1
	TRINITY_DN10166_c0_g1_i10
	TRINITY_DN10167_c0_g1_i20
	TRINITY_DN101717_c0_g1_i2
	TRINITY_DN10179_c0_g1_i10
	TRINITY_DN1018_c3_g2_i2
	TRINITY_DN10180_c0_g1_i2
	TRINITY_DN101803_c0_g1_i1
	TRINITY_DN101856_c0_g1_i2
	TRINITY_DN10191_c0_g1_i5
	TRINITY_DN10191_c2_g1_i1
	TRINITY_DN101912_c0_g1_i1
	TRINITY_DN10196_c0_g1_i7
	TRINITY_DN102_c1_g2_i2
	TRINITY_DN102003_c0_g1_i1
	TRINITY_DN10202_c0_g1_i1
	TRINITY_DN10204_c0_g1_i3
	TRINITY_DN102043_c0_g1_i1
	TRINITY_DN10205_c0_g1_i22
	TRINITY_DN10207_c0_g1_i4
	TRINITY_DN102071_c0_g1_i1
	TRINITY_DN10208_c0_g1_i2
	TRINITY_DN102106_c0_g1_i1
	TRINITY_DN10213_c0_g1_i8
	TRINITY_DN102176_c0_g1_i1
	TRINITY_DN102280_c0_g1_i1
	TRINITY_DN10232_c0_g2_i5
	TRINITY_DN10246_c0_g1_i12
	TRINITY_DN1025_c0_g1_i6
	TRINITY_DN10261_c1_g1_i5
	TRINITY_DN10264_c0_g1_i18
	TRINITY_DN10264_c0_g1_i19
	TRINITY_DN10265_c0_g1_i1
	TRINITY_DN10268_c0_g1_i9
	TRINITY_DN10276_c0_g1_i1
	TRINITY_DN10286_c2_g1_i7
	TRINITY_DN10288_c0_g1_i5
	TRINITY_DN10295_c0_g1_i12
	TRINITY_DN10304_c0_g1_i4
	TRINITY_DN10307_c0_g1_i2
	TRINITY_DN10307_c0_g1_i3
	TRINITY_DN10316_c0_g1_i1
	TRINITY_DN10316_c0_g1_i7
	TRINITY_DN10316_c1_g1_i15
	TRINITY_DN10326_c0_g1_i2
	TRINITY_DN10334_c0_g1_i1
	TRINITY_DN10335_c0_g1_i10
	TRINITY_DN10335_c0_g1_i6
	TRINITY_DN103392_c0_g1_i1
	TRINITY_DN103410_c0_g1_i1
	TRINITY_DN10342_c0_g1_i11
	TRINITY_DN10344_c0_g1_i9
	TRINITY_DN103519_c0_g1_i1
	TRINITY_DN10354_c1_g1_i7
	TRINITY_DN10358_c0_g1_i2
	TRINITY_DN103586_c0_g1_i1
	TRINITY_DN10364_c0_g1_i1
	TRINITY_DN10370_c0_g1_i13
	TRINITY_DN10376_c0_g2_i4
	TRINITY_DN10385_c0_g1_i4
	TRINITY_DN10390_c0_g1_i1
	TRINITY_DN10392_c0_g1_i1
	TRINITY_DN10393_c0_g1_i2
	TRINITY_DN103966_c0_g1_i1
	TRINITY_DN10401_c0_g2_i12
	TRINITY_DN104042_c0_g1_i1
	TRINITY_DN10405_c0_g1_i10
	TRINITY_DN1041_c0_g1_i11
	TRINITY_DN10421_c1_g2_i1
	TRINITY_DN10427_c0_g1_i6
	TRINITY_DN10432_c0_g1_i1
	TRINITY_DN10439_c0_g1_i5
	TRINITY_DN10446_c0_g1_i10
	TRINITY_DN1045_c0_g1_i2
	TRINITY_DN10450_c0_g1_i3
	TRINITY_DN10452_c0_g1_i6
	TRINITY_DN10454_c0_g1_i2
	TRINITY_DN10468_c1_g1_i3
	TRINITY_DN104769_c0_g1_i1
	TRINITY_DN10477_c0_g1_i12
	TRINITY_DN104783_c0_g1_i1
	TRINITY_DN10489_c0_g1_i3
	TRINITY_DN10490_c0_g1_i5
	TRINITY_DN10493_c0_g1_i1
	TRINITY_DN10499_c0_g1_i2
	TRINITY_DN1051_c1_g1_i2
	TRINITY_DN10511_c0_g1_i1
	TRINITY_DN10517_c0_g1_i15
	TRINITY_DN105222_c0_g1_i1
	TRINITY_DN10526_c0_g1_i5
	TRINITY_DN105270_c0_g1_i1
	TRINITY_DN10534_c2_g1_i2
	TRINITY_DN10537_c1_g1_i1
	TRINITY_DN10551_c0_g1_i1
	TRINITY_DN10553_c0_g1_i5
	TRINITY_DN105602_c0_g1_i1
	TRINITY_DN10561_c0_g1_i1
	TRINITY_DN10566_c0_g1_i2
	TRINITY_DN10567_c0_g1_i16
	TRINITY_DN10575_c0_g3_i1
	TRINITY_DN10580_c0_g1_i6
	TRINITY_DN10584_c1_g2_i3
	TRINITY_DN10587_c0_g1_i17
	TRINITY_DN10587_c0_g1_i23
	TRINITY_DN10594_c0_g1_i1
	TRINITY_DN10602_c0_g1_i1
	TRINITY_DN10607_c0_g1_i1
	TRINITY_DN106200_c0_g1_i1
	TRINITY_DN106294_c0_g1_i1
	TRINITY_DN10634_c0_g2_i4
	TRINITY_DN10637_c0_g1_i2
	TRINITY_DN106398_c0_g1_i2
	TRINITY_DN1064_c0_g1_i21
	TRINITY_DN1064_c0_g2_i2
	TRINITY_DN1064_c1_g1_i10
	TRINITY_DN10642_c0_g1_i11
	TRINITY_DN10654_c0_g1_i12
	TRINITY_DN1066_c0_g1_i1
	TRINITY_DN10660_c0_g1_i2
	TRINITY_DN10660_c1_g1_i2
	TRINITY_DN10662_c0_g1_i1
	TRINITY_DN10674_c1_g1_i10
	TRINITY_DN10675_c0_g2_i3
	TRINITY_DN10678_c1_g1_i2
	TRINITY_DN1068_c0_g1_i3
	TRINITY_DN10683_c0_g1_i18
	TRINITY_DN10686_c0_g2_i1
	TRINITY_DN10688_c0_g1_i14
	TRINITY_DN10690_c0_g1_i10
	TRINITY_DN10690_c0_g1_i11
	TRINITY_DN10690_c0_g1_i12
	TRINITY_DN10696_c0_g1_i4
	TRINITY_DN107_c0_g1_i1
	TRINITY_DN10700_c0_g1_i2
	TRINITY_DN10700_c0_g1_i4
	TRINITY_DN10701_c0_g1_i10
	TRINITY_DN107131_c0_g1_i1
	TRINITY_DN107208_c0_g1_i1
	TRINITY_DN107227_c0_g1_i1
	TRINITY_DN10723_c0_g1_i2
	TRINITY_DN10724_c0_g1_i2
	TRINITY_DN10726_c0_g1_i1
	TRINITY_DN1073_c0_g1_i1
	TRINITY_DN1073_c1_g1_i1
	TRINITY_DN10732_c0_g1_i11
	TRINITY_DN10738_c0_g1_i1
	TRINITY_DN10744_c0_g2_i4
	TRINITY_DN10746_c0_g1_i21
	TRINITY_DN10751_c0_g1_i3
	TRINITY_DN10753_c0_g1_i15
	TRINITY_DN10753_c0_g1_i37
	TRINITY_DN10755_c0_g1_i23
	TRINITY_DN10763_c0_g1_i1
	TRINITY_DN10776_c0_g1_i4
	TRINITY_DN10776_c1_g1_i1
	TRINITY_DN10779_c0_g2_i2
	TRINITY_DN10789_c0_g1_i12
	TRINITY_DN10789_c0_g1_i13
	TRINITY_DN1079_c0_g1_i3
	TRINITY_DN1079_c0_g1_i4
	TRINITY_DN10791_c0_g2_i1
	TRINITY_DN10798_c0_g1_i3
	TRINITY_DN10806_c0_g1_i6
	TRINITY_DN10808_c0_g1_i3
	TRINITY_DN10809_c0_g1_i1
	TRINITY_DN10809_c1_g1_i1
	TRINITY_DN10812_c0_g1_i13
	TRINITY_DN10819_c0_g1_i15
	TRINITY_DN10824_c0_g1_i1
	TRINITY_DN10826_c0_g2_i1
	TRINITY_DN10831_c1_g1_i5
	TRINITY_DN10837_c0_g1_i6
	TRINITY_DN10837_c1_g1_i10
	TRINITY_DN10841_c0_g1_i2
	TRINITY_DN108529_c0_g1_i1
	TRINITY_DN10857_c0_g1_i5
	TRINITY_DN10876_c1_g1_i4
	TRINITY_DN108817_c0_g1_i1
	TRINITY_DN10887_c0_g1_i2
	TRINITY_DN10902_c0_g2_i2
	TRINITY_DN109032_c0_g1_i1
	TRINITY_DN10912_c0_g2_i10
	TRINITY_DN10916_c0_g1_i2
	TRINITY_DN10917_c0_g2_i10
	TRINITY_DN10928_c0_g1_i12
	TRINITY_DN10929_c1_g1_i10
	TRINITY_DN10929_c1_g1_i11
	TRINITY_DN10930_c0_g1_i3
	TRINITY_DN10930_c0_g1_i6
	TRINITY_DN109313_c0_g1_i1
	TRINITY_DN10932_c0_g1_i13
	TRINITY_DN10936_c0_g4_i1
	TRINITY_DN10936_c0_g4_i4
	TRINITY_DN109368_c0_g1_i1
	TRINITY_DN109378_c0_g1_i1
	TRINITY_DN10940_c0_g1_i6
	TRINITY_DN109433_c0_g1_i1
	TRINITY_DN10957_c0_g1_i7
	TRINITY_DN109632_c0_g1_i1
	TRINITY_DN109662_c0_g1_i1
	TRINITY_DN10969_c0_g1_i1
	TRINITY_DN10970_c0_g1_i4
	TRINITY_DN1098_c0_g1_i12
	TRINITY_DN11000_c0_g1_i12
	TRINITY_DN11000_c0_g1_i13
	TRINITY_DN11004_c0_g1_i2
	TRINITY_DN110047_c0_g1_i1
	TRINITY_DN1101_c1_g1_i10
	TRINITY_DN11012_c0_g2_i1
	TRINITY_DN11013_c0_g3_i1
	TRINITY_DN11015_c0_g1_i7
	TRINITY_DN110167_c0_g1_i1
	TRINITY_DN11017_c0_g1_i1
	TRINITY_DN11017_c0_g1_i19
	TRINITY_DN11018_c0_g1_i1
	TRINITY_DN11019_c1_g1_i2
	TRINITY_DN11021_c0_g1_i1
	TRINITY_DN11022_c1_g1_i1
	TRINITY_DN11023_c1_g1_i6
	TRINITY_DN11028_c1_g1_i5
	TRINITY_DN110350_c0_g1_i1
	TRINITY_DN11039_c1_g1_i8
	TRINITY_DN11047_c0_g1_i3
	TRINITY_DN11052_c0_g1_i4
	TRINITY_DN11052_c0_g2_i13
	TRINITY_DN11066_c0_g1_i5
	TRINITY_DN11067_c0_g1_i1
	TRINITY_DN11067_c0_g1_i5
	TRINITY_DN11070_c1_g1_i2
	TRINITY_DN11070_c1_g1_i6
	TRINITY_DN11073_c0_g2_i2
	TRINITY_DN11084_c0_g1_i13
	TRINITY_DN11097_c1_g1_i1
	TRINITY_DN11098_c0_g2_i5
	TRINITY_DN11123_c0_g1_i1
	TRINITY_DN111260_c0_g1_i1
	TRINITY_DN1114_c2_g1_i6
	TRINITY_DN11140_c0_g1_i3
	TRINITY_DN111436_c0_g1_i1
	TRINITY_DN11151_c0_g1_i12
	TRINITY_DN11153_c0_g1_i2
	TRINITY_DN11176_c0_g1_i2
	TRINITY_DN1118_c0_g1_i10
	TRINITY_DN11183_c0_g1_i5
	TRINITY_DN11187_c0_g1_i1
	TRINITY_DN11188_c0_g1_i12
	TRINITY_DN11188_c0_g1_i22
	TRINITY_DN11190_c0_g1_i10
	TRINITY_DN11204_c0_g1_i3
	TRINITY_DN11204_c0_g2_i2
	TRINITY_DN11207_c0_g1_i1
	TRINITY_DN112087_c0_g1_i1
	TRINITY_DN1121_c1_g2_i2
	TRINITY_DN11210_c0_g1_i1
	TRINITY_DN112129_c0_g1_i1
	TRINITY_DN11214_c0_g1_i1
	TRINITY_DN11222_c0_g2_i8
	TRINITY_DN112256_c0_g1_i1
	TRINITY_DN11226_c1_g1_i1
	TRINITY_DN11229_c0_g1_i1
	TRINITY_DN11229_c0_g2_i1
	TRINITY_DN11230_c0_g1_i19
	TRINITY_DN11230_c0_g1_i20
	TRINITY_DN11241_c0_g2_i4
	TRINITY_DN11242_c0_g1_i2
	TRINITY_DN11242_c0_g1_i4
	TRINITY_DN11246_c0_g1_i1
	TRINITY_DN11247_c0_g1_i9
	TRINITY_DN11251_c0_g1_i1
	TRINITY_DN112511_c0_g1_i1
	TRINITY_DN11258_c0_g1_i1
	TRINITY_DN11258_c0_g1_i2
	TRINITY_DN11259_c0_g1_i6
	TRINITY_DN11259_c1_g1_i1
	TRINITY_DN11266_c0_g1_i11
	TRINITY_DN11269_c0_g1_i4
	TRINITY_DN112809_c0_g1_i1
	TRINITY_DN11283_c0_g2_i1
	TRINITY_DN11288_c0_g1_i1
	TRINITY_DN11289_c0_g1_i18
	TRINITY_DN1129_c0_g1_i1
	TRINITY_DN11292_c0_g1_i1
	TRINITY_DN11292_c0_g1_i49
	TRINITY_DN1130_c2_g1_i1
	TRINITY_DN11301_c0_g1_i1
	TRINITY_DN113138_c0_g1_i1
	TRINITY_DN11338_c0_g1_i1
	TRINITY_DN11346_c0_g1_i1
	TRINITY_DN11350_c0_g1_i1
	TRINITY_DN11350_c1_g1_i1
	TRINITY_DN11372_c0_g1_i1
	TRINITY_DN11374_c0_g1_i12
	TRINITY_DN113747_c0_g1_i1
	TRINITY_DN11382_c0_g1_i2
	TRINITY_DN11385_c0_g2_i16
	TRINITY_DN11395_c0_g1_i1
	TRINITY_DN11396_c0_g2_i5
	TRINITY_DN11399_c0_g1_i16
	TRINITY_DN113994_c0_g1_i1
	TRINITY_DN11402_c0_g1_i7
	TRINITY_DN11418_c0_g1_i1
	TRINITY_DN11419_c0_g1_i10
	TRINITY_DN11430_c0_g1_i4
	TRINITY_DN11447_c0_g1_i14
	TRINITY_DN11454_c0_g1_i18
	TRINITY_DN114548_c0_g1_i1
	TRINITY_DN11456_c0_g1_i3
	TRINITY_DN11465_c0_g1_i1
	TRINITY_DN1148_c0_g1_i10
	TRINITY_DN11484_c0_g1_i6
	TRINITY_DN11501_c0_g1_i2
	TRINITY_DN11504_c0_g1_i10
	TRINITY_DN11513_c0_g1_i13
	TRINITY_DN1152_c0_g1_i2
	TRINITY_DN11521_c0_g1_i17
	TRINITY_DN11532_c1_g1_i11
	TRINITY_DN11536_c0_g1_i1
	TRINITY_DN11541_c0_g1_i12
	TRINITY_DN11544_c0_g2_i1
	TRINITY_DN11546_c3_g1_i1
	TRINITY_DN11551_c0_g1_i9
	TRINITY_DN11553_c0_g1_i7
	TRINITY_DN11557_c0_g1_i6
	TRINITY_DN11557_c1_g1_i10
	TRINITY_DN11573_c2_g1_i1
	TRINITY_DN11585_c0_g1_i1
	TRINITY_DN11586_c0_g1_i1
	TRINITY_DN116_c0_g1_i2
	TRINITY_DN11607_c0_g1_i14
	TRINITY_DN11610_c0_g1_i20
	TRINITY_DN11614_c0_g1_i2
	TRINITY_DN11620_c0_g1_i2
	TRINITY_DN11620_c1_g1_i2
	TRINITY_DN11625_c0_g1_i3
	TRINITY_DN11626_c0_g1_i1
	TRINITY_DN11627_c0_g1_i3
	TRINITY_DN11634_c0_g1_i21
	TRINITY_DN11635_c0_g1_i3
	TRINITY_DN11635_c0_g1_i5
	TRINITY_DN11652_c0_g1_i29
	TRINITY_DN11653_c0_g1_i3
	TRINITY_DN11657_c0_g1_i1
	TRINITY_DN11666_c1_g1_i1
	TRINITY_DN11672_c0_g1_i1
	TRINITY_DN11673_c0_g1_i1
	TRINITY_DN11675_c0_g1_i2
	TRINITY_DN11676_c0_g1_i1
	TRINITY_DN11683_c0_g1_i1
	TRINITY_DN11684_c0_g1_i2
	TRINITY_DN11688_c0_g1_i1
	TRINITY_DN11695_c0_g2_i4
	TRINITY_DN11713_c0_g1_i1
	TRINITY_DN11718_c0_g2_i1
	TRINITY_DN11718_c2_g1_i3
	TRINITY_DN11719_c0_g1_i2
	TRINITY_DN11722_c0_g1_i1
	TRINITY_DN11722_c0_g1_i6
	TRINITY_DN11726_c0_g1_i14
	TRINITY_DN11737_c0_g1_i6
	TRINITY_DN11739_c0_g1_i2
	TRINITY_DN11748_c0_g1_i13
	TRINITY_DN11748_c0_g1_i5
	TRINITY_DN11756_c0_g1_i12
	TRINITY_DN11758_c0_g1_i6
	TRINITY_DN11769_c0_g1_i7
	TRINITY_DN11770_c0_g1_i12
	TRINITY_DN11778_c1_g1_i1
	TRINITY_DN11779_c0_g1_i1
	TRINITY_DN11781_c0_g1_i1
	TRINITY_DN11787_c0_g2_i1
	TRINITY_DN11788_c0_g1_i2
	TRINITY_DN11792_c0_g1_i13
	TRINITY_DN11796_c0_g1_i10
	TRINITY_DN118_c2_g1_i3
	TRINITY_DN11801_c1_g1_i4
	TRINITY_DN11803_c2_g2_i4
	TRINITY_DN1181_c0_g1_i11
	TRINITY_DN11823_c0_g2_i4
	TRINITY_DN11828_c0_g1_i1
	TRINITY_DN11838_c1_g1_i4
	TRINITY_DN11849_c0_g1_i2
	TRINITY_DN11849_c0_g1_i3
	TRINITY_DN11863_c0_g1_i2
	TRINITY_DN11873_c0_g1_i1
	TRINITY_DN11875_c0_g1_i1
	TRINITY_DN11882_c0_g2_i1
	TRINITY_DN11883_c0_g1_i2
	TRINITY_DN11885_c0_g1_i12
	TRINITY_DN11887_c0_g1_i12
	TRINITY_DN1190_c0_g2_i16
	TRINITY_DN11902_c0_g2_i3
	TRINITY_DN11904_c0_g1_i1
	TRINITY_DN11913_c1_g1_i4
	TRINITY_DN11922_c0_g1_i2
	TRINITY_DN11946_c1_g1_i5
	TRINITY_DN11951_c0_g1_i12
	TRINITY_DN11952_c0_g1_i26
	TRINITY_DN11952_c0_g1_i36
	TRINITY_DN1198_c0_g1_i27
	TRINITY_DN11995_c0_g1_i1
	TRINITY_DN120_c0_g1_i28
	TRINITY_DN12022_c0_g1_i10
	TRINITY_DN12022_c1_g1_i7
	TRINITY_DN12024_c1_g1_i14
	TRINITY_DN12028_c0_g1_i2
	TRINITY_DN1203_c0_g1_i21
	TRINITY_DN1203_c0_g1_i22
	TRINITY_DN12032_c1_g1_i1
	TRINITY_DN12044_c1_g1_i2
	TRINITY_DN12056_c0_g1_i21
	TRINITY_DN12058_c0_g1_i2
	TRINITY_DN12062_c0_g3_i1
	TRINITY_DN12073_c0_g1_i17
	TRINITY_DN12079_c1_g1_i2
	TRINITY_DN12081_c1_g1_i14
	TRINITY_DN12082_c1_g1_i15
	TRINITY_DN12082_c1_g1_i16
	TRINITY_DN12083_c0_g1_i1
	TRINITY_DN12085_c0_g1_i18
	TRINITY_DN12085_c0_g1_i9
	TRINITY_DN12087_c0_g1_i8
	TRINITY_DN12091_c0_g1_i8
	TRINITY_DN12093_c0_g1_i10
	TRINITY_DN12094_c0_g1_i14
	TRINITY_DN12103_c1_g3_i1
	TRINITY_DN12103_c3_g1_i1
	TRINITY_DN12104_c0_g1_i3
	TRINITY_DN1211_c0_g2_i1
	TRINITY_DN12111_c0_g1_i6
	TRINITY_DN12111_c2_g1_i1
	TRINITY_DN12119_c0_g1_i10
	TRINITY_DN12120_c0_g1_i3
	TRINITY_DN12121_c0_g1_i18
	TRINITY_DN12127_c0_g1_i2
	TRINITY_DN1214_c1_g1_i50
	TRINITY_DN12146_c1_g1_i16
	TRINITY_DN12152_c0_g1_i2
	TRINITY_DN12168_c0_g1_i8
	TRINITY_DN12169_c1_g2_i2
	TRINITY_DN12174_c0_g1_i1
	TRINITY_DN12177_c0_g1_i15
	TRINITY_DN12177_c1_g1_i3
	TRINITY_DN1218_c0_g1_i3
	TRINITY_DN1218_c1_g1_i1
	TRINITY_DN12182_c0_g1_i1
	TRINITY_DN12190_c1_g2_i1
	TRINITY_DN12204_c0_g1_i13
	TRINITY_DN12204_c0_g1_i15
	TRINITY_DN12211_c0_g1_i119
	TRINITY_DN12211_c0_g1_i15
	TRINITY_DN12218_c1_g1_i7
	TRINITY_DN1222_c0_g1_i14
	TRINITY_DN12225_c0_g1_i2
	TRINITY_DN12238_c0_g1_i10
	TRINITY_DN12243_c0_g2_i1
	TRINITY_DN12244_c0_g1_i1
	TRINITY_DN1226_c0_g1_i2
	TRINITY_DN12265_c0_g1_i3
	TRINITY_DN12270_c0_g1_i6
	TRINITY_DN12274_c0_g1_i6
	TRINITY_DN12279_c1_g1_i1
	TRINITY_DN1228_c0_g1_i3
	TRINITY_DN12288_c0_g1_i2
	TRINITY_DN1229_c0_g1_i4
	TRINITY_DN1230_c3_g1_i3
	TRINITY_DN12308_c0_g1_i10
	TRINITY_DN1231_c0_g1_i8
	TRINITY_DN12313_c0_g1_i11
	TRINITY_DN12314_c0_g2_i4
	TRINITY_DN12325_c0_g1_i15
	TRINITY_DN1233_c0_g1_i1
	TRINITY_DN12330_c0_g1_i8
	TRINITY_DN12332_c0_g1_i11
	TRINITY_DN12342_c0_g3_i1
	TRINITY_DN12343_c0_g1_i6
	TRINITY_DN12346_c0_g1_i3
	TRINITY_DN12349_c0_g1_i4
	TRINITY_DN12352_c0_g1_i1
	TRINITY_DN12353_c0_g1_i2
	TRINITY_DN12355_c0_g1_i2
	TRINITY_DN12367_c0_g3_i6
	TRINITY_DN12374_c0_g1_i3
	TRINITY_DN12388_c0_g1_i13
	TRINITY_DN12389_c0_g1_i1
	TRINITY_DN12393_c0_g1_i13
	TRINITY_DN12397_c0_g2_i2
	TRINITY_DN12401_c0_g2_i7
	TRINITY_DN12414_c0_g4_i1
	TRINITY_DN12426_c0_g1_i7
	TRINITY_DN12429_c0_g1_i4
	TRINITY_DN12430_c0_g1_i1
	TRINITY_DN12437_c0_g1_i38
	TRINITY_DN1244_c0_g1_i3
	TRINITY_DN12440_c0_g1_i19
	TRINITY_DN12442_c0_g1_i2
	TRINITY_DN12448_c0_g1_i2
	TRINITY_DN12448_c0_g1_i9
	TRINITY_DN12449_c0_g1_i1
	TRINITY_DN1246_c0_g1_i21
	TRINITY_DN12465_c0_g1_i2
	TRINITY_DN1248_c0_g2_i4
	TRINITY_DN1249_c0_g1_i9
	TRINITY_DN12497_c0_g1_i6
	TRINITY_DN1250_c1_g1_i13
	TRINITY_DN12507_c0_g1_i1
	TRINITY_DN12521_c0_g1_i1
	TRINITY_DN12522_c0_g1_i1
	TRINITY_DN12526_c0_g1_i1
	TRINITY_DN12529_c0_g1_i11
	TRINITY_DN12533_c0_g1_i1
	TRINITY_DN12542_c0_g1_i11
	TRINITY_DN12557_c0_g1_i1
	TRINITY_DN1256_c1_g1_i1
	TRINITY_DN12562_c3_g2_i1
	TRINITY_DN12562_c3_g2_i3
	TRINITY_DN1257_c1_g1_i17
	TRINITY_DN1258_c0_g1_i12
	TRINITY_DN12583_c0_g1_i2
	TRINITY_DN12586_c0_g1_i1
	TRINITY_DN12586_c0_g1_i15
	TRINITY_DN12594_c0_g2_i3
	TRINITY_DN12604_c1_g2_i1
	TRINITY_DN12605_c0_g1_i7
	TRINITY_DN12608_c0_g1_i2
	TRINITY_DN12610_c1_g2_i1
	TRINITY_DN12611_c0_g1_i6
	TRINITY_DN12619_c0_g1_i4
	TRINITY_DN12621_c0_g1_i1
	TRINITY_DN12626_c0_g1_i12
	TRINITY_DN1263_c0_g1_i4
	TRINITY_DN12632_c3_g1_i1
	TRINITY_DN12635_c0_g1_i5
	TRINITY_DN12637_c0_g1_i2
	TRINITY_DN12638_c0_g1_i21
	TRINITY_DN12675_c0_g1_i2
	TRINITY_DN12675_c1_g1_i10
	TRINITY_DN12682_c0_g1_i3
	TRINITY_DN12684_c0_g1_i2
	TRINITY_DN12685_c0_g2_i2
	TRINITY_DN12688_c1_g1_i3
	TRINITY_DN1269_c0_g1_i1
	TRINITY_DN12693_c0_g2_i1
	TRINITY_DN12699_c0_g2_i2
	TRINITY_DN127_c0_g1_i6
	TRINITY_DN12700_c0_g1_i11
	TRINITY_DN12705_c0_g1_i11
	TRINITY_DN12705_c0_g1_i9
	TRINITY_DN12706_c0_g1_i3
	TRINITY_DN1271_c0_g1_i2
	TRINITY_DN12715_c0_g1_i7
	TRINITY_DN12725_c1_g1_i2
	TRINITY_DN1273_c1_g1_i9
	TRINITY_DN12732_c0_g1_i1
	TRINITY_DN12744_c0_g1_i4
	TRINITY_DN12745_c0_g2_i1
	TRINITY_DN12747_c0_g1_i3
	TRINITY_DN12751_c0_g1_i1
	TRINITY_DN12760_c0_g1_i10
	TRINITY_DN12766_c0_g1_i2
	TRINITY_DN12767_c0_g1_i12
	TRINITY_DN12771_c0_g1_i24
	TRINITY_DN12772_c1_g2_i1
	TRINITY_DN12776_c0_g1_i105
	TRINITY_DN12781_c0_g1_i44
	TRINITY_DN12786_c0_g1_i4
	TRINITY_DN12787_c0_g1_i11
	TRINITY_DN12794_c0_g2_i1
	TRINITY_DN12794_c0_g2_i6
	TRINITY_DN12818_c0_g3_i2
	TRINITY_DN12825_c1_g1_i1
	TRINITY_DN1283_c0_g1_i4
	TRINITY_DN12847_c0_g1_i4
	TRINITY_DN12853_c0_g1_i3
	TRINITY_DN12855_c1_g1_i2
	TRINITY_DN12864_c0_g1_i2
	TRINITY_DN12869_c0_g1_i6
	TRINITY_DN12873_c0_g1_i14
	TRINITY_DN12874_c0_g1_i1
	TRINITY_DN12877_c1_g2_i1
	TRINITY_DN12883_c0_g1_i10
	TRINITY_DN12888_c0_g2_i4
	TRINITY_DN1289_c1_g1_i1
	TRINITY_DN12890_c0_g1_i2
	TRINITY_DN129_c0_g1_i7
	TRINITY_DN12902_c0_g1_i11
	TRINITY_DN12907_c1_g1_i2
	TRINITY_DN12909_c0_g1_i10
	TRINITY_DN12920_c0_g1_i13
	TRINITY_DN12929_c0_g1_i1
	TRINITY_DN12932_c0_g1_i3
	TRINITY_DN12937_c1_g1_i2
	TRINITY_DN1294_c0_g2_i25
	TRINITY_DN12948_c0_g1_i1
	TRINITY_DN12952_c0_g2_i5
	TRINITY_DN12954_c0_g1_i1
	TRINITY_DN12954_c0_g1_i2
	TRINITY_DN12957_c0_g1_i1
	TRINITY_DN12963_c0_g1_i1
	TRINITY_DN12965_c0_g2_i2
	TRINITY_DN12969_c0_g1_i1
	TRINITY_DN12970_c0_g1_i1
	TRINITY_DN12971_c0_g1_i13
	TRINITY_DN12974_c0_g1_i2
	TRINITY_DN1298_c0_g2_i2
	TRINITY_DN12982_c4_g1_i1
	TRINITY_DN12983_c0_g1_i6
	TRINITY_DN12986_c0_g1_i1
	TRINITY_DN12993_c0_g1_i3
	TRINITY_DN13004_c0_g1_i6
	TRINITY_DN1301_c5_g2_i2
	TRINITY_DN1302_c2_g1_i3
	TRINITY_DN13036_c0_g1_i2
	TRINITY_DN13038_c0_g2_i3
	TRINITY_DN13046_c0_g1_i14
	TRINITY_DN13048_c0_g1_i2
	TRINITY_DN13053_c0_g1_i11
	TRINITY_DN13059_c0_g1_i3
	TRINITY_DN13060_c0_g1_i26
	TRINITY_DN13077_c0_g1_i1
	TRINITY_DN13085_c0_g1_i16
	TRINITY_DN13086_c0_g1_i2
	TRINITY_DN13093_c0_g1_i8
	TRINITY_DN13095_c0_g1_i2
	TRINITY_DN13097_c0_g1_i11
	TRINITY_DN13111_c0_g2_i3
	TRINITY_DN13116_c0_g1_i1
	TRINITY_DN13116_c0_g2_i4
	TRINITY_DN13118_c4_g3_i1
	TRINITY_DN13122_c0_g1_i7
	TRINITY_DN13129_c0_g1_i17
	TRINITY_DN13132_c0_g2_i13
	TRINITY_DN13132_c1_g1_i2
	TRINITY_DN13149_c0_g1_i1
	TRINITY_DN1315_c0_g1_i3
	TRINITY_DN13150_c0_g1_i35
	TRINITY_DN13153_c0_g1_i4
	TRINITY_DN13174_c0_g1_i5
	TRINITY_DN13175_c0_g1_i4
	TRINITY_DN13184_c0_g1_i27
	TRINITY_DN13196_c0_g1_i1
	TRINITY_DN13196_c1_g1_i6
	TRINITY_DN1321_c0_g1_i1
	TRINITY_DN13216_c0_g1_i1
	TRINITY_DN13224_c0_g1_i1
	TRINITY_DN13226_c0_g1_i8
	TRINITY_DN13227_c0_g1_i2
	TRINITY_DN13234_c0_g1_i1
	TRINITY_DN13234_c0_g1_i2
	TRINITY_DN13242_c1_g1_i1
	TRINITY_DN13242_c1_g1_i14
	TRINITY_DN13253_c0_g1_i10
	TRINITY_DN13262_c0_g2_i1
	TRINITY_DN13264_c0_g1_i1
	TRINITY_DN13268_c0_g1_i1
	TRINITY_DN13275_c0_g1_i11
	TRINITY_DN1328_c1_g1_i1
	TRINITY_DN13290_c0_g2_i2
	TRINITY_DN13292_c0_g1_i3
	TRINITY_DN13298_c0_g1_i6
	TRINITY_DN133_c0_g1_i2
	TRINITY_DN1331_c0_g1_i2
	TRINITY_DN13318_c0_g1_i1
	TRINITY_DN13332_c0_g1_i1
	TRINITY_DN13348_c0_g1_i10
	TRINITY_DN13367_c0_g1_i3
	TRINITY_DN13369_c0_g1_i2
	TRINITY_DN13371_c0_g1_i1
	TRINITY_DN13376_c0_g1_i116
	TRINITY_DN13376_c0_g1_i119
	TRINITY_DN13384_c1_g1_i36
	TRINITY_DN13385_c0_g1_i3
	TRINITY_DN13389_c0_g1_i2
	TRINITY_DN13390_c0_g2_i1
	TRINITY_DN13395_c0_g1_i14
	TRINITY_DN134_c0_g3_i3
	TRINITY_DN13406_c0_g1_i1
	TRINITY_DN13409_c0_g1_i4
	TRINITY_DN13414_c0_g1_i1
	TRINITY_DN1342_c0_g1_i20
	TRINITY_DN13422_c0_g1_i13
	TRINITY_DN13423_c0_g1_i2
	TRINITY_DN13427_c0_g2_i2
	TRINITY_DN13429_c0_g1_i10
	TRINITY_DN13437_c0_g1_i10
	TRINITY_DN13438_c0_g1_i3
	TRINITY_DN13451_c0_g1_i9
	TRINITY_DN13452_c0_g2_i1
	TRINITY_DN13456_c0_g1_i12
	TRINITY_DN13458_c0_g1_i13
	TRINITY_DN13459_c2_g1_i4
	TRINITY_DN13460_c1_g1_i1
	TRINITY_DN13461_c0_g1_i1
	TRINITY_DN13468_c0_g2_i1
	TRINITY_DN13486_c0_g1_i23
	TRINITY_DN1349_c1_g1_i3
	TRINITY_DN1349_c1_g2_i1
	TRINITY_DN13491_c1_g2_i2
	TRINITY_DN13494_c0_g1_i5
	TRINITY_DN13496_c0_g1_i2
	TRINITY_DN13499_c0_g1_i7
	TRINITY_DN13499_c0_g2_i1
	TRINITY_DN13501_c1_g2_i1
	TRINITY_DN13507_c2_g1_i1
	TRINITY_DN13511_c0_g1_i15
	TRINITY_DN13512_c0_g2_i7
	TRINITY_DN13515_c0_g1_i5
	TRINITY_DN13519_c0_g2_i1
	TRINITY_DN13519_c0_g3_i4
	TRINITY_DN13520_c1_g1_i10
	TRINITY_DN13520_c1_g1_i14
	TRINITY_DN13539_c0_g1_i4
	TRINITY_DN13540_c2_g1_i2
	TRINITY_DN13546_c0_g1_i2
	TRINITY_DN13551_c0_g1_i11
	TRINITY_DN13555_c0_g1_i2
	TRINITY_DN1357_c0_g1_i11
	TRINITY_DN13574_c0_g1_i2
	TRINITY_DN13578_c0_g1_i9
	TRINITY_DN13586_c0_g1_i14
	TRINITY_DN13586_c0_g1_i25
	TRINITY_DN13589_c0_g1_i3
	TRINITY_DN1359_c1_g1_i4
	TRINITY_DN1359_c2_g1_i6
	TRINITY_DN13596_c0_g1_i2
	TRINITY_DN13597_c0_g1_i3
	TRINITY_DN13598_c1_g2_i1
	TRINITY_DN1360_c1_g1_i2
	TRINITY_DN1360_c4_g1_i11
	TRINITY_DN13601_c0_g1_i13
	TRINITY_DN13602_c0_g1_i3
	TRINITY_DN13603_c0_g1_i3
	TRINITY_DN13605_c0_g1_i4
	TRINITY_DN13611_c0_g1_i2
	TRINITY_DN13626_c0_g1_i1
	TRINITY_DN13636_c0_g2_i3
	TRINITY_DN13640_c0_g1_i12
	TRINITY_DN1365_c3_g1_i12
	TRINITY_DN13659_c0_g1_i1
	TRINITY_DN13662_c0_g1_i9
	TRINITY_DN13670_c0_g2_i1
	TRINITY_DN13670_c0_g2_i4
	TRINITY_DN13682_c0_g1_i16
	TRINITY_DN1369_c0_g1_i10
	TRINITY_DN1369_c0_g1_i12
	TRINITY_DN13702_c0_g3_i3
	TRINITY_DN13702_c1_g1_i2
	TRINITY_DN13715_c1_g1_i2
	TRINITY_DN13717_c0_g1_i1
	TRINITY_DN13721_c0_g1_i16
	TRINITY_DN13721_c0_g1_i23
	TRINITY_DN13731_c0_g2_i2
	TRINITY_DN13743_c0_g1_i1
	TRINITY_DN13756_c1_g1_i2
	TRINITY_DN13762_c0_g2_i2
	TRINITY_DN13764_c0_g1_i5
	TRINITY_DN1377_c1_g1_i1
	TRINITY_DN13774_c0_g1_i11
	TRINITY_DN13774_c0_g1_i3
	TRINITY_DN1379_c0_g1_i4
	TRINITY_DN13801_c0_g1_i6
	TRINITY_DN13804_c2_g1_i1
	TRINITY_DN13818_c0_g1_i2
	TRINITY_DN13818_c0_g2_i3
	TRINITY_DN13818_c0_g2_i5
	TRINITY_DN13821_c1_g1_i10
	TRINITY_DN13831_c0_g2_i2
	TRINITY_DN13832_c0_g1_i12
	TRINITY_DN13837_c0_g1_i6
	TRINITY_DN13839_c0_g1_i3
	TRINITY_DN13842_c0_g1_i3
	TRINITY_DN1385_c0_g1_i3
	TRINITY_DN13857_c0_g2_i22
	TRINITY_DN13867_c0_g1_i1
	TRINITY_DN13868_c1_g1_i1
	TRINITY_DN13870_c0_g1_i29
	TRINITY_DN13879_c0_g1_i1
	TRINITY_DN13883_c0_g2_i2
	TRINITY_DN13891_c0_g1_i2
	TRINITY_DN13897_c0_g1_i2
	TRINITY_DN13897_c0_g1_i4
	TRINITY_DN13898_c1_g1_i1
	TRINITY_DN13899_c0_g1_i2
	TRINITY_DN13901_c0_g1_i14
	TRINITY_DN13904_c0_g1_i14
	TRINITY_DN13909_c0_g1_i8
	TRINITY_DN13914_c0_g1_i7
	TRINITY_DN13915_c0_g1_i2
	TRINITY_DN13916_c0_g1_i5
	TRINITY_DN13917_c0_g1_i2
	TRINITY_DN13924_c0_g1_i2
	TRINITY_DN13925_c0_g1_i2
	TRINITY_DN13927_c0_g1_i1
	TRINITY_DN13935_c0_g1_i2
	TRINITY_DN13946_c0_g2_i22
	TRINITY_DN13951_c1_g1_i2
	TRINITY_DN13952_c0_g1_i5
	TRINITY_DN13953_c0_g1_i1
	TRINITY_DN13958_c0_g1_i7
	TRINITY_DN13962_c1_g1_i2
	TRINITY_DN13968_c1_g1_i23
	TRINITY_DN1397_c0_g1_i5
	TRINITY_DN13970_c0_g1_i6
	TRINITY_DN13971_c0_g2_i5
	TRINITY_DN13972_c0_g1_i11
	TRINITY_DN1398_c0_g1_i5
	TRINITY_DN13984_c0_g1_i1
	TRINITY_DN13985_c0_g1_i1
	TRINITY_DN13992_c0_g3_i1
	TRINITY_DN140_c0_g1_i4
	TRINITY_DN1400_c2_g2_i1
	TRINITY_DN14018_c0_g1_i6
	TRINITY_DN14057_c0_g1_i3
	TRINITY_DN14062_c0_g2_i2
	TRINITY_DN14062_c0_g2_i7
	TRINITY_DN14063_c0_g1_i2
	TRINITY_DN14070_c0_g1_i26
	TRINITY_DN14079_c0_g1_i9
	TRINITY_DN14079_c1_g1_i2
	TRINITY_DN14079_c1_g1_i22
	TRINITY_DN14081_c1_g1_i12
	TRINITY_DN14081_c1_g1_i23
	TRINITY_DN14083_c0_g1_i18
	TRINITY_DN141_c3_g1_i1
	TRINITY_DN1410_c0_g1_i5
	TRINITY_DN14104_c0_g1_i2
	TRINITY_DN14108_c0_g1_i1
	TRINITY_DN14111_c0_g1_i3
	TRINITY_DN14115_c0_g1_i10
	TRINITY_DN14116_c0_g1_i1
	TRINITY_DN14122_c0_g1_i7
	TRINITY_DN14141_c0_g2_i4
	TRINITY_DN14144_c1_g1_i4
	TRINITY_DN14165_c0_g1_i1
	TRINITY_DN14168_c0_g2_i2
	TRINITY_DN14168_c0_g3_i1
	TRINITY_DN1417_c0_g1_i10
	TRINITY_DN1417_c0_g1_i35
	TRINITY_DN14182_c0_g1_i1
	TRINITY_DN14184_c0_g1_i10
	TRINITY_DN14185_c0_g1_i10
	TRINITY_DN1419_c0_g1_i1
	TRINITY_DN1419_c0_g1_i10
	TRINITY_DN14192_c0_g1_i2
	TRINITY_DN14194_c0_g2_i3
	TRINITY_DN142_c0_g1_i16
	TRINITY_DN14209_c0_g1_i4
	TRINITY_DN14210_c0_g1_i1
	TRINITY_DN14212_c1_g1_i2
	TRINITY_DN14230_c0_g1_i1
	TRINITY_DN14231_c0_g1_i1
	TRINITY_DN14233_c0_g1_i5
	TRINITY_DN14237_c0_g1_i5
	TRINITY_DN14242_c0_g1_i10
	TRINITY_DN14249_c0_g2_i1
	TRINITY_DN14250_c0_g1_i1
	TRINITY_DN14258_c0_g2_i1
	TRINITY_DN1426_c0_g1_i12
	TRINITY_DN14270_c0_g1_i13
	TRINITY_DN14273_c0_g1_i1
	TRINITY_DN14277_c0_g1_i1
	TRINITY_DN14288_c0_g1_i2
	TRINITY_DN14290_c0_g1_i18
	TRINITY_DN14292_c0_g1_i7
	TRINITY_DN14292_c0_g2_i1
	TRINITY_DN14294_c0_g1_i13
	TRINITY_DN14297_c0_g1_i25
	TRINITY_DN14297_c0_g1_i28
	TRINITY_DN14299_c0_g1_i15
	TRINITY_DN14311_c1_g1_i4
	TRINITY_DN14314_c0_g1_i3
	TRINITY_DN14331_c0_g1_i11
	TRINITY_DN14331_c0_g1_i2
	TRINITY_DN1434_c0_g1_i17
	TRINITY_DN14344_c0_g1_i11
	TRINITY_DN14349_c0_g1_i21
	TRINITY_DN1436_c2_g2_i1
	TRINITY_DN14365_c0_g1_i10
	TRINITY_DN14372_c0_g1_i11
	TRINITY_DN14373_c0_g1_i7
	TRINITY_DN14373_c1_g1_i1
	TRINITY_DN14374_c1_g1_i2
	TRINITY_DN14380_c0_g1_i8
	TRINITY_DN14380_c0_g2_i5
	TRINITY_DN14389_c0_g1_i13
	TRINITY_DN14395_c0_g2_i1
	TRINITY_DN14407_c0_g2_i1
	TRINITY_DN14419_c0_g1_i2
	TRINITY_DN14425_c0_g1_i3
	TRINITY_DN14432_c0_g1_i3
	TRINITY_DN14433_c0_g1_i1
	TRINITY_DN14439_c0_g1_i4
	TRINITY_DN14442_c0_g1_i2
	TRINITY_DN14445_c0_g1_i6
	TRINITY_DN14449_c1_g1_i1
	TRINITY_DN14450_c0_g1_i10
	TRINITY_DN14463_c0_g2_i1
	TRINITY_DN14468_c0_g1_i3
	TRINITY_DN14477_c0_g1_i7
	TRINITY_DN1448_c0_g2_i2
	TRINITY_DN14482_c1_g1_i3
	TRINITY_DN14486_c0_g1_i2
	TRINITY_DN14487_c0_g1_i11
	TRINITY_DN14487_c0_g1_i5
	TRINITY_DN1449_c0_g1_i10
	TRINITY_DN14498_c0_g1_i5
	TRINITY_DN14504_c0_g1_i12
	TRINITY_DN14521_c0_g1_i6
	TRINITY_DN14521_c1_g1_i13
	TRINITY_DN14524_c0_g2_i1
	TRINITY_DN14528_c0_g1_i6
	TRINITY_DN14529_c0_g1_i22
	TRINITY_DN1453_c0_g1_i3
	TRINITY_DN14531_c1_g1_i2
	TRINITY_DN14537_c0_g1_i2
	TRINITY_DN14539_c0_g2_i1
	TRINITY_DN14545_c0_g1_i3
	TRINITY_DN14560_c0_g1_i5
	TRINITY_DN14560_c0_g1_i7
	TRINITY_DN14560_c1_g1_i2
	TRINITY_DN14564_c0_g1_i3
	TRINITY_DN14571_c0_g1_i12
	TRINITY_DN14574_c1_g1_i11
	TRINITY_DN14580_c0_g4_i1
	TRINITY_DN14591_c0_g2_i1
	TRINITY_DN14597_c0_g1_i10
	TRINITY_DN146_c0_g1_i5
	TRINITY_DN14600_c0_g1_i3
	TRINITY_DN14618_c0_g1_i9
	TRINITY_DN14628_c0_g1_i19
	TRINITY_DN14629_c0_g2_i1
	TRINITY_DN14632_c0_g1_i14
	TRINITY_DN14637_c0_g1_i8
	TRINITY_DN14655_c0_g2_i2
	TRINITY_DN14658_c0_g2_i7
	TRINITY_DN14665_c0_g1_i2
	TRINITY_DN14671_c0_g1_i10
	TRINITY_DN14672_c0_g2_i1
	TRINITY_DN14684_c0_g1_i1
	TRINITY_DN14696_c0_g2_i10
	TRINITY_DN14714_c0_g1_i5
	TRINITY_DN14724_c0_g1_i12
	TRINITY_DN14728_c0_g1_i3
	TRINITY_DN14729_c0_g1_i24
	TRINITY_DN14738_c0_g1_i15
	TRINITY_DN14741_c0_g1_i8
	TRINITY_DN14753_c2_g1_i2
	TRINITY_DN14754_c0_g1_i13
	TRINITY_DN14755_c0_g1_i1
	TRINITY_DN14765_c0_g1_i1
	TRINITY_DN14771_c0_g1_i2
	TRINITY_DN14779_c0_g4_i1
	TRINITY_DN1478_c0_g1_i1
	TRINITY_DN14781_c0_g1_i1
	TRINITY_DN14782_c0_g1_i10
	TRINITY_DN14784_c0_g1_i5
	TRINITY_DN14804_c0_g1_i14
	TRINITY_DN14811_c0_g1_i1
	TRINITY_DN14812_c0_g1_i10
	TRINITY_DN14813_c0_g1_i7
	TRINITY_DN14820_c0_g1_i4
	TRINITY_DN14822_c0_g1_i1
	TRINITY_DN14824_c0_g1_i22
	TRINITY_DN14825_c2_g1_i1
	TRINITY_DN14827_c0_g1_i2
	TRINITY_DN1483_c0_g1_i6
	TRINITY_DN14841_c0_g1_i3
	TRINITY_DN14841_c0_g2_i3
	TRINITY_DN14842_c0_g1_i13
	TRINITY_DN14858_c0_g1_i1
	TRINITY_DN14868_c0_g2_i1
	TRINITY_DN14877_c0_g1_i2
	TRINITY_DN14890_c0_g1_i1
	TRINITY_DN14898_c1_g1_i5
	TRINITY_DN14908_c0_g1_i1
	TRINITY_DN14920_c0_g1_i2
	TRINITY_DN14920_c0_g2_i5
	TRINITY_DN14928_c0_g1_i4
	TRINITY_DN14935_c0_g1_i5
	TRINITY_DN14943_c0_g1_i1
	TRINITY_DN14946_c0_g1_i2
	TRINITY_DN1496_c0_g1_i3
	TRINITY_DN14963_c0_g1_i56
	TRINITY_DN1497_c0_g1_i19
	TRINITY_DN14970_c0_g1_i6
	TRINITY_DN14972_c0_g1_i10
	TRINITY_DN14973_c0_g1_i1
	TRINITY_DN14984_c0_g1_i12
	TRINITY_DN14996_c0_g1_i3
	TRINITY_DN14996_c0_g1_i6
	TRINITY_DN14997_c0_g1_i23
	TRINITY_DN14999_c0_g1_i1
	TRINITY_DN150_c0_g1_i5
	TRINITY_DN15006_c0_g2_i8
	TRINITY_DN1501_c0_g1_i3
	TRINITY_DN15028_c0_g2_i2
	TRINITY_DN15032_c0_g1_i1
	TRINITY_DN1505_c0_g1_i17
	TRINITY_DN15072_c0_g1_i2
	TRINITY_DN15077_c0_g1_i2
	TRINITY_DN15077_c0_g1_i3
	TRINITY_DN15088_c0_g1_i10
	TRINITY_DN15091_c0_g1_i2
	TRINITY_DN15095_c0_g1_i5
	TRINITY_DN15098_c0_g1_i11
	TRINITY_DN1510_c0_g1_i13
	TRINITY_DN15100_c0_g1_i4
	TRINITY_DN15101_c0_g1_i1
	TRINITY_DN15101_c0_g1_i3
	TRINITY_DN15104_c0_g1_i3
	TRINITY_DN15104_c2_g1_i1
	TRINITY_DN15107_c0_g1_i4
	TRINITY_DN15108_c1_g1_i1
	TRINITY_DN15111_c0_g1_i1
	TRINITY_DN15125_c0_g1_i13
	TRINITY_DN15126_c0_g1_i1
	TRINITY_DN15130_c0_g1_i5
	TRINITY_DN15133_c2_g1_i1
	TRINITY_DN15141_c0_g1_i76
	TRINITY_DN15141_c0_g1_i83
	TRINITY_DN15143_c0_g1_i1
	TRINITY_DN15147_c0_g2_i2
	TRINITY_DN1515_c0_g1_i22
	TRINITY_DN15151_c2_g1_i5
	TRINITY_DN15153_c1_g1_i3
	TRINITY_DN15159_c0_g1_i2
	TRINITY_DN15173_c1_g1_i1
	TRINITY_DN15185_c1_g1_i1
	TRINITY_DN15187_c0_g1_i4
	TRINITY_DN15190_c0_g1_i18
	TRINITY_DN15190_c0_g1_i5
	TRINITY_DN152_c6_g1_i11
	TRINITY_DN152_c6_g1_i3
	TRINITY_DN15207_c0_g1_i4
	TRINITY_DN15207_c0_g1_i5
	TRINITY_DN15208_c0_g2_i3
	TRINITY_DN15209_c0_g1_i11
	TRINITY_DN15209_c0_g1_i5
	TRINITY_DN15210_c0_g1_i3
	TRINITY_DN15216_c0_g1_i1
	TRINITY_DN15226_c0_g2_i7
	TRINITY_DN15235_c0_g1_i10
	TRINITY_DN15240_c0_g1_i3
	TRINITY_DN15253_c0_g1_i25
	TRINITY_DN15255_c0_g1_i2
	TRINITY_DN15272_c0_g1_i1
	TRINITY_DN15276_c0_g1_i3
	TRINITY_DN15284_c0_g1_i1
	TRINITY_DN15292_c0_g1_i1
	TRINITY_DN15292_c0_g1_i2
	TRINITY_DN15293_c0_g1_i4
	TRINITY_DN153_c0_g1_i3
	TRINITY_DN1530_c0_g1_i16
	TRINITY_DN15306_c0_g2_i1
	TRINITY_DN15318_c0_g2_i1
	TRINITY_DN15332_c0_g1_i20
	TRINITY_DN15360_c2_g1_i1
	TRINITY_DN15362_c0_g1_i1
	TRINITY_DN15367_c0_g1_i2
	TRINITY_DN15373_c0_g1_i1
	TRINITY_DN15386_c0_g1_i1
	TRINITY_DN15399_c0_g2_i1
	TRINITY_DN15403_c0_g2_i1
	TRINITY_DN15403_c1_g1_i2
	TRINITY_DN15408_c0_g1_i3
	TRINITY_DN15414_c0_g3_i1
	TRINITY_DN15416_c0_g1_i13
	TRINITY_DN15423_c0_g1_i8
	TRINITY_DN15428_c0_g1_i3
	TRINITY_DN15430_c0_g1_i10
	TRINITY_DN15443_c0_g1_i13
	TRINITY_DN15445_c0_g1_i2
	TRINITY_DN15459_c0_g1_i1
	TRINITY_DN15460_c0_g1_i10
	TRINITY_DN15464_c0_g1_i2
	TRINITY_DN15468_c0_g1_i2
	TRINITY_DN15476_c0_g1_i11
	TRINITY_DN15484_c0_g1_i1
	TRINITY_DN15489_c0_g1_i4
	TRINITY_DN1549_c0_g1_i20
	TRINITY_DN155_c0_g1_i1
	TRINITY_DN15503_c0_g1_i3
	TRINITY_DN15509_c1_g1_i3
	TRINITY_DN15513_c0_g1_i3
	TRINITY_DN15517_c0_g1_i11
	TRINITY_DN15526_c0_g1_i35
	TRINITY_DN1553_c0_g1_i1
	TRINITY_DN15533_c0_g1_i9
	TRINITY_DN15536_c0_g1_i3
	TRINITY_DN1555_c0_g1_i10
	TRINITY_DN15572_c0_g1_i1
	TRINITY_DN1558_c3_g1_i2
	TRINITY_DN15599_c0_g1_i4
	TRINITY_DN1560_c0_g1_i1
	TRINITY_DN15610_c1_g3_i1
	TRINITY_DN15630_c2_g1_i3
	TRINITY_DN1564_c0_g1_i1
	TRINITY_DN1565_c2_g1_i11
	TRINITY_DN15668_c1_g2_i1
	TRINITY_DN15681_c0_g1_i18
	TRINITY_DN15685_c0_g1_i10
	TRINITY_DN15686_c0_g1_i4
	TRINITY_DN15693_c0_g1_i2
	TRINITY_DN15695_c1_g1_i4
	TRINITY_DN15708_c0_g2_i1
	TRINITY_DN15708_c0_g2_i2
	TRINITY_DN15709_c0_g1_i1
	TRINITY_DN15728_c0_g3_i2
	TRINITY_DN1573_c0_g1_i1
	TRINITY_DN15736_c0_g1_i2
	TRINITY_DN15745_c0_g1_i1
	TRINITY_DN15755_c0_g2_i1
	TRINITY_DN1577_c0_g1_i1
	TRINITY_DN15798_c2_g1_i2
	TRINITY_DN15799_c0_g2_i1
	TRINITY_DN15808_c0_g1_i7
	TRINITY_DN15809_c0_g1_i12
	TRINITY_DN15814_c0_g1_i11
	TRINITY_DN15822_c0_g1_i1
	TRINITY_DN15835_c0_g1_i4
	TRINITY_DN15840_c0_g1_i7
	TRINITY_DN15841_c0_g1_i1
	TRINITY_DN15844_c0_g1_i43
	TRINITY_DN1585_c0_g1_i1
	TRINITY_DN1585_c0_g1_i27
	TRINITY_DN15850_c0_g1_i1
	TRINITY_DN15850_c0_g1_i12
	TRINITY_DN15852_c0_g1_i13
	TRINITY_DN15862_c0_g1_i2
	TRINITY_DN15867_c0_g2_i6
	TRINITY_DN1588_c0_g1_i10
	TRINITY_DN15891_c0_g1_i2
	TRINITY_DN15899_c0_g2_i4
	TRINITY_DN15914_c0_g2_i1
	TRINITY_DN15922_c0_g1_i1
	TRINITY_DN15925_c0_g1_i3
	TRINITY_DN1593_c0_g1_i1
	TRINITY_DN15934_c0_g1_i12
	TRINITY_DN15944_c0_g1_i1
	TRINITY_DN15948_c0_g2_i1
	TRINITY_DN15963_c0_g1_i1
	TRINITY_DN15984_c1_g1_i4
	TRINITY_DN15995_c0_g1_i11
	TRINITY_DN15996_c0_g1_i2
	TRINITY_DN16_c0_g1_i10
	TRINITY_DN16_c2_g1_i2
	TRINITY_DN1600_c0_g1_i5
	TRINITY_DN16001_c0_g3_i1
	TRINITY_DN16005_c0_g2_i10
	TRINITY_DN16007_c0_g1_i8
	TRINITY_DN16007_c0_g1_i9
	TRINITY_DN16028_c0_g1_i1
	TRINITY_DN1604_c0_g1_i2
	TRINITY_DN16040_c0_g1_i2
	TRINITY_DN16050_c0_g1_i1
	TRINITY_DN16051_c0_g2_i1
	TRINITY_DN16053_c0_g1_i1
	TRINITY_DN16058_c0_g1_i5
	TRINITY_DN16063_c0_g1_i10
	TRINITY_DN16065_c0_g1_i1
	TRINITY_DN1612_c3_g1_i10
	TRINITY_DN16126_c0_g1_i4
	TRINITY_DN1616_c0_g1_i2
	TRINITY_DN16168_c0_g1_i17
	TRINITY_DN16170_c0_g1_i10
	TRINITY_DN16174_c0_g1_i5
	TRINITY_DN16179_c0_g1_i2
	TRINITY_DN1620_c0_g1_i11
	TRINITY_DN1620_c1_g1_i25
	TRINITY_DN16214_c0_g1_i2
	TRINITY_DN16240_c0_g2_i1
	TRINITY_DN16245_c0_g1_i3
	TRINITY_DN16249_c0_g1_i2
	TRINITY_DN16295_c0_g1_i10
	TRINITY_DN16304_c0_g1_i1
	TRINITY_DN16305_c0_g1_i5
	TRINITY_DN16309_c0_g1_i1
	TRINITY_DN1633_c0_g2_i7
	TRINITY_DN16330_c0_g2_i4
	TRINITY_DN16350_c0_g1_i7
	TRINITY_DN16366_c0_g1_i1
	TRINITY_DN1639_c0_g1_i17
	TRINITY_DN1640_c0_g1_i11
	TRINITY_DN16406_c0_g2_i1
	TRINITY_DN16410_c0_g1_i1
	TRINITY_DN16413_c1_g1_i7
	TRINITY_DN16416_c0_g1_i10
	TRINITY_DN16422_c0_g1_i1
	TRINITY_DN16432_c0_g1_i1
	TRINITY_DN16439_c0_g1_i1
	TRINITY_DN16444_c0_g1_i1
	TRINITY_DN16458_c0_g1_i1
	TRINITY_DN16468_c1_g1_i1
	TRINITY_DN16486_c0_g1_i4
	TRINITY_DN16491_c0_g2_i1
	TRINITY_DN16501_c0_g3_i1
	TRINITY_DN16501_c1_g1_i2
	TRINITY_DN16502_c0_g2_i12
	TRINITY_DN1651_c0_g1_i6
	TRINITY_DN16513_c1_g1_i3
	TRINITY_DN16516_c0_g1_i1
	TRINITY_DN16522_c0_g1_i29
	TRINITY_DN16528_c0_g1_i4
	TRINITY_DN16531_c0_g1_i1
	TRINITY_DN16556_c0_g1_i14
	TRINITY_DN16560_c0_g1_i2
	TRINITY_DN16561_c1_g1_i1
	TRINITY_DN16562_c0_g1_i1
	TRINITY_DN16582_c0_g1_i13
	TRINITY_DN166_c0_g1_i1
	TRINITY_DN16606_c0_g1_i1
	TRINITY_DN16607_c0_g1_i1
	TRINITY_DN16665_c0_g1_i1
	TRINITY_DN16665_c0_g1_i11
	TRINITY_DN16667_c0_g1_i3
	TRINITY_DN1667_c0_g1_i4
	TRINITY_DN16683_c2_g1_i1
	TRINITY_DN16687_c0_g1_i4
	TRINITY_DN16687_c0_g2_i4
	TRINITY_DN16689_c0_g1_i2
	TRINITY_DN16696_c0_g1_i35
	TRINITY_DN167_c5_g1_i19
	TRINITY_DN167_c5_g1_i5
	TRINITY_DN1670_c2_g1_i2
	TRINITY_DN16712_c0_g1_i1
	TRINITY_DN16712_c0_g1_i2
	TRINITY_DN16714_c0_g1_i16
	TRINITY_DN16714_c0_g1_i23
	TRINITY_DN16715_c0_g1_i7
	TRINITY_DN16719_c0_g2_i2
	TRINITY_DN16735_c0_g1_i3
	TRINITY_DN16744_c0_g2_i5
	TRINITY_DN16757_c0_g1_i4
	TRINITY_DN1676_c0_g1_i13
	TRINITY_DN16812_c0_g1_i5
	TRINITY_DN16812_c0_g1_i6
	TRINITY_DN1682_c0_g1_i8
	TRINITY_DN16820_c0_g1_i2
	TRINITY_DN16820_c0_g2_i2
	TRINITY_DN16840_c0_g1_i34
	TRINITY_DN16851_c0_g1_i1
	TRINITY_DN16862_c0_g2_i2
	TRINITY_DN16909_c0_g1_i12
	TRINITY_DN16921_c0_g1_i1
	TRINITY_DN16922_c0_g2_i1
	TRINITY_DN16924_c0_g1_i1
	TRINITY_DN16931_c0_g1_i4
	TRINITY_DN16955_c0_g1_i1
	TRINITY_DN16960_c0_g1_i2
	TRINITY_DN16970_c0_g2_i4
	TRINITY_DN16984_c1_g1_i2
	TRINITY_DN16984_c1_g2_i14
	TRINITY_DN170_c0_g1_i33
	TRINITY_DN17008_c0_g1_i3
	TRINITY_DN17008_c0_g1_i9
	TRINITY_DN17017_c0_g1_i14
	TRINITY_DN17018_c0_g1_i1
	TRINITY_DN17019_c0_g1_i2
	TRINITY_DN1702_c0_g1_i1
	TRINITY_DN1702_c0_g2_i1
	TRINITY_DN17027_c0_g1_i10
	TRINITY_DN17039_c0_g2_i3
	TRINITY_DN17043_c3_g1_i2
	TRINITY_DN1705_c0_g1_i28
	TRINITY_DN17067_c0_g1_i11
	TRINITY_DN17072_c0_g1_i3
	TRINITY_DN17083_c0_g1_i2
	TRINITY_DN17120_c0_g1_i3
	TRINITY_DN17134_c0_g1_i5
	TRINITY_DN17146_c0_g1_i1
	TRINITY_DN17153_c0_g2_i1
	TRINITY_DN17158_c1_g1_i3
	TRINITY_DN17194_c0_g1_i1
	TRINITY_DN17234_c0_g1_i3
	TRINITY_DN17236_c0_g1_i12
	TRINITY_DN17236_c0_g1_i4
	TRINITY_DN17244_c0_g1_i2
	TRINITY_DN17259_c0_g1_i5
	TRINITY_DN1727_c0_g1_i2
	TRINITY_DN17281_c0_g1_i2
	TRINITY_DN17299_c0_g1_i1
	TRINITY_DN17313_c0_g1_i18
	TRINITY_DN1733_c0_g1_i2
	TRINITY_DN17347_c0_g1_i1
	TRINITY_DN17357_c0_g1_i1
	TRINITY_DN1736_c0_g2_i4
	TRINITY_DN1736_c1_g2_i1
	TRINITY_DN17360_c1_g1_i5
	TRINITY_DN17368_c0_g2_i3
	TRINITY_DN17369_c0_g1_i11
	TRINITY_DN17378_c0_g1_i3
	TRINITY_DN17382_c0_g2_i1
	TRINITY_DN17389_c0_g1_i1
	TRINITY_DN17391_c0_g1_i10
	TRINITY_DN17397_c0_g1_i4
	TRINITY_DN1740_c0_g1_i10
	TRINITY_DN1741_c0_g1_i12
	TRINITY_DN1741_c0_g1_i4
	TRINITY_DN1742_c0_g1_i1
	TRINITY_DN1742_c1_g1_i1
	TRINITY_DN1744_c1_g1_i10
	TRINITY_DN17445_c0_g1_i13
	TRINITY_DN17445_c0_g2_i1
	TRINITY_DN17459_c2_g1_i9
	TRINITY_DN1746_c0_g1_i11
	TRINITY_DN17463_c1_g1_i11
	TRINITY_DN1747_c0_g1_i3
	TRINITY_DN17493_c0_g1_i4
	TRINITY_DN17494_c0_g1_i4
	TRINITY_DN17541_c0_g1_i2
	TRINITY_DN17547_c0_g1_i1
	TRINITY_DN1755_c0_g2_i2
	TRINITY_DN1755_c1_g1_i1
	TRINITY_DN17551_c0_g1_i2
	TRINITY_DN17552_c0_g1_i2
	TRINITY_DN17559_c0_g1_i15
	TRINITY_DN17570_c0_g1_i3
	TRINITY_DN17594_c0_g1_i10
	TRINITY_DN17597_c0_g1_i1
	TRINITY_DN17599_c0_g1_i11
	TRINITY_DN17605_c2_g1_i2
	TRINITY_DN17610_c0_g1_i2
	TRINITY_DN17618_c0_g1_i5
	TRINITY_DN1762_c0_g1_i11
	TRINITY_DN17621_c0_g1_i2
	TRINITY_DN17631_c1_g2_i11
	TRINITY_DN17636_c0_g2_i1
	TRINITY_DN17639_c0_g1_i6
	TRINITY_DN1765_c1_g1_i12
	TRINITY_DN1766_c0_g2_i5
	TRINITY_DN1766_c2_g1_i1
	TRINITY_DN17684_c0_g1_i1
	TRINITY_DN17704_c0_g1_i1
	TRINITY_DN17719_c0_g1_i4
	TRINITY_DN17730_c0_g3_i1
	TRINITY_DN17740_c0_g1_i3
	TRINITY_DN17742_c0_g2_i2
	TRINITY_DN17747_c0_g1_i1
	TRINITY_DN17751_c0_g2_i11
	TRINITY_DN17751_c0_g2_i4
	TRINITY_DN17754_c0_g1_i11
	TRINITY_DN17755_c1_g1_i1
	TRINITY_DN17776_c0_g3_i5
	TRINITY_DN17810_c0_g1_i10
	TRINITY_DN17840_c0_g1_i1
	TRINITY_DN17862_c0_g1_i2
	TRINITY_DN17863_c0_g1_i3
	TRINITY_DN17871_c0_g2_i1
	TRINITY_DN17883_c0_g1_i1
	TRINITY_DN17888_c0_g2_i1
	TRINITY_DN1790_c0_g1_i4
	TRINITY_DN17906_c0_g1_i11
	TRINITY_DN17920_c2_g1_i5
	TRINITY_DN17927_c0_g1_i1
	TRINITY_DN17929_c0_g2_i2
	TRINITY_DN1793_c1_g1_i12
	TRINITY_DN17937_c0_g1_i1
	TRINITY_DN17937_c1_g1_i24
	TRINITY_DN17948_c0_g1_i4
	TRINITY_DN17965_c0_g1_i3
	TRINITY_DN17980_c0_g1_i1
	TRINITY_DN17989_c0_g1_i6
	TRINITY_DN17994_c0_g1_i8
	TRINITY_DN17998_c0_g1_i1
	TRINITY_DN180_c0_g2_i1
	TRINITY_DN18001_c0_g1_i4
	TRINITY_DN18002_c1_g1_i1
	TRINITY_DN18003_c0_g3_i1
	TRINITY_DN18007_c0_g1_i1
	TRINITY_DN18008_c0_g1_i12
	TRINITY_DN18013_c0_g2_i1
	TRINITY_DN18017_c0_g1_i2
	TRINITY_DN18019_c0_g1_i2
	TRINITY_DN18030_c0_g1_i1
	TRINITY_DN18034_c0_g1_i1
	TRINITY_DN18044_c0_g1_i1
	TRINITY_DN18063_c0_g2_i1
	TRINITY_DN18078_c0_g2_i1
	TRINITY_DN18079_c0_g1_i1
	TRINITY_DN18079_c0_g1_i2
	TRINITY_DN1808_c0_g1_i1
	TRINITY_DN18081_c0_g1_i11
	TRINITY_DN18082_c0_g1_i12
	TRINITY_DN18089_c0_g1_i19
	TRINITY_DN18098_c0_g2_i5
	TRINITY_DN181_c0_g1_i1
	TRINITY_DN1810_c0_g1_i5
	TRINITY_DN18105_c0_g1_i1
	TRINITY_DN18108_c0_g1_i2
	TRINITY_DN1814_c0_g1_i2
	TRINITY_DN18151_c0_g1_i2
	TRINITY_DN18169_c0_g1_i15
	TRINITY_DN1817_c0_g1_i11
	TRINITY_DN1819_c0_g1_i11
	TRINITY_DN18197_c0_g1_i1
	TRINITY_DN182_c0_g1_i10
	TRINITY_DN18202_c0_g1_i17
	TRINITY_DN18224_c0_g1_i1
	TRINITY_DN18229_c0_g1_i2
	TRINITY_DN18253_c0_g1_i1
	TRINITY_DN18265_c0_g1_i8
	TRINITY_DN18298_c0_g1_i8
	TRINITY_DN1830_c0_g3_i1
	TRINITY_DN18301_c0_g1_i1
	TRINITY_DN18304_c0_g2_i1
	TRINITY_DN18309_c0_g1_i1
	TRINITY_DN18340_c0_g1_i1
	TRINITY_DN18342_c0_g1_i12
	TRINITY_DN18347_c0_g1_i10
	TRINITY_DN18351_c0_g1_i2
	TRINITY_DN18358_c0_g1_i4
	TRINITY_DN18358_c0_g1_i7
	TRINITY_DN18358_c0_g3_i1
	TRINITY_DN18365_c0_g1_i10
	TRINITY_DN18378_c0_g1_i18
	TRINITY_DN18378_c0_g1_i3
	TRINITY_DN18378_c0_g2_i5
	TRINITY_DN1839_c0_g1_i1
	TRINITY_DN18391_c0_g2_i4
	TRINITY_DN18412_c0_g1_i19
	TRINITY_DN1842_c0_g1_i1
	TRINITY_DN1843_c0_g1_i17
	TRINITY_DN18433_c0_g1_i3
	TRINITY_DN18437_c0_g2_i4
	TRINITY_DN18449_c0_g1_i5
	TRINITY_DN18452_c0_g1_i8
	TRINITY_DN18456_c0_g1_i4
	TRINITY_DN18458_c0_g2_i1
	TRINITY_DN1846_c0_g1_i6
	TRINITY_DN18465_c0_g1_i1
	TRINITY_DN18511_c0_g1_i1
	TRINITY_DN18511_c0_g1_i6
	TRINITY_DN18514_c0_g1_i1
	TRINITY_DN18521_c0_g2_i3
	TRINITY_DN18521_c1_g1_i6
	TRINITY_DN18529_c0_g1_i1
	TRINITY_DN18536_c0_g1_i1
	TRINITY_DN18539_c0_g1_i2
	TRINITY_DN18540_c0_g1_i11
	TRINITY_DN1855_c0_g2_i3
	TRINITY_DN18562_c1_g1_i1
	TRINITY_DN18577_c0_g1_i2
	TRINITY_DN18589_c0_g1_i5
	TRINITY_DN18593_c0_g2_i4
	TRINITY_DN18606_c0_g1_i2
	TRINITY_DN18608_c0_g1_i2
	TRINITY_DN18608_c1_g1_i2
	TRINITY_DN18633_c1_g2_i4
	TRINITY_DN18651_c0_g1_i4
	TRINITY_DN1871_c1_g1_i14
	TRINITY_DN18710_c0_g1_i4
	TRINITY_DN18721_c0_g1_i3
	TRINITY_DN1875_c0_g1_i18
	TRINITY_DN1875_c0_g1_i23
	TRINITY_DN18750_c0_g1_i2
	TRINITY_DN18753_c0_g1_i1
	TRINITY_DN18753_c1_g1_i1
	TRINITY_DN18757_c0_g1_i2
	TRINITY_DN18770_c0_g1_i2
	TRINITY_DN18773_c0_g1_i1
	TRINITY_DN18775_c0_g1_i3
	TRINITY_DN18791_c0_g1_i1
	TRINITY_DN18791_c2_g1_i1
	TRINITY_DN18793_c0_g2_i2
	TRINITY_DN18817_c0_g1_i4
	TRINITY_DN18822_c0_g1_i1
	TRINITY_DN18823_c0_g2_i1
	TRINITY_DN18837_c0_g1_i1
	TRINITY_DN18845_c0_g1_i1
	TRINITY_DN18847_c0_g1_i1
	TRINITY_DN18852_c0_g1_i1
	TRINITY_DN18854_c0_g1_i1
	TRINITY_DN18862_c0_g1_i3
	TRINITY_DN18869_c0_g1_i13
	TRINITY_DN18894_c0_g2_i1
	TRINITY_DN18931_c0_g1_i2
	TRINITY_DN18931_c0_g1_i6
	TRINITY_DN18949_c0_g1_i2
	TRINITY_DN18972_c0_g1_i1
	TRINITY_DN18979_c0_g2_i2
	TRINITY_DN18991_c1_g1_i5
	TRINITY_DN18996_c0_g2_i3
	TRINITY_DN19001_c0_g1_i1
	TRINITY_DN19004_c0_g1_i1
	TRINITY_DN1904_c0_g1_i12
	TRINITY_DN19042_c0_g1_i1
	TRINITY_DN19066_c0_g1_i2
	TRINITY_DN1907_c1_g1_i2
	TRINITY_DN19073_c0_g1_i3
	TRINITY_DN19084_c0_g1_i7
	TRINITY_DN19084_c0_g2_i11
	TRINITY_DN19085_c0_g1_i1
	TRINITY_DN19085_c1_g1_i1
	TRINITY_DN19097_c0_g1_i10
	TRINITY_DN19099_c0_g1_i1
	TRINITY_DN19103_c0_g2_i4
	TRINITY_DN1912_c0_g1_i1
	TRINITY_DN19144_c0_g1_i4
	TRINITY_DN19166_c0_g1_i2
	TRINITY_DN19186_c1_g1_i2
	TRINITY_DN19196_c0_g1_i2
	TRINITY_DN19206_c0_g1_i3
	TRINITY_DN19212_c0_g1_i13
	TRINITY_DN19214_c0_g1_i21
	TRINITY_DN19217_c0_g1_i1
	TRINITY_DN19232_c0_g1_i1
	TRINITY_DN19244_c0_g1_i1
	TRINITY_DN19267_c0_g1_i10
	TRINITY_DN1928_c0_g1_i5
	TRINITY_DN19297_c0_g1_i12
	TRINITY_DN1931_c0_g1_i1
	TRINITY_DN1931_c0_g1_i11
	TRINITY_DN19333_c0_g1_i1
	TRINITY_DN19343_c0_g2_i11
	TRINITY_DN1935_c0_g1_i5
	TRINITY_DN19368_c0_g1_i1
	TRINITY_DN19392_c1_g1_i3
	TRINITY_DN19394_c0_g1_i15
	TRINITY_DN19402_c0_g1_i3
	TRINITY_DN19407_c0_g1_i5
	TRINITY_DN19407_c0_g1_i9
	TRINITY_DN19418_c0_g1_i2
	TRINITY_DN1943_c0_g2_i2
	TRINITY_DN19430_c0_g1_i8
	TRINITY_DN19435_c0_g2_i1
	TRINITY_DN19437_c0_g1_i1
	TRINITY_DN1944_c0_g1_i3
	TRINITY_DN1944_c1_g2_i2
	TRINITY_DN19487_c1_g2_i5
	TRINITY_DN19487_c2_g1_i1
	TRINITY_DN19488_c0_g1_i1
	TRINITY_DN19488_c0_g1_i4
	TRINITY_DN1950_c0_g1_i14
	TRINITY_DN1950_c0_g1_i17
	TRINITY_DN1953_c0_g1_i10
	TRINITY_DN1954_c0_g1_i12
	TRINITY_DN19542_c0_g1_i2
	TRINITY_DN19562_c0_g1_i8
	TRINITY_DN1957_c1_g1_i1
	TRINITY_DN19570_c0_g1_i11
	TRINITY_DN19596_c1_g1_i11
	TRINITY_DN19597_c0_g1_i14
	TRINITY_DN19604_c0_g1_i1
	TRINITY_DN1962_c0_g1_i15
	TRINITY_DN19641_c1_g1_i3
	TRINITY_DN19648_c0_g1_i4
	TRINITY_DN19648_c0_g1_i7
	TRINITY_DN19658_c0_g1_i4
	TRINITY_DN19665_c0_g1_i3
	TRINITY_DN1967_c1_g1_i11
	TRINITY_DN19675_c0_g1_i1
	TRINITY_DN19698_c0_g1_i11
	TRINITY_DN19698_c1_g1_i1
	TRINITY_DN1970_c0_g1_i10
	TRINITY_DN19704_c0_g1_i2
	TRINITY_DN19723_c0_g1_i1
	TRINITY_DN19736_c0_g1_i8
	TRINITY_DN19744_c0_g1_i2
	TRINITY_DN19748_c0_g1_i1
	TRINITY_DN1975_c0_g1_i3
	TRINITY_DN19758_c1_g2_i2
	TRINITY_DN1976_c1_g1_i4
	TRINITY_DN1977_c0_g1_i24
	TRINITY_DN19776_c0_g1_i3
	TRINITY_DN19788_c0_g1_i15
	TRINITY_DN19795_c0_g1_i20
	TRINITY_DN19796_c0_g1_i1
	TRINITY_DN19796_c0_g2_i3
	TRINITY_DN198_c0_g1_i11
	TRINITY_DN19809_c0_g1_i2
	TRINITY_DN19842_c2_g1_i1
	TRINITY_DN1986_c0_g1_i4
	TRINITY_DN19880_c0_g1_i4
	TRINITY_DN19887_c0_g1_i5
	TRINITY_DN19890_c0_g1_i4
	TRINITY_DN19896_c0_g1_i18
	TRINITY_DN199_c1_g1_i11
	TRINITY_DN19900_c0_g1_i5
	TRINITY_DN19918_c0_g1_i1
	TRINITY_DN19923_c0_g2_i38
	TRINITY_DN19924_c0_g1_i3
	TRINITY_DN19938_c0_g1_i2
	TRINITY_DN1994_c0_g2_i14
	TRINITY_DN1997_c0_g1_i11
	TRINITY_DN1998_c0_g1_i5
	TRINITY_DN19992_c0_g2_i3
	TRINITY_DN20_c1_g1_i1
	TRINITY_DN20005_c0_g1_i1
	TRINITY_DN20007_c0_g1_i15
	TRINITY_DN20009_c0_g1_i4
	TRINITY_DN20056_c0_g1_i2
	TRINITY_DN20064_c2_g1_i2
	TRINITY_DN20066_c0_g1_i10
	TRINITY_DN2007_c0_g1_i11
	TRINITY_DN20090_c0_g3_i6
	TRINITY_DN20092_c0_g1_i2
	TRINITY_DN20092_c0_g1_i6
	TRINITY_DN20107_c0_g1_i2
	TRINITY_DN20141_c0_g1_i3
	TRINITY_DN20145_c0_g1_i14
	TRINITY_DN2015_c1_g1_i1
	TRINITY_DN20193_c0_g1_i16
	TRINITY_DN20195_c1_g1_i7
	TRINITY_DN20201_c0_g1_i1
	TRINITY_DN20233_c0_g1_i1
	TRINITY_DN20249_c0_g1_i10
	TRINITY_DN20251_c0_g2_i2
	TRINITY_DN2026_c0_g1_i4
	TRINITY_DN20300_c0_g1_i1
	TRINITY_DN20311_c0_g1_i3
	TRINITY_DN20330_c0_g1_i2
	TRINITY_DN20342_c0_g1_i5
	TRINITY_DN20354_c0_g2_i3
	TRINITY_DN20359_c0_g1_i9
	TRINITY_DN2039_c0_g1_i3
	TRINITY_DN20391_c0_g1_i3
	TRINITY_DN20391_c0_g1_i7
	TRINITY_DN20401_c0_g1_i1
	TRINITY_DN20401_c0_g1_i6
	TRINITY_DN20401_c0_g2_i3
	TRINITY_DN2041_c0_g1_i15
	TRINITY_DN20412_c0_g1_i3
	TRINITY_DN20425_c0_g1_i10
	TRINITY_DN20425_c0_g1_i3
	TRINITY_DN20447_c0_g1_i15
	TRINITY_DN20457_c0_g1_i1
	TRINITY_DN20461_c0_g1_i7
	TRINITY_DN20469_c0_g1_i10
	TRINITY_DN2047_c0_g1_i10
	TRINITY_DN205_c1_g1_i2
	TRINITY_DN205_c1_g1_i7
	TRINITY_DN20518_c0_g1_i1
	TRINITY_DN2053_c0_g1_i6
	TRINITY_DN20556_c0_g1_i13
	TRINITY_DN20557_c0_g1_i4
	TRINITY_DN20558_c0_g2_i3
	TRINITY_DN20575_c0_g1_i1
	TRINITY_DN20577_c0_g2_i1
	TRINITY_DN20580_c0_g1_i3
	TRINITY_DN20595_c1_g1_i1
	TRINITY_DN20596_c0_g1_i6
	TRINITY_DN20612_c0_g1_i10
	TRINITY_DN20616_c0_g1_i7
	TRINITY_DN20622_c0_g1_i1
	TRINITY_DN2063_c0_g1_i2
	TRINITY_DN20647_c0_g1_i12
	TRINITY_DN20656_c0_g1_i8
	TRINITY_DN20691_c0_g1_i6
	TRINITY_DN20692_c0_g1_i3
	TRINITY_DN2070_c0_g1_i1
	TRINITY_DN20710_c0_g1_i1
	TRINITY_DN20730_c0_g2_i2
	TRINITY_DN20739_c2_g1_i1
	TRINITY_DN20740_c0_g1_i1
	TRINITY_DN20755_c0_g1_i1
	TRINITY_DN20759_c0_g1_i6
	TRINITY_DN2076_c0_g1_i2
	TRINITY_DN20762_c0_g1_i1
	TRINITY_DN20778_c0_g1_i1
	TRINITY_DN20815_c0_g1_i12
	TRINITY_DN20818_c0_g1_i1
	TRINITY_DN2082_c0_g1_i2
	TRINITY_DN20845_c0_g1_i20
	TRINITY_DN2085_c0_g1_i1
	TRINITY_DN20858_c0_g1_i3
	TRINITY_DN20872_c0_g2_i2
	TRINITY_DN20872_c0_g2_i4
	TRINITY_DN20881_c0_g1_i1
	TRINITY_DN20887_c0_g1_i10
	TRINITY_DN20887_c0_g2_i11
	TRINITY_DN20895_c0_g1_i4
	TRINITY_DN20902_c0_g1_i2
	TRINITY_DN20914_c0_g2_i6
	TRINITY_DN20914_c0_g2_i7
	TRINITY_DN20944_c0_g1_i6
	TRINITY_DN20969_c0_g1_i15
	TRINITY_DN20972_c1_g2_i20
	TRINITY_DN2098_c0_g1_i19
	TRINITY_DN2099_c0_g1_i14
	TRINITY_DN20991_c0_g3_i1
	TRINITY_DN21004_c0_g1_i1
	TRINITY_DN2101_c0_g1_i32
	TRINITY_DN21012_c0_g1_i2
	TRINITY_DN21026_c0_g2_i2
	TRINITY_DN21052_c0_g1_i2
	TRINITY_DN21054_c0_g1_i2
	TRINITY_DN21074_c0_g2_i1
	TRINITY_DN21089_c0_g1_i3
	TRINITY_DN21094_c0_g1_i11
	TRINITY_DN21102_c0_g2_i1
	TRINITY_DN21105_c0_g1_i3
	TRINITY_DN21116_c0_g3_i1
	TRINITY_DN21123_c0_g1_i2
	TRINITY_DN21127_c0_g1_i1
	TRINITY_DN21139_c0_g1_i1
	TRINITY_DN21141_c0_g1_i19
	TRINITY_DN21144_c0_g1_i1
	TRINITY_DN2115_c0_g1_i4
	TRINITY_DN21159_c0_g1_i2
	TRINITY_DN21190_c0_g1_i11
	TRINITY_DN21196_c0_g1_i4
	TRINITY_DN21204_c0_g1_i1
	TRINITY_DN21216_c0_g1_i2
	TRINITY_DN2122_c0_g1_i10
	TRINITY_DN2122_c0_g2_i9
	TRINITY_DN21233_c0_g1_i1
	TRINITY_DN21239_c0_g1_i12
	TRINITY_DN21241_c0_g1_i1
	TRINITY_DN21242_c0_g1_i1
	TRINITY_DN21246_c1_g1_i1
	TRINITY_DN21248_c0_g2_i8
	TRINITY_DN21280_c0_g1_i4
	TRINITY_DN21284_c0_g1_i1
	TRINITY_DN21286_c0_g1_i15
	TRINITY_DN21308_c0_g1_i2
	TRINITY_DN21338_c0_g3_i2
	TRINITY_DN21361_c0_g2_i1
	TRINITY_DN21363_c1_g1_i1
	TRINITY_DN21367_c0_g1_i29
	TRINITY_DN21367_c0_g2_i2
	TRINITY_DN21369_c0_g1_i1
	TRINITY_DN21373_c0_g1_i1
	TRINITY_DN2139_c0_g1_i1
	TRINITY_DN21409_c0_g1_i4
	TRINITY_DN21409_c0_g1_i9
	TRINITY_DN21418_c0_g1_i3
	TRINITY_DN21418_c0_g2_i3
	TRINITY_DN2142_c0_g1_i3
	TRINITY_DN21434_c0_g1_i5
	TRINITY_DN2144_c0_g1_i15
	TRINITY_DN21445_c0_g1_i3
	TRINITY_DN21451_c0_g1_i1
	TRINITY_DN21465_c0_g1_i18
	TRINITY_DN21474_c0_g1_i1
	TRINITY_DN21483_c0_g1_i9
	TRINITY_DN21488_c0_g1_i16
	TRINITY_DN2151_c0_g1_i2
	TRINITY_DN2151_c0_g1_i4
	TRINITY_DN21512_c0_g1_i2
	TRINITY_DN21512_c0_g1_i3
	TRINITY_DN21520_c0_g1_i4
	TRINITY_DN21520_c0_g2_i3
	TRINITY_DN21520_c0_g2_i4
	TRINITY_DN2153_c0_g1_i5
	TRINITY_DN2153_c1_g1_i1
	TRINITY_DN21541_c0_g2_i1
	TRINITY_DN21547_c0_g1_i6
	TRINITY_DN21548_c0_g1_i13
	TRINITY_DN2156_c0_g1_i2
	TRINITY_DN2156_c0_g1_i3
	TRINITY_DN2156_c0_g1_i4
	TRINITY_DN21572_c0_g2_i1
	TRINITY_DN2158_c1_g1_i2
	TRINITY_DN2159_c0_g1_i3
	TRINITY_DN216_c1_g2_i1
	TRINITY_DN2161_c0_g1_i3
	TRINITY_DN21622_c0_g1_i1
	TRINITY_DN21626_c0_g1_i10
	TRINITY_DN21628_c0_g1_i3
	TRINITY_DN21628_c0_g3_i2
	TRINITY_DN21639_c0_g1_i4
	TRINITY_DN2164_c0_g1_i13
	TRINITY_DN21660_c0_g1_i1
	TRINITY_DN2167_c0_g1_i10
	TRINITY_DN21670_c0_g1_i18
	TRINITY_DN2170_c0_g1_i1
	TRINITY_DN21710_c1_g1_i12
	TRINITY_DN2172_c2_g1_i2
	TRINITY_DN2173_c0_g1_i7
	TRINITY_DN21732_c0_g1_i2
	TRINITY_DN21734_c0_g2_i1
	TRINITY_DN21740_c0_g1_i14
	TRINITY_DN21740_c1_g1_i5
	TRINITY_DN21742_c0_g1_i1
	TRINITY_DN21750_c0_g1_i20
	TRINITY_DN2176_c0_g1_i4
	TRINITY_DN2177_c5_g1_i8
	TRINITY_DN2181_c1_g1_i1
	TRINITY_DN21847_c0_g2_i1
	TRINITY_DN21852_c0_g1_i2
	TRINITY_DN21858_c0_g1_i1
	TRINITY_DN21880_c0_g1_i12
	TRINITY_DN21886_c0_g1_i10
	TRINITY_DN21886_c0_g1_i2
	TRINITY_DN219_c1_g1_i16
	TRINITY_DN21908_c0_g1_i4
	TRINITY_DN21930_c0_g1_i10
	TRINITY_DN21932_c0_g1_i1
	TRINITY_DN21949_c0_g1_i1
	TRINITY_DN21949_c0_g1_i3
	TRINITY_DN2198_c0_g1_i1
	TRINITY_DN220_c0_g4_i2
	TRINITY_DN22014_c0_g1_i2
	TRINITY_DN22023_c0_g1_i5
	TRINITY_DN22033_c0_g1_i2
	TRINITY_DN22049_c2_g1_i1
	TRINITY_DN22054_c0_g1_i1
	TRINITY_DN22055_c0_g1_i2
	TRINITY_DN22056_c0_g1_i15
	TRINITY_DN22066_c1_g3_i1
	TRINITY_DN22067_c0_g1_i2
	TRINITY_DN22085_c0_g1_i12
	TRINITY_DN22089_c0_g3_i1
	TRINITY_DN2209_c0_g1_i1
	TRINITY_DN22099_c0_g1_i10
	TRINITY_DN22107_c1_g1_i4
	TRINITY_DN2213_c0_g2_i4
	TRINITY_DN22134_c0_g1_i1
	TRINITY_DN22136_c0_g1_i1
	TRINITY_DN2214_c0_g3_i1
	TRINITY_DN22140_c2_g1_i4
	TRINITY_DN22141_c0_g1_i21
	TRINITY_DN22152_c0_g1_i1
	TRINITY_DN22185_c0_g1_i2
	TRINITY_DN22186_c0_g1_i1
	TRINITY_DN222_c2_g1_i4
	TRINITY_DN22204_c0_g2_i1
	TRINITY_DN22207_c0_g1_i5
	TRINITY_DN22208_c0_g1_i1
	TRINITY_DN22212_c1_g1_i2
	TRINITY_DN22212_c1_g1_i3
	TRINITY_DN22215_c0_g1_i1
	TRINITY_DN22228_c0_g1_i3
	TRINITY_DN22229_c0_g2_i1
	TRINITY_DN22244_c0_g1_i2
	TRINITY_DN2225_c0_g1_i16
	TRINITY_DN22265_c0_g1_i11
	TRINITY_DN2227_c0_g1_i1
	TRINITY_DN22283_c0_g1_i3
	TRINITY_DN22283_c0_g1_i9
	TRINITY_DN2230_c0_g1_i11
	TRINITY_DN2230_c0_g1_i13
	TRINITY_DN22303_c0_g2_i1
	TRINITY_DN22311_c0_g2_i1
	TRINITY_DN22315_c0_g2_i18
	TRINITY_DN2234_c0_g1_i5
	TRINITY_DN22348_c0_g1_i1
	TRINITY_DN2236_c1_g1_i3
	TRINITY_DN22360_c0_g1_i3
	TRINITY_DN224_c0_g1_i10
	TRINITY_DN22429_c0_g1_i12
	TRINITY_DN22484_c0_g1_i1
	TRINITY_DN2249_c0_g1_i7
	TRINITY_DN22498_c0_g2_i2
	TRINITY_DN22527_c0_g1_i14
	TRINITY_DN22527_c0_g1_i16
	TRINITY_DN22529_c0_g1_i2
	TRINITY_DN22529_c0_g1_i3
	TRINITY_DN22561_c0_g1_i2
	TRINITY_DN22581_c0_g1_i1
	TRINITY_DN22600_c0_g1_i3
	TRINITY_DN22600_c0_g2_i2
	TRINITY_DN22610_c0_g1_i2
	TRINITY_DN22617_c0_g1_i5
	TRINITY_DN22619_c0_g1_i1
	TRINITY_DN2262_c0_g1_i11
	TRINITY_DN2262_c0_g1_i15
	TRINITY_DN22626_c0_g1_i2
	TRINITY_DN22638_c0_g1_i10
	TRINITY_DN22645_c0_g1_i1
	TRINITY_DN22702_c0_g1_i1
	TRINITY_DN22714_c0_g1_i10
	TRINITY_DN2275_c0_g1_i2
	TRINITY_DN22792_c0_g1_i6
	TRINITY_DN22796_c0_g1_i13
	TRINITY_DN22799_c0_g1_i3
	TRINITY_DN22801_c0_g1_i4
	TRINITY_DN22807_c0_g1_i1
	TRINITY_DN22811_c0_g1_i2
	TRINITY_DN22811_c0_g2_i2
	TRINITY_DN22823_c0_g1_i12
	TRINITY_DN22845_c0_g1_i2
	TRINITY_DN22846_c0_g1_i2
	TRINITY_DN22855_c0_g1_i2
	TRINITY_DN22865_c0_g1_i2
	TRINITY_DN2287_c0_g1_i9
	TRINITY_DN22876_c0_g1_i14
	TRINITY_DN22890_c0_g1_i1
	TRINITY_DN22890_c0_g2_i2
	TRINITY_DN22954_c0_g1_i1
	TRINITY_DN22957_c0_g1_i11
	TRINITY_DN2296_c0_g1_i2
	TRINITY_DN2297_c0_g1_i14
	TRINITY_DN22971_c0_g1_i1
	TRINITY_DN22981_c0_g1_i3
	TRINITY_DN22984_c0_g1_i3
	TRINITY_DN23004_c1_g1_i1
	TRINITY_DN23009_c0_g1_i4
	TRINITY_DN23033_c1_g1_i4
	TRINITY_DN2304_c0_g1_i12
	TRINITY_DN23075_c0_g1_i5
	TRINITY_DN23093_c0_g1_i3
	TRINITY_DN2311_c0_g2_i26
	TRINITY_DN23111_c0_g1_i1
	TRINITY_DN23124_c0_g1_i1
	TRINITY_DN23125_c0_g1_i2
	TRINITY_DN23137_c0_g1_i14
	TRINITY_DN23153_c0_g1_i1
	TRINITY_DN23163_c0_g1_i2
	TRINITY_DN23178_c0_g1_i12
	TRINITY_DN23182_c0_g1_i1
	TRINITY_DN23186_c0_g1_i10
	TRINITY_DN2319_c1_g1_i15
	TRINITY_DN23192_c0_g2_i4
	TRINITY_DN23204_c1_g1_i2
	TRINITY_DN2323_c0_g1_i11
	TRINITY_DN23234_c0_g1_i1
	TRINITY_DN23239_c0_g2_i2
	TRINITY_DN23254_c0_g1_i1
	TRINITY_DN23258_c0_g1_i1
	TRINITY_DN23275_c0_g1_i12
	TRINITY_DN2328_c0_g1_i3
	TRINITY_DN23293_c2_g1_i1
	TRINITY_DN23298_c0_g1_i2
	TRINITY_DN23325_c0_g1_i1
	TRINITY_DN23335_c0_g1_i24
	TRINITY_DN23335_c0_g1_i38
	TRINITY_DN2335_c0_g1_i17
	TRINITY_DN23350_c0_g1_i10
	TRINITY_DN23366_c0_g1_i2
	TRINITY_DN23412_c0_g1_i1
	TRINITY_DN23412_c0_g2_i1
	TRINITY_DN23433_c0_g1_i2
	TRINITY_DN23435_c0_g1_i1
	TRINITY_DN23436_c0_g1_i1
	TRINITY_DN23446_c0_g2_i16
	TRINITY_DN23451_c0_g1_i1
	TRINITY_DN23455_c0_g1_i11
	TRINITY_DN23483_c0_g1_i4
	TRINITY_DN23517_c0_g1_i1
	TRINITY_DN2353_c0_g1_i13
	TRINITY_DN23536_c0_g1_i3
	TRINITY_DN23540_c0_g2_i1
	TRINITY_DN23555_c0_g1_i10
	TRINITY_DN2356_c0_g1_i12
	TRINITY_DN2357_c0_g2_i2
	TRINITY_DN23579_c0_g1_i11
	TRINITY_DN23591_c0_g1_i3
	TRINITY_DN23595_c0_g1_i8
	TRINITY_DN23598_c0_g1_i1
	TRINITY_DN2362_c0_g4_i1
	TRINITY_DN2362_c1_g1_i2
	TRINITY_DN23625_c1_g2_i1
	TRINITY_DN2366_c0_g1_i1
	TRINITY_DN23667_c0_g1_i5
	TRINITY_DN23682_c0_g1_i16
	TRINITY_DN23696_c0_g1_i2
	TRINITY_DN23703_c1_g1_i1
	TRINITY_DN2374_c0_g1_i7
	TRINITY_DN23757_c0_g1_i1
	TRINITY_DN2377_c0_g1_i11
	TRINITY_DN238_c0_g1_i5
	TRINITY_DN23803_c0_g1_i1
	TRINITY_DN23803_c0_g1_i3
	TRINITY_DN23837_c0_g1_i10
	TRINITY_DN23839_c0_g1_i3
	TRINITY_DN2384_c0_g2_i1
	TRINITY_DN23845_c0_g1_i2
[truncated: 1,835 more rows]

## Sheet: Up_CD_LvsCD
List of DE transcripts that are up-regulated in CD compared to L and belong to the two optimal clusters identified through k-means analysis
Cluster 1	Cluster 2
TRINITY_DN1046_c0_g1_i12	TRINITY_DN0_c0_g2_i1
TRINITY_DN1046_c0_g1_i14	TRINITY_DN0_c4_g1_i12
TRINITY_DN1046_c0_g1_i15	TRINITY_DN1_c10_g1_i5
TRINITY_DN11339_c0_g1_i9	TRINITY_DN10_c5_g1_i7
TRINITY_DN11695_c0_g2_i3	TRINITY_DN1000_c0_g1_i17
TRINITY_DN1952_c0_g1_i8	TRINITY_DN10002_c0_g1_i16
TRINITY_DN19633_c0_g1_i5	TRINITY_DN10002_c0_g1_i17
TRINITY_DN2587_c1_g1_i1	TRINITY_DN10022_c0_g1_i1
TRINITY_DN2587_c1_g1_i19	TRINITY_DN10026_c0_g2_i14
TRINITY_DN3299_c0_g2_i3	TRINITY_DN10028_c2_g1_i1
TRINITY_DN3694_c0_g2_i2	TRINITY_DN10031_c0_g1_i1
TRINITY_DN6190_c1_g1_i7	TRINITY_DN10031_c0_g1_i8
TRINITY_DN883_c1_g1_i10	TRINITY_DN10051_c0_g1_i10
TRINITY_DN903_c0_g3_i1	TRINITY_DN10062_c0_g1_i3
	TRINITY_DN10075_c0_g1_i3
	TRINITY_DN10075_c0_g1_i9
	TRINITY_DN10083_c0_g1_i4
	TRINITY_DN10083_c0_g2_i2
	TRINITY_DN10089_c0_g1_i2
	TRINITY_DN10097_c0_g1_i1
	TRINITY_DN10098_c0_g1_i4
	TRINITY_DN10107_c0_g1_i1
	TRINITY_DN10110_c0_g2_i1
	TRINITY_DN10110_c0_g2_i3
	TRINITY_DN10110_c0_g2_i4
	TRINITY_DN10110_c0_g2_i5
	TRINITY_DN10111_c0_g1_i9
	TRINITY_DN10112_c0_g1_i5
	TRINITY_DN10118_c0_g3_i2
	TRINITY_DN1012_c0_g1_i12
	TRINITY_DN10120_c0_g2_i8
	TRINITY_DN101259_c0_g1_i2
	TRINITY_DN10138_c0_g1_i10
	TRINITY_DN10138_c0_g1_i6
	TRINITY_DN10146_c0_g1_i11
	TRINITY_DN10182_c0_g1_i4
	TRINITY_DN1019_c0_g1_i2
	TRINITY_DN1019_c0_g1_i5
	TRINITY_DN102_c3_g2_i3
	TRINITY_DN1021_c0_g1_i18
	TRINITY_DN10264_c0_g1_i49
	TRINITY_DN10272_c0_g2_i2
	TRINITY_DN10273_c0_g1_i6
	TRINITY_DN10279_c0_g1_i5
	TRINITY_DN1029_c0_g1_i3
	TRINITY_DN10315_c0_g1_i29
	TRINITY_DN10332_c0_g1_i1
	TRINITY_DN1034_c0_g1_i1
	TRINITY_DN10341_c0_g2_i2
	TRINITY_DN10344_c0_g1_i12
	TRINITY_DN10344_c0_g1_i9
	TRINITY_DN10354_c0_g1_i1
	TRINITY_DN10363_c0_g1_i9
	TRINITY_DN10376_c0_g2_i2
	TRINITY_DN10378_c0_g1_i3
	TRINITY_DN10378_c1_g1_i12
	TRINITY_DN10378_c1_g1_i3
	TRINITY_DN10390_c0_g1_i173
	TRINITY_DN10398_c1_g1_i10
	TRINITY_DN10398_c1_g1_i3
	TRINITY_DN1042_c0_g1_i12
	TRINITY_DN1047_c0_g2_i2
	TRINITY_DN1048_c1_g1_i2
	TRINITY_DN10505_c0_g1_i2
	TRINITY_DN10505_c0_g1_i9
	TRINITY_DN10508_c0_g1_i5
	TRINITY_DN10525_c0_g1_i10
	TRINITY_DN10525_c0_g1_i20
	TRINITY_DN10525_c0_g1_i22
	TRINITY_DN10534_c1_g1_i1
	TRINITY_DN10542_c0_g1_i2
	TRINITY_DN10542_c0_g1_i6
	TRINITY_DN10561_c0_g1_i9
	TRINITY_DN10575_c0_g2_i2
	TRINITY_DN10577_c1_g1_i13
	TRINITY_DN10590_c0_g1_i3
	TRINITY_DN10615_c0_g1_i10
	TRINITY_DN10615_c0_g1_i11
	TRINITY_DN10615_c0_g1_i18
	TRINITY_DN10623_c0_g1_i3
	TRINITY_DN10628_c0_g1_i6
	TRINITY_DN10632_c0_g1_i8
	TRINITY_DN106424_c0_g1_i2
	TRINITY_DN10653_c0_g1_i17
	TRINITY_DN10664_c0_g1_i10
	TRINITY_DN10664_c0_g1_i12
	TRINITY_DN10674_c0_g1_i1
	TRINITY_DN10674_c0_g1_i3
	TRINITY_DN10727_c0_g1_i1
	TRINITY_DN10727_c0_g1_i2
	TRINITY_DN10749_c0_g2_i1
	TRINITY_DN10750_c0_g1_i3
	TRINITY_DN10753_c0_g1_i26
	TRINITY_DN10760_c0_g1_i45
	TRINITY_DN10778_c0_g1_i18
	TRINITY_DN10784_c0_g1_i1
	TRINITY_DN10784_c0_g1_i5
	TRINITY_DN10787_c0_g1_i1
	TRINITY_DN10787_c0_g1_i7
	TRINITY_DN10787_c0_g1_i8
	TRINITY_DN10793_c0_g1_i4
	TRINITY_DN10802_c0_g2_i2
	TRINITY_DN10803_c0_g2_i1
	TRINITY_DN10809_c1_g1_i15
	TRINITY_DN10811_c1_g2_i3
	TRINITY_DN10829_c0_g1_i8
	TRINITY_DN1083_c0_g1_i1
	TRINITY_DN1083_c0_g1_i4
	TRINITY_DN1083_c0_g1_i7
	TRINITY_DN10830_c0_g1_i1
	TRINITY_DN10841_c0_g1_i1
	TRINITY_DN10862_c1_g1_i8
	TRINITY_DN10876_c0_g2_i1
	TRINITY_DN10884_c1_g1_i1
	TRINITY_DN108877_c0_g1_i1
	TRINITY_DN10888_c0_g1_i1
	TRINITY_DN10890_c0_g1_i22
	TRINITY_DN10892_c0_g1_i3
	TRINITY_DN109_c1_g1_i1
	TRINITY_DN10905_c0_g1_i3
	TRINITY_DN1093_c1_g1_i6
	TRINITY_DN10930_c0_g1_i12
	TRINITY_DN10945_c0_g1_i15
	TRINITY_DN10947_c0_g1_i10
	TRINITY_DN10947_c0_g1_i5
	TRINITY_DN10956_c0_g1_i15
	TRINITY_DN10959_c0_g1_i14
	TRINITY_DN1096_c0_g1_i7
	TRINITY_DN10968_c0_g1_i3
	TRINITY_DN10981_c0_g1_i14
	TRINITY_DN10983_c0_g1_i2
	TRINITY_DN10983_c0_g1_i5
	TRINITY_DN10993_c1_g1_i1
	TRINITY_DN11001_c0_g1_i17
	TRINITY_DN11010_c0_g1_i34
	TRINITY_DN11013_c0_g1_i24
	TRINITY_DN11023_c0_g1_i6
	TRINITY_DN1105_c0_g1_i2
	TRINITY_DN1105_c1_g1_i1
	TRINITY_DN1105_c2_g1_i2
	TRINITY_DN11061_c0_g1_i7
	TRINITY_DN1107_c1_g1_i7
	TRINITY_DN1107_c1_g1_i8
	TRINITY_DN11071_c0_g2_i12
	TRINITY_DN11075_c0_g1_i2
	TRINITY_DN11080_c0_g1_i2
	TRINITY_DN11082_c1_g1_i14
	TRINITY_DN11088_c0_g1_i2
	TRINITY_DN11092_c0_g2_i1
	TRINITY_DN111_c0_g1_i8
	TRINITY_DN11101_c0_g1_i3
	TRINITY_DN11113_c0_g1_i1
	TRINITY_DN11114_c0_g2_i1
	TRINITY_DN11127_c0_g1_i4
	TRINITY_DN11127_c0_g1_i6
	TRINITY_DN11129_c0_g1_i39
	TRINITY_DN11129_c0_g1_i5
	TRINITY_DN1113_c0_g1_i12
	TRINITY_DN11132_c0_g1_i3
	TRINITY_DN1114_c0_g1_i4
	TRINITY_DN1114_c2_g1_i6
	TRINITY_DN11150_c0_g1_i19
	TRINITY_DN11165_c0_g1_i1
	TRINITY_DN11193_c0_g1_i3
	TRINITY_DN112_c0_g1_i3
	TRINITY_DN112_c0_g1_i4
	TRINITY_DN11208_c0_g3_i1
	TRINITY_DN1122_c0_g1_i21
	TRINITY_DN1122_c0_g1_i8
	TRINITY_DN1123_c0_g1_i8
	TRINITY_DN11230_c0_g1_i19
	TRINITY_DN11241_c0_g2_i4
	TRINITY_DN11247_c1_g2_i3
	TRINITY_DN11258_c0_g1_i9
	TRINITY_DN11266_c0_g1_i13
	TRINITY_DN11295_c0_g1_i3
	TRINITY_DN11295_c0_g1_i4
	TRINITY_DN113_c0_g1_i32
	TRINITY_DN11304_c0_g2_i1
	TRINITY_DN11310_c0_g2_i1
	TRINITY_DN11342_c0_g1_i7
	TRINITY_DN11363_c0_g1_i12
	TRINITY_DN1137_c1_g1_i2
	TRINITY_DN11378_c0_g1_i8
	TRINITY_DN11379_c0_g1_i11
	TRINITY_DN11379_c0_g1_i5
	TRINITY_DN1139_c0_g1_i18
	TRINITY_DN114_c0_g1_i2
	TRINITY_DN11442_c0_g1_i2
	TRINITY_DN11445_c0_g1_i19
	TRINITY_DN11474_c0_g1_i13
	TRINITY_DN11482_c0_g1_i1
	TRINITY_DN11482_c0_g2_i1
	TRINITY_DN11502_c0_g1_i10
	TRINITY_DN11514_c0_g1_i6
	TRINITY_DN11515_c0_g1_i1
	TRINITY_DN11527_c0_g1_i1
	TRINITY_DN11544_c0_g2_i2
	TRINITY_DN11546_c1_g1_i1
	TRINITY_DN11546_c1_g1_i6
	TRINITY_DN11549_c0_g1_i1
	TRINITY_DN1156_c0_g1_i1
	TRINITY_DN1156_c0_g1_i5
	TRINITY_DN11560_c0_g1_i14
	TRINITY_DN11589_c0_g1_i2
	TRINITY_DN11590_c1_g1_i1
	TRINITY_DN11593_c0_g1_i2
	TRINITY_DN11629_c0_g1_i4
	TRINITY_DN11636_c0_g2_i4
	TRINITY_DN11643_c1_g1_i3
	TRINITY_DN1165_c0_g1_i2
	TRINITY_DN11664_c0_g1_i12
	TRINITY_DN11664_c0_g1_i2
	TRINITY_DN11664_c0_g1_i3
	TRINITY_DN11668_c0_g1_i5
	TRINITY_DN11676_c0_g1_i3
	TRINITY_DN1168_c0_g1_i7
	TRINITY_DN11697_c0_g1_i4
	TRINITY_DN11703_c0_g1_i15
	TRINITY_DN11708_c0_g1_i6
	TRINITY_DN11730_c0_g2_i1
	TRINITY_DN11742_c0_g2_i2
	TRINITY_DN11765_c0_g1_i12
	TRINITY_DN11765_c0_g1_i2
	TRINITY_DN11777_c0_g1_i6
	TRINITY_DN11780_c0_g2_i6
	TRINITY_DN11788_c1_g2_i2
	TRINITY_DN118_c0_g1_i1
	TRINITY_DN11818_c0_g1_i10
	TRINITY_DN11823_c1_g1_i1
	TRINITY_DN11833_c0_g1_i3
	TRINITY_DN11850_c0_g1_i4
	TRINITY_DN11865_c0_g1_i1
	TRINITY_DN11867_c0_g2_i9
	TRINITY_DN11868_c1_g1_i1
	TRINITY_DN11878_c0_g1_i11
	TRINITY_DN11890_c0_g1_i4
	TRINITY_DN11890_c0_g1_i6
	TRINITY_DN11897_c0_g1_i1
	TRINITY_DN11897_c0_g1_i9
	TRINITY_DN11912_c0_g1_i2
	TRINITY_DN11912_c0_g1_i3
	TRINITY_DN11912_c2_g1_i4
	TRINITY_DN11912_c2_g1_i5
	TRINITY_DN11916_c0_g1_i1
	TRINITY_DN11916_c0_g1_i12
	TRINITY_DN11948_c0_g1_i6
	TRINITY_DN11958_c0_g1_i6
	TRINITY_DN11958_c0_g1_i9
	TRINITY_DN11969_c0_g1_i3
	TRINITY_DN11969_c0_g2_i2
	TRINITY_DN1197_c1_g2_i1
	TRINITY_DN11977_c0_g1_i8
	TRINITY_DN12015_c0_g1_i16
	TRINITY_DN12017_c0_g1_i2
	TRINITY_DN1202_c1_g2_i6
	TRINITY_DN12022_c0_g1_i16
	TRINITY_DN12038_c0_g1_i4
	TRINITY_DN12064_c0_g1_i19
	TRINITY_DN1208_c0_g1_i6
	TRINITY_DN121_c0_g2_i11
	TRINITY_DN12103_c0_g1_i4
	TRINITY_DN12104_c0_g1_i3
	TRINITY_DN12104_c0_g1_i4
	TRINITY_DN12108_c0_g1_i14
	TRINITY_DN12108_c0_g1_i9
	TRINITY_DN12120_c0_g1_i8
	TRINITY_DN12140_c0_g1_i2
	TRINITY_DN12141_c0_g1_i12
	TRINITY_DN12141_c0_g1_i17
	TRINITY_DN12141_c0_g1_i30
	TRINITY_DN12141_c0_g1_i8
	TRINITY_DN12146_c0_g3_i1
	TRINITY_DN12160_c0_g1_i1
	TRINITY_DN12166_c0_g1_i4
	TRINITY_DN12176_c0_g1_i2
	TRINITY_DN12176_c0_g2_i1
	TRINITY_DN12177_c0_g1_i20
	TRINITY_DN12179_c1_g1_i5
	TRINITY_DN12239_c0_g2_i2
	TRINITY_DN12243_c0_g2_i1
	TRINITY_DN12243_c0_g2_i2
	TRINITY_DN12243_c0_g2_i4
	TRINITY_DN12286_c0_g1_i7
	TRINITY_DN1229_c0_g1_i6
	TRINITY_DN1229_c0_g1_i7
	TRINITY_DN123_c0_g1_i1
	TRINITY_DN12339_c0_g2_i2
	TRINITY_DN1234_c0_g2_i1
	TRINITY_DN12382_c0_g1_i1
	TRINITY_DN12409_c0_g3_i1
	TRINITY_DN12410_c0_g1_i1
	TRINITY_DN12410_c2_g1_i1
	TRINITY_DN12417_c0_g1_i7
	TRINITY_DN12431_c0_g1_i6
	TRINITY_DN12444_c0_g1_i6
	TRINITY_DN12464_c0_g1_i3
	TRINITY_DN12471_c0_g1_i1
	TRINITY_DN12482_c0_g3_i2
	TRINITY_DN12493_c0_g1_i2
	TRINITY_DN125_c1_g1_i9
	TRINITY_DN12540_c0_g1_i7
	TRINITY_DN12540_c0_g1_i8
	TRINITY_DN12568_c0_g1_i1
	TRINITY_DN12570_c0_g1_i1
	TRINITY_DN12570_c0_g1_i2
	TRINITY_DN12581_c0_g3_i3
	TRINITY_DN12600_c2_g1_i10
	TRINITY_DN12609_c0_g2_i10
	TRINITY_DN12632_c1_g1_i1
	TRINITY_DN12633_c0_g1_i43
	TRINITY_DN12643_c0_g1_i5
	TRINITY_DN12643_c0_g2_i1
	TRINITY_DN12656_c1_g1_i4
	TRINITY_DN12658_c0_g1_i4
	TRINITY_DN12675_c1_g1_i15
	TRINITY_DN12686_c0_g1_i1
	TRINITY_DN12686_c0_g1_i3
	TRINITY_DN12688_c0_g1_i6
	TRINITY_DN12707_c0_g1_i1
	TRINITY_DN12712_c0_g1_i2
	TRINITY_DN12740_c0_g1_i3
	TRINITY_DN12765_c0_g1_i2
	TRINITY_DN12772_c0_g2_i2
	TRINITY_DN12772_c1_g2_i2
	TRINITY_DN12781_c0_g1_i18
	TRINITY_DN12813_c0_g1_i2
	TRINITY_DN12815_c0_g2_i4
	TRINITY_DN12876_c0_g1_i13
	TRINITY_DN12892_c2_g1_i2
	TRINITY_DN12902_c0_g1_i25
	TRINITY_DN12903_c0_g1_i1
	TRINITY_DN12946_c0_g1_i31
	TRINITY_DN12946_c0_g1_i7
	TRINITY_DN1295_c0_g1_i18
	TRINITY_DN12952_c0_g1_i1
	TRINITY_DN12952_c0_g2_i4
	TRINITY_DN12970_c0_g1_i23
	TRINITY_DN12981_c2_g1_i17
	TRINITY_DN12981_c2_g1_i19
	TRINITY_DN12993_c0_g1_i7
	TRINITY_DN12997_c0_g1_i1
	TRINITY_DN130_c1_g1_i16
	TRINITY_DN13005_c0_g1_i10
	TRINITY_DN13006_c0_g1_i15
	TRINITY_DN13084_c0_g1_i4
	TRINITY_DN13085_c0_g1_i7
	TRINITY_DN13087_c0_g2_i2
	TRINITY_DN13118_c0_g2_i2
	TRINITY_DN13137_c0_g1_i1
	TRINITY_DN13137_c0_g1_i5
	TRINITY_DN13147_c0_g1_i6
	TRINITY_DN13203_c0_g2_i3
	TRINITY_DN13207_c0_g1_i2
	TRINITY_DN13223_c0_g1_i5
	TRINITY_DN1324_c0_g1_i1
	TRINITY_DN1324_c0_g3_i1
	TRINITY_DN1324_c0_g3_i4
	TRINITY_DN13242_c1_g1_i7
	TRINITY_DN13250_c0_g1_i9
	TRINITY_DN13250_c0_g2_i2
	TRINITY_DN13256_c0_g1_i3
	TRINITY_DN13265_c0_g2_i1
	TRINITY_DN1329_c0_g1_i7
	TRINITY_DN13302_c1_g1_i3
	TRINITY_DN1331_c0_g3_i2
	TRINITY_DN13311_c0_g1_i3
	TRINITY_DN13325_c0_g1_i16
	TRINITY_DN13327_c0_g2_i1
	TRINITY_DN1333_c0_g1_i29
	TRINITY_DN13333_c0_g1_i3
	TRINITY_DN13361_c0_g1_i2
	TRINITY_DN13408_c0_g1_i7
	TRINITY_DN13411_c0_g2_i8
	TRINITY_DN13415_c1_g1_i1
	TRINITY_DN1344_c0_g2_i2
	TRINITY_DN13453_c0_g1_i66
	TRINITY_DN13459_c0_g2_i1
	TRINITY_DN13469_c0_g2_i10
	TRINITY_DN13474_c0_g1_i12
	TRINITY_DN13480_c0_g1_i10
	TRINITY_DN13500_c0_g1_i1
	TRINITY_DN13556_c1_g1_i2
	TRINITY_DN13568_c1_g1_i1
	TRINITY_DN1359_c1_g1_i10
	TRINITY_DN1360_c3_g1_i8
	TRINITY_DN1360_c3_g1_i9
	TRINITY_DN13603_c0_g1_i7
	TRINITY_DN13605_c0_g1_i6
	TRINITY_DN13619_c0_g2_i1
	TRINITY_DN13646_c0_g1_i7
	TRINITY_DN1365_c1_g1_i2
	TRINITY_DN1365_c2_g1_i13
	TRINITY_DN13667_c0_g1_i6
	TRINITY_DN13672_c0_g2_i1
	TRINITY_DN13675_c0_g1_i14
	TRINITY_DN13675_c0_g1_i23
	TRINITY_DN13675_c0_g1_i9
	TRINITY_DN1375_c0_g2_i5
	TRINITY_DN13754_c0_g1_i1
	TRINITY_DN1376_c0_g1_i4
	TRINITY_DN13781_c0_g2_i2
	TRINITY_DN13795_c0_g1_i2
	TRINITY_DN13804_c2_g1_i2
	TRINITY_DN13804_c2_g2_i3
	TRINITY_DN1383_c0_g1_i11
	TRINITY_DN1383_c0_g1_i2
	TRINITY_DN1383_c0_g1_i6
	TRINITY_DN1389_c0_g1_i1
	TRINITY_DN1389_c0_g1_i4
	TRINITY_DN139_c0_g1_i10
	TRINITY_DN139_c0_g1_i4
	TRINITY_DN139_c0_g1_i5
	TRINITY_DN139_c0_g1_i8
	TRINITY_DN13901_c0_g1_i13
	TRINITY_DN1394_c0_g1_i1
	TRINITY_DN14000_c0_g1_i2
	TRINITY_DN1401_c0_g1_i21
	TRINITY_DN1401_c0_g1_i28
	TRINITY_DN1401_c0_g1_i3
	TRINITY_DN14011_c0_g1_i1
	TRINITY_DN14011_c0_g1_i10
	TRINITY_DN14011_c0_g1_i11
	TRINITY_DN14011_c0_g1_i12
	TRINITY_DN14018_c0_g1_i8
	TRINITY_DN14024_c0_g1_i4
	TRINITY_DN14024_c0_g2_i1
	TRINITY_DN14047_c0_g1_i1
	TRINITY_DN14096_c0_g1_i26
	TRINITY_DN14119_c0_g1_i5
	TRINITY_DN14194_c0_g1_i3
	TRINITY_DN14197_c0_g1_i12
	TRINITY_DN14204_c0_g1_i4
	TRINITY_DN14217_c0_g1_i8
	TRINITY_DN14275_c0_g1_i4
	TRINITY_DN14283_c5_g1_i3
	TRINITY_DN14284_c0_g1_i7
	TRINITY_DN14301_c0_g1_i17
	TRINITY_DN1431_c0_g1_i13
	TRINITY_DN14333_c0_g2_i1
	TRINITY_DN14364_c0_g1_i2
	TRINITY_DN14364_c0_g2_i2
	TRINITY_DN14396_c0_g2_i2
	TRINITY_DN14408_c0_g2_i3
	TRINITY_DN14408_c0_g2_i6
	TRINITY_DN14411_c0_g1_i1
	TRINITY_DN14434_c0_g1_i1
	TRINITY_DN14451_c0_g1_i2
	TRINITY_DN14451_c0_g1_i5
	TRINITY_DN14464_c0_g1_i4
	TRINITY_DN14485_c0_g1_i9
	TRINITY_DN14512_c0_g1_i7
	TRINITY_DN14520_c0_g1_i5
	TRINITY_DN14526_c0_g1_i19
	TRINITY_DN14526_c0_g1_i20
	TRINITY_DN14527_c0_g1_i5
	TRINITY_DN14547_c0_g1_i2
	TRINITY_DN14551_c0_g1_i1
	TRINITY_DN14568_c0_g1_i9
	TRINITY_DN14569_c1_g2_i1
	TRINITY_DN14576_c0_g1_i4
	TRINITY_DN14576_c0_g2_i3
	TRINITY_DN1459_c0_g1_i37
	TRINITY_DN14668_c0_g1_i2
	TRINITY_DN14668_c0_g1_i3
	TRINITY_DN14668_c0_g1_i7
	TRINITY_DN14685_c0_g2_i2
	TRINITY_DN14696_c0_g2_i7
	TRINITY_DN147_c0_g1_i24
	TRINITY_DN147_c1_g3_i1
	TRINITY_DN147_c1_g3_i2
	TRINITY_DN1473_c0_g1_i15
	TRINITY_DN1473_c0_g1_i6
	TRINITY_DN14743_c0_g1_i22
	TRINITY_DN1475_c0_g1_i4
	TRINITY_DN14754_c1_g1_i4
	TRINITY_DN14765_c0_g1_i2
	TRINITY_DN14784_c0_g2_i6
	TRINITY_DN14791_c0_g1_i16
	TRINITY_DN14791_c0_g1_i20
	TRINITY_DN14811_c0_g1_i5
	TRINITY_DN14815_c0_g1_i2
	TRINITY_DN14817_c0_g1_i2
	TRINITY_DN14827_c0_g1_i3
	TRINITY_DN14853_c0_g1_i8
	TRINITY_DN14865_c0_g2_i1
	TRINITY_DN14876_c0_g1_i2
	TRINITY_DN14877_c0_g1_i2
	TRINITY_DN14877_c0_g1_i4
	TRINITY_DN14877_c1_g1_i10
	TRINITY_DN14885_c0_g3_i1
	TRINITY_DN1489_c0_g1_i2
	TRINITY_DN14890_c0_g1_i3
	TRINITY_DN1490_c0_g2_i2
	TRINITY_DN14914_c0_g2_i1
	TRINITY_DN1492_c0_g2_i3
	TRINITY_DN1492_c1_g1_i5
	TRINITY_DN14923_c0_g1_i6
	TRINITY_DN150_c0_g1_i32
	TRINITY_DN15006_c0_g1_i2
	TRINITY_DN15008_c3_g1_i1
	TRINITY_DN1502_c1_g2_i1
	TRINITY_DN15022_c1_g1_i2
	TRINITY_DN15026_c0_g2_i11
	TRINITY_DN1503_c0_g1_i2
	TRINITY_DN1505_c1_g1_i1
	TRINITY_DN1505_c1_g1_i9
	TRINITY_DN15050_c1_g1_i2
	TRINITY_DN15060_c0_g1_i10
	TRINITY_DN15090_c0_g1_i3
	TRINITY_DN15093_c0_g1_i5
	TRINITY_DN15123_c0_g2_i3
	TRINITY_DN15124_c0_g1_i13
	TRINITY_DN15124_c0_g1_i23
	TRINITY_DN1513_c2_g1_i1
	TRINITY_DN1514_c1_g1_i17
	TRINITY_DN15153_c0_g1_i15
	TRINITY_DN15153_c0_g1_i25
	TRINITY_DN15161_c0_g1_i1
	TRINITY_DN1518_c1_g1_i11
	TRINITY_DN15185_c1_g1_i4
	TRINITY_DN15199_c0_g1_i4
	TRINITY_DN1520_c1_g1_i11
	TRINITY_DN15237_c0_g1_i13
	TRINITY_DN15237_c1_g1_i2
	TRINITY_DN15245_c0_g1_i19
	TRINITY_DN15267_c0_g1_i11
	TRINITY_DN15267_c0_g1_i4
	TRINITY_DN15267_c0_g1_i7
	TRINITY_DN15271_c1_g1_i2
	TRINITY_DN15276_c0_g1_i4
	TRINITY_DN15295_c0_g1_i1
	TRINITY_DN15295_c1_g1_i1
	TRINITY_DN1531_c0_g1_i13
	TRINITY_DN1531_c1_g1_i4
	TRINITY_DN15318_c0_g2_i1
	TRINITY_DN1534_c0_g1_i4
	TRINITY_DN15346_c0_g2_i5
	TRINITY_DN15348_c0_g1_i15
	TRINITY_DN15348_c0_g1_i9
	TRINITY_DN15359_c0_g1_i10
	TRINITY_DN15415_c0_g1_i5
	TRINITY_DN1543_c1_g1_i1
	TRINITY_DN15430_c0_g1_i9
	TRINITY_DN15437_c0_g1_i6
	TRINITY_DN1546_c0_g1_i3
	TRINITY_DN1549_c0_g1_i1
	TRINITY_DN15498_c0_g2_i10
	TRINITY_DN15507_c0_g1_i2
	TRINITY_DN15507_c1_g1_i1
	TRINITY_DN15527_c0_g1_i4
	TRINITY_DN15597_c0_g2_i1
	TRINITY_DN1561_c0_g1_i10
	TRINITY_DN1561_c0_g1_i14
	TRINITY_DN1561_c0_g1_i4
	TRINITY_DN1561_c0_g1_i8
	TRINITY_DN15634_c1_g3_i3
	TRINITY_DN15643_c0_g1_i5
	TRINITY_DN15662_c0_g1_i1
	TRINITY_DN15668_c1_g1_i1
	TRINITY_DN15686_c0_g2_i20
	TRINITY_DN15700_c0_g2_i1
	TRINITY_DN15708_c0_g2_i2
	TRINITY_DN15711_c0_g2_i2
	TRINITY_DN1573_c0_g2_i2
	TRINITY_DN15735_c0_g1_i1
	TRINITY_DN15735_c0_g1_i10
	TRINITY_DN15737_c0_g2_i5
	TRINITY_DN15750_c0_g1_i1
	TRINITY_DN15750_c0_g2_i1
	TRINITY_DN15750_c0_g2_i13
	TRINITY_DN15750_c0_g2_i4
	TRINITY_DN15770_c0_g1_i14
	TRINITY_DN15770_c0_g1_i27
	TRINITY_DN15780_c0_g2_i2
	TRINITY_DN15782_c0_g1_i11
	TRINITY_DN15834_c0_g1_i11
	TRINITY_DN15839_c0_g1_i22
	TRINITY_DN15867_c0_g2_i3
	TRINITY_DN1587_c0_g1_i4
	TRINITY_DN15870_c0_g3_i3
	TRINITY_DN1592_c1_g1_i10
	TRINITY_DN15920_c0_g1_i1
	TRINITY_DN15928_c2_g1_i1
	TRINITY_DN15928_c2_g2_i1
	TRINITY_DN15934_c0_g1_i21
	TRINITY_DN15937_c0_g1_i1
	TRINITY_DN15937_c1_g1_i4
	TRINITY_DN15937_c1_g2_i1
	TRINITY_DN15937_c1_g2_i3
	TRINITY_DN15941_c0_g1_i8
	TRINITY_DN1596_c2_g1_i2
	TRINITY_DN15960_c0_g1_i4
	TRINITY_DN15992_c0_g2_i2
	TRINITY_DN16066_c0_g2_i16
	TRINITY_DN16071_c0_g1_i11
	TRINITY_DN16071_c0_g1_i15
	TRINITY_DN16134_c0_g1_i15
	TRINITY_DN16134_c0_g1_i18
	TRINITY_DN1615_c1_g1_i1
	TRINITY_DN1616_c2_g1_i1
	TRINITY_DN1616_c2_g1_i4
	TRINITY_DN16173_c0_g1_i11
	TRINITY_DN16177_c0_g1_i5
	TRINITY_DN16215_c0_g1_i4
	TRINITY_DN16215_c0_g2_i4
	TRINITY_DN16219_c0_g1_i1
	TRINITY_DN16247_c0_g1_i1
	TRINITY_DN16247_c0_g1_i3
	TRINITY_DN16254_c0_g1_i1
	TRINITY_DN1626_c0_g1_i5
	TRINITY_DN1626_c0_g1_i7
	TRINITY_DN1626_c0_g1_i8
	TRINITY_DN16286_c0_g1_i13
	TRINITY_DN1630_c0_g1_i4
	TRINITY_DN1630_c0_g1_i7
	TRINITY_DN1630_c1_g1_i1
	TRINITY_DN1630_c1_g1_i5
	TRINITY_DN1632_c0_g1_i3
	TRINITY_DN16342_c0_g2_i1
	TRINITY_DN16357_c0_g2_i2
	TRINITY_DN16371_c0_g1_i2
	TRINITY_DN16390_c0_g1_i6
	TRINITY_DN16427_c0_g1_i5
	TRINITY_DN16450_c1_g1_i5
	TRINITY_DN1646_c1_g1_i4
	TRINITY_DN16464_c0_g1_i7
	TRINITY_DN16467_c0_g1_i1
	TRINITY_DN16467_c0_g1_i4
	TRINITY_DN16470_c0_g2_i1
	TRINITY_DN16496_c0_g1_i1
	TRINITY_DN16496_c0_g2_i1
	TRINITY_DN16515_c0_g1_i2
	TRINITY_DN16522_c0_g1_i15
	TRINITY_DN16522_c0_g1_i29
	TRINITY_DN16524_c0_g1_i2
	TRINITY_DN16526_c0_g1_i9
	TRINITY_DN1653_c0_g1_i10
	TRINITY_DN16541_c0_g4_i1
	TRINITY_DN16566_c0_g1_i1
	TRINITY_DN16588_c0_g2_i2
	TRINITY_DN16612_c0_g1_i6
	TRINITY_DN16627_c0_g3_i2
	TRINITY_DN1664_c0_g1_i3
	TRINITY_DN1666_c0_g1_i1
	TRINITY_DN1666_c0_g1_i13
	TRINITY_DN1666_c0_g1_i16
	TRINITY_DN16688_c0_g2_i2
	TRINITY_DN1669_c0_g1_i8
	TRINITY_DN16692_c0_g1_i5
	TRINITY_DN16711_c0_g1_i1
	TRINITY_DN16711_c0_g1_i4
	TRINITY_DN16715_c0_g1_i7
	TRINITY_DN16715_c1_g1_i12
	TRINITY_DN16716_c0_g1_i22
	TRINITY_DN16716_c0_g1_i24
	TRINITY_DN16737_c0_g2_i1
	TRINITY_DN16746_c0_g1_i10
	TRINITY_DN16746_c0_g1_i3
	TRINITY_DN1676_c0_g1_i18
	TRINITY_DN168_c0_g1_i12
	TRINITY_DN16822_c0_g2_i1
	TRINITY_DN16822_c0_g3_i1
	TRINITY_DN16836_c0_g1_i9
	TRINITY_DN16836_c0_g2_i3
	TRINITY_DN1685_c0_g1_i20
	TRINITY_DN16853_c0_g1_i2
	TRINITY_DN16854_c1_g1_i6
	TRINITY_DN1686_c0_g1_i3
	TRINITY_DN1692_c0_g1_i6
	TRINITY_DN16923_c0_g1_i9
	TRINITY_DN16924_c0_g1_i4
	TRINITY_DN16924_c0_g2_i3
	TRINITY_DN16926_c2_g1_i1
	TRINITY_DN16931_c0_g2_i7
	TRINITY_DN16962_c0_g1_i2
	TRINITY_DN1697_c0_g1_i12
	TRINITY_DN1697_c0_g1_i3
	TRINITY_DN1697_c0_g1_i7
	TRINITY_DN16974_c0_g1_i4
	TRINITY_DN1701_c1_g2_i1
	TRINITY_DN17043_c0_g1_i10
	TRINITY_DN17043_c0_g1_i4
	TRINITY_DN17043_c0_g1_i8
	TRINITY_DN17049_c0_g2_i1
	TRINITY_DN17049_c2_g1_i4
	TRINITY_DN1705_c0_g1_i14
	TRINITY_DN1705_c1_g1_i9
	TRINITY_DN1705_c1_g2_i2
	TRINITY_DN17079_c0_g1_i1
	TRINITY_DN17084_c0_g1_i14
	TRINITY_DN17103_c2_g1_i4
	TRINITY_DN17104_c0_g1_i4
	TRINITY_DN17151_c0_g1_i1
	TRINITY_DN172_c2_g1_i7
	TRINITY_DN17209_c1_g1_i3
	TRINITY_DN17227_c0_g1_i2
	TRINITY_DN17227_c0_g1_i5
	TRINITY_DN17248_c0_g1_i8
	TRINITY_DN17285_c0_g1_i1
	TRINITY_DN1729_c0_g1_i1
	TRINITY_DN1729_c0_g1_i5
	TRINITY_DN17290_c0_g1_i16
	TRINITY_DN1731_c0_g1_i4
	TRINITY_DN17329_c0_g1_i3
	TRINITY_DN17329_c0_g1_i5
	TRINITY_DN1734_c0_g1_i15
	TRINITY_DN17349_c0_g1_i12
	TRINITY_DN17352_c0_g1_i5
	TRINITY_DN17352_c0_g1_i8
	TRINITY_DN17358_c0_g2_i1
	TRINITY_DN1736_c1_g1_i4
	TRINITY_DN17361_c0_g1_i3
	TRINITY_DN17362_c0_g1_i12
	TRINITY_DN17365_c0_g1_i1
	TRINITY_DN17378_c0_g1_i3
	TRINITY_DN1741_c0_g1_i7
	TRINITY_DN17417_c0_g1_i1
	TRINITY_DN17417_c0_g2_i1
	TRINITY_DN17441_c0_g2_i1
	TRINITY_DN17446_c0_g1_i4
	TRINITY_DN17483_c0_g2_i2
	TRINITY_DN175_c0_g1_i4
	TRINITY_DN17504_c0_g1_i14
	TRINITY_DN17504_c0_g1_i3
	TRINITY_DN1753_c0_g2_i1
	TRINITY_DN17587_c0_g1_i2
	TRINITY_DN1759_c0_g2_i2
	TRINITY_DN17593_c0_g1_i13
	TRINITY_DN17614_c0_g1_i11
	TRINITY_DN17614_c0_g1_i13
	TRINITY_DN17614_c0_g1_i15
	TRINITY_DN17614_c0_g1_i5
	TRINITY_DN1767_c0_g1_i14
	TRINITY_DN1767_c0_g1_i17
	TRINITY_DN1767_c0_g1_i23
	TRINITY_DN1767_c0_g1_i7
	TRINITY_DN1771_c0_g1_i2
	TRINITY_DN17721_c0_g2_i2
	TRINITY_DN1775_c0_g1_i34
	TRINITY_DN17759_c0_g1_i4
	TRINITY_DN17759_c1_g1_i2
	TRINITY_DN17764_c0_g1_i3
	TRINITY_DN17770_c0_g1_i1
	TRINITY_DN17770_c1_g1_i5
	TRINITY_DN17804_c0_g1_i6
	TRINITY_DN17849_c0_g2_i3
	TRINITY_DN1785_c0_g2_i3
	TRINITY_DN17883_c0_g1_i1
	TRINITY_DN17883_c0_g1_i5
	TRINITY_DN1790_c0_g2_i2
	TRINITY_DN17907_c0_g1_i9
	TRINITY_DN17947_c0_g1_i4
	TRINITY_DN17956_c0_g1_i4
	TRINITY_DN17980_c0_g1_i1
	TRINITY_DN17981_c0_g1_i3
	TRINITY_DN17986_c1_g1_i1
	TRINITY_DN18014_c0_g2_i8
	TRINITY_DN18043_c1_g1_i6
	TRINITY_DN18072_c0_g1_i3
	TRINITY_DN18081_c0_g1_i9
	TRINITY_DN18085_c1_g1_i1
	TRINITY_DN18085_c1_g2_i3
	TRINITY_DN181_c2_g1_i3
	TRINITY_DN18108_c0_g1_i2
	TRINITY_DN1813_c1_g1_i9
	TRINITY_DN18152_c0_g1_i10
	TRINITY_DN18162_c0_g2_i1
	TRINITY_DN18177_c0_g1_i3
	TRINITY_DN1819_c1_g1_i26
	TRINITY_DN18195_c0_g1_i9
	TRINITY_DN18217_c0_g2_i9
	TRINITY_DN18238_c0_g1_i35
	TRINITY_DN1827_c0_g1_i14
	TRINITY_DN18276_c0_g2_i1
	TRINITY_DN1828_c1_g1_i24
	TRINITY_DN1828_c1_g1_i9
	TRINITY_DN18294_c1_g1_i1
	TRINITY_DN18294_c1_g2_i1
	TRINITY_DN18322_c0_g2_i2
	TRINITY_DN18339_c0_g1_i2
	TRINITY_DN1836_c0_g1_i48
	TRINITY_DN1836_c0_g2_i1
	TRINITY_DN1837_c0_g1_i5
	TRINITY_DN1838_c2_g2_i1
	TRINITY_DN1838_c2_g2_i2
	TRINITY_DN1839_c0_g4_i1
	TRINITY_DN18405_c0_g1_i1
	TRINITY_DN1842_c0_g1_i3
	TRINITY_DN1842_c0_g1_i53
	TRINITY_DN18463_c0_g1_i1
	TRINITY_DN18467_c0_g1_i1
	TRINITY_DN185_c1_g1_i2
	TRINITY_DN18502_c1_g1_i9
	TRINITY_DN18533_c0_g1_i3
	TRINITY_DN1854_c0_g1_i33
	TRINITY_DN18611_c0_g1_i2
	TRINITY_DN18636_c0_g2_i3
	TRINITY_DN1865_c0_g3_i1
	TRINITY_DN1869_c0_g1_i9
	TRINITY_DN18695_c0_g1_i1
	TRINITY_DN18698_c0_g1_i3
	TRINITY_DN1872_c0_g1_i6
	TRINITY_DN18720_c0_g1_i1
	TRINITY_DN1874_c0_g1_i17
	TRINITY_DN18740_c1_g1_i1
	TRINITY_DN1877_c0_g1_i1
	TRINITY_DN1877_c0_g1_i19
	TRINITY_DN1877_c1_g1_i2
	TRINITY_DN18793_c0_g2_i1
	TRINITY_DN18799_c0_g1_i4
	TRINITY_DN18847_c0_g1_i1
	TRINITY_DN18847_c0_g1_i3
	TRINITY_DN18847_c0_g1_i5
	TRINITY_DN18847_c0_g2_i3
	TRINITY_DN1890_c0_g1_i2
	TRINITY_DN18912_c0_g1_i1
	TRINITY_DN18947_c0_g2_i1
	TRINITY_DN18947_c0_g2_i2
	TRINITY_DN18957_c0_g2_i1
	TRINITY_DN18980_c0_g2_i4
	TRINITY_DN19060_c0_g1_i3
	TRINITY_DN19091_c0_g1_i12
	TRINITY_DN19091_c0_g1_i4
	TRINITY_DN191_c0_g1_i11
	TRINITY_DN1910_c0_g1_i4
	TRINITY_DN19113_c0_g1_i12
	TRINITY_DN19113_c0_g1_i13
	TRINITY_DN19138_c1_g1_i1
	TRINITY_DN19156_c0_g1_i17
	TRINITY_DN19156_c0_g1_i27
	TRINITY_DN19160_c0_g3_i1
	TRINITY_DN19207_c0_g2_i6
	TRINITY_DN1922_c5_g2_i1
	TRINITY_DN1927_c0_g2_i1
	TRINITY_DN19299_c0_g2_i3
	TRINITY_DN193_c0_g2_i10
	TRINITY_DN1931_c0_g1_i1
	TRINITY_DN19350_c1_g1_i1
	TRINITY_DN19359_c0_g1_i11
	TRINITY_DN19397_c0_g1_i2
	TRINITY_DN194_c0_g1_i9
	TRINITY_DN19418_c1_g1_i2
	TRINITY_DN19471_c0_g1_i7
	TRINITY_DN19478_c0_g1_i12
	TRINITY_DN19478_c0_g2_i2
	TRINITY_DN19487_c2_g1_i2
	TRINITY_DN1949_c0_g2_i2
	TRINITY_DN19497_c0_g1_i3
	TRINITY_DN19521_c0_g1_i3
	TRINITY_DN19576_c0_g2_i1
	TRINITY_DN1958_c0_g1_i2
	TRINITY_DN19612_c0_g1_i9
	TRINITY_DN19652_c0_g1_i7
	TRINITY_DN1974_c0_g1_i8
	TRINITY_DN19759_c0_g1_i1
	TRINITY_DN19765_c0_g1_i7
	TRINITY_DN19789_c0_g1_i6
	TRINITY_DN19811_c1_g2_i4
	TRINITY_DN19838_c0_g1_i13
	TRINITY_DN19838_c0_g1_i5
	TRINITY_DN19838_c0_g1_i8
	TRINITY_DN19879_c1_g1_i1
	TRINITY_DN1989_c1_g1_i8
	TRINITY_DN19896_c0_g2_i13
	TRINITY_DN19896_c0_g2_i7
	TRINITY_DN19896_c0_g2_i9
	TRINITY_DN19921_c0_g1_i4
	TRINITY_DN19922_c0_g1_i1
	TRINITY_DN19943_c0_g1_i1
	TRINITY_DN19979_c0_g2_i1
	TRINITY_DN19979_c0_g3_i1
	TRINITY_DN1999_c0_g1_i1
	TRINITY_DN2001_c0_g1_i3
	TRINITY_DN2001_c0_g1_i5
	TRINITY_DN2001_c0_g1_i8
	TRINITY_DN20033_c0_g1_i4
	TRINITY_DN20045_c0_g2_i1
	TRINITY_DN20064_c0_g1_i7
	TRINITY_DN20064_c2_g1_i2
	TRINITY_DN20068_c0_g1_i18
	TRINITY_DN20073_c0_g1_i2
	TRINITY_DN20093_c0_g1_i1
	TRINITY_DN20103_c0_g1_i3
	TRINITY_DN2012_c0_g1_i20
	TRINITY_DN2012_c0_g1_i7
	TRINITY_DN2015_c2_g2_i4
	TRINITY_DN20168_c0_g2_i3
	TRINITY_DN20170_c1_g1_i1
	TRINITY_DN20205_c0_g1_i1
	TRINITY_DN20249_c0_g1_i10
	TRINITY_DN20249_c0_g1_i6
	TRINITY_DN2025_c3_g1_i2
	TRINITY_DN20255_c0_g1_i12
	TRINITY_DN20264_c0_g1_i2
	TRINITY_DN20275_c0_g1_i3
	TRINITY_DN20285_c0_g1_i2
	TRINITY_DN20317_c0_g1_i2
	TRINITY_DN20336_c0_g1_i8
	TRINITY_DN2035_c1_g1_i6
	TRINITY_DN2036_c0_g1_i21
	TRINITY_DN2043_c1_g1_i1
	TRINITY_DN20438_c0_g1_i6
	TRINITY_DN2044_c0_g2_i4
	TRINITY_DN20441_c0_g1_i1
	TRINITY_DN20468_c0_g3_i2
	TRINITY_DN2047_c0_g1_i16
	TRINITY_DN2047_c0_g1_i7
	TRINITY_DN2049_c6_g1_i1
	TRINITY_DN20490_c0_g2_i1
	TRINITY_DN20530_c0_g1_i9
	TRINITY_DN20545_c0_g1_i3
	TRINITY_DN20546_c0_g1_i1
	TRINITY_DN20592_c0_g1_i10
	TRINITY_DN206_c0_g1_i17
	TRINITY_DN206_c0_g1_i27
	TRINITY_DN206_c0_g1_i28
	TRINITY_DN20612_c0_g1_i8
	TRINITY_DN20612_c0_g2_i8
	TRINITY_DN2067_c0_g2_i1
	TRINITY_DN2067_c0_g2_i2
	TRINITY_DN2068_c0_g2_i1
	TRINITY_DN20680_c0_g1_i7
	TRINITY_DN207_c0_g2_i5
	TRINITY_DN20708_c0_g1_i15
	TRINITY_DN20726_c0_g2_i2
	TRINITY_DN20728_c0_g1_i4
	TRINITY_DN20728_c0_g1_i5
	TRINITY_DN2074_c0_g1_i6
	TRINITY_DN20746_c0_g2_i7
	TRINITY_DN2077_c2_g1_i1
	TRINITY_DN20788_c0_g1_i15
	TRINITY_DN20790_c0_g1_i1
	TRINITY_DN20799_c0_g3_i4
	TRINITY_DN208_c4_g1_i2
	TRINITY_DN20837_c0_g1_i11
	TRINITY_DN20837_c0_g1_i8
	TRINITY_DN2086_c1_g1_i5
	TRINITY_DN2091_c0_g1_i12
	TRINITY_DN2091_c0_g1_i3
	TRINITY_DN2091_c0_g1_i6
	TRINITY_DN2091_c0_g1_i7
	TRINITY_DN20916_c0_g1_i3
	TRINITY_DN20950_c0_g1_i19
	TRINITY_DN20957_c0_g1_i2
	TRINITY_DN2100_c0_g1_i12
	TRINITY_DN21002_c1_g1_i3
	TRINITY_DN2102_c0_g1_i20
	TRINITY_DN21049_c0_g2_i2
	TRINITY_DN2111_c0_g1_i19
	TRINITY_DN21166_c0_g1_i1
	TRINITY_DN21199_c4_g1_i2
	TRINITY_DN21201_c0_g1_i1
	TRINITY_DN21235_c0_g2_i1
	TRINITY_DN2125_c0_g1_i1
	TRINITY_DN2125_c0_g1_i2
	TRINITY_DN2129_c0_g1_i16
	TRINITY_DN2129_c0_g1_i6
	TRINITY_DN21361_c0_g2_i1
	TRINITY_DN2138_c0_g1_i11
	TRINITY_DN2138_c0_g1_i15
	TRINITY_DN2138_c0_g1_i17
	TRINITY_DN2138_c0_g1_i19
	TRINITY_DN2141_c0_g1_i5
	TRINITY_DN21478_c0_g3_i5
	TRINITY_DN215_c0_g1_i1
	TRINITY_DN21541_c0_g2_i5
	TRINITY_DN21548_c0_g1_i4
	TRINITY_DN21550_c0_g1_i2
	TRINITY_DN2164_c0_g1_i16
	TRINITY_DN2167_c0_g1_i2
	TRINITY_DN2168_c0_g1_i11
	TRINITY_DN2168_c0_g1_i2
	TRINITY_DN2172_c2_g1_i2
	TRINITY_DN2172_c2_g1_i6
	TRINITY_DN21727_c0_g1_i2
	TRINITY_DN21727_c1_g1_i3
	TRINITY_DN21734_c0_g2_i5
	TRINITY_DN21759_c0_g1_i2
	TRINITY_DN21759_c0_g1_i7
	TRINITY_DN21765_c1_g2_i2
	TRINITY_DN21767_c0_g1_i1
	TRINITY_DN21767_c0_g1_i11
	TRINITY_DN2181_c0_g1_i20
	TRINITY_DN2183_c0_g3_i2
	TRINITY_DN21864_c0_g1_i3
	TRINITY_DN21890_c0_g1_i7
	TRINITY_DN21924_c0_g1_i9
	TRINITY_DN2193_c0_g1_i1
	TRINITY_DN2193_c0_g1_i8
	TRINITY_DN2193_c0_g1_i9
	TRINITY_DN21935_c0_g1_i1
	TRINITY_DN22038_c0_g1_i4
	TRINITY_DN22045_c0_g1_i1
	TRINITY_DN22059_c0_g2_i2
	TRINITY_DN22069_c0_g1_i1
	TRINITY_DN2207_c0_g2_i2
	TRINITY_DN2211_c0_g1_i5
	TRINITY_DN2211_c1_g1_i4
	TRINITY_DN2213_c1_g1_i48
	TRINITY_DN22154_c0_g1_i10
	TRINITY_DN22174_c0_g1_i10
	TRINITY_DN22182_c0_g1_i1
	TRINITY_DN2219_c0_g2_i2
	TRINITY_DN2226_c1_g1_i2
	TRINITY_DN22266_c1_g1_i7
	TRINITY_DN2227_c1_g1_i1
	TRINITY_DN22284_c0_g1_i8
	TRINITY_DN223_c3_g1_i1
	TRINITY_DN22303_c0_g1_i1
	TRINITY_DN2237_c1_g1_i2
	TRINITY_DN2237_c1_g1_i6
	TRINITY_DN22371_c0_g1_i18
	TRINITY_DN22371_c0_g1_i2
	TRINITY_DN22416_c0_g1_i8
	TRINITY_DN2242_c1_g1_i2
	TRINITY_DN22423_c1_g1_i2
	TRINITY_DN2247_c1_g1_i3
	TRINITY_DN22492_c0_g1_i3
	TRINITY_DN22516_c0_g2_i1
	TRINITY_DN2256_c0_g1_i11
	TRINITY_DN22606_c0_g1_i1
	TRINITY_DN22607_c0_g1_i1
	TRINITY_DN22607_c0_g2_i8
	TRINITY_DN22617_c0_g1_i5
	TRINITY_DN22617_c0_g1_i8
	TRINITY_DN22617_c0_g2_i2
	TRINITY_DN2263_c0_g1_i5
	TRINITY_DN2263_c0_g1_i7
	TRINITY_DN22638_c0_g1_i18
	TRINITY_DN22642_c0_g1_i1
	TRINITY_DN22644_c0_g2_i1
	TRINITY_DN22652_c0_g1_i1
	TRINITY_DN22652_c1_g1_i1
	TRINITY_DN2270_c0_g2_i2
	TRINITY_DN2272_c0_g1_i6
	TRINITY_DN22735_c0_g1_i3
	TRINITY_DN22823_c0_g1_i10
	TRINITY_DN22823_c0_g2_i11
	TRINITY_DN2286_c0_g1_i10
	TRINITY_DN2286_c0_g1_i7
	TRINITY_DN22864_c0_g1_i7
	TRINITY_DN2292_c0_g1_i1
	TRINITY_DN2295_c0_g1_i5
	TRINITY_DN22954_c1_g1_i7
	TRINITY_DN2298_c0_g1_i1
	TRINITY_DN2301_c0_g1_i1
	TRINITY_DN2301_c1_g2_i1
	TRINITY_DN2310_c0_g1_i3
	TRINITY_DN23113_c0_g1_i3
	TRINITY_DN23113_c0_g2_i3
	TRINITY_DN23136_c0_g1_i4
	TRINITY_DN2315_c0_g1_i18
	TRINITY_DN23178_c0_g1_i15
	TRINITY_DN23178_c0_g1_i7
	TRINITY_DN23199_c0_g1_i1
	TRINITY_DN23214_c0_g1_i1
	TRINITY_DN23214_c0_g2_i1
	TRINITY_DN23216_c0_g1_i1
	TRINITY_DN23245_c0_g1_i4
	TRINITY_DN233_c2_g1_i2
	TRINITY_DN233_c2_g1_i4
	TRINITY_DN2333_c0_g1_i6
	TRINITY_DN2338_c0_g1_i10
	TRINITY_DN2338_c0_g1_i12
	TRINITY_DN23483_c0_g1_i6
	TRINITY_DN23507_c0_g1_i1
	TRINITY_DN23507_c0_g1_i2
	TRINITY_DN23507_c0_g2_i4
	TRINITY_DN23507_c0_g2_i5
	TRINITY_DN23507_c0_g2_i6
	TRINITY_DN2351_c0_g1_i11
	TRINITY_DN2351_c0_g1_i9
	TRINITY_DN2351_c2_g1_i2
	TRINITY_DN2354_c0_g1_i3
	TRINITY_DN23557_c1_g1_i2
	TRINITY_DN23593_c0_g1_i1
	TRINITY_DN23616_c0_g2_i1
	TRINITY_DN23659_c0_g1_i4
	TRINITY_DN2368_c0_g1_i4
	TRINITY_DN2373_c1_g2_i9
	TRINITY_DN2384_c1_g1_i2
	TRINITY_DN23904_c0_g1_i10
	TRINITY_DN23934_c0_g1_i16
	TRINITY_DN24026_c0_g1_i4
	TRINITY_DN24026_c0_g2_i2
	TRINITY_DN24026_c0_g3_i3
	TRINITY_DN24111_c0_g1_i2
	TRINITY_DN24124_c0_g2_i5
	TRINITY_DN24138_c0_g2_i1
	TRINITY_DN24209_c0_g1_i2
	TRINITY_DN24214_c0_g1_i3
	TRINITY_DN24214_c0_g2_i1
	TRINITY_DN2429_c0_g1_i34
	TRINITY_DN2431_c0_g1_i15
	TRINITY_DN24359_c1_g1_i1
	TRINITY_DN244_c1_g2_i2
	TRINITY_DN2443_c0_g1_i6
	TRINITY_DN2445_c0_g1_i4
	TRINITY_DN2446_c1_g1_i1
	TRINITY_DN2448_c1_g1_i2
	TRINITY_DN24487_c0_g1_i6
	TRINITY_DN2449_c0_g1_i4
	TRINITY_DN2449_c0_g1_i6
	TRINITY_DN24490_c0_g1_i8
	TRINITY_DN2451_c0_g1_i1
	TRINITY_DN2452_c0_g2_i11
	TRINITY_DN2455_c0_g1_i1
	TRINITY_DN2455_c0_g1_i10
	TRINITY_DN2455_c0_g1_i14
	TRINITY_DN2458_c0_g1_i2
	TRINITY_DN246_c0_g1_i11
	TRINITY_DN246_c0_g1_i23
	TRINITY_DN246_c0_g1_i5
	TRINITY_DN246_c0_g1_i6
	TRINITY_DN2460_c0_g1_i1
	TRINITY_DN24604_c0_g2_i3
	TRINITY_DN2461_c1_g1_i5
	TRINITY_DN2464_c0_g2_i2
	TRINITY_DN24675_c0_g1_i1
	TRINITY_DN24799_c0_g1_i1
	TRINITY_DN24817_c0_g1_i1
	TRINITY_DN24878_c0_g2_i1
	TRINITY_DN2490_c0_g1_i2
	TRINITY_DN24934_c0_g1_i1
	TRINITY_DN24934_c0_g2_i3
	TRINITY_DN2494_c0_g1_i19
	TRINITY_DN2495_c1_g2_i1
	TRINITY_DN25004_c0_g1_i3
	TRINITY_DN25004_c0_g1_i6
	TRINITY_DN25154_c0_g1_i2
	TRINITY_DN2528_c0_g1_i9
	TRINITY_DN25308_c0_g1_i9
	TRINITY_DN25330_c0_g1_i10
	TRINITY_DN25366_c0_g1_i2
	TRINITY_DN2540_c0_g1_i7
	TRINITY_DN25417_c0_g2_i2
	TRINITY_DN2549_c2_g1_i3
	TRINITY_DN25563_c0_g1_i1
	TRINITY_DN25594_c0_g1_i2
	TRINITY_DN25594_c0_g2_i2
	TRINITY_DN25594_c0_g2_i5
	TRINITY_DN25745_c0_g1_i9
	TRINITY_DN25835_c0_g1_i2
	TRINITY_DN25849_c0_g1_i1
	TRINITY_DN259_c0_g1_i2
	TRINITY_DN2599_c0_g1_i1
	TRINITY_DN26054_c0_g2_i13
	TRINITY_DN26107_c0_g3_i1
	TRINITY_DN26149_c0_g3_i1
	TRINITY_DN2618_c0_g1_i11
	TRINITY_DN26190_c0_g1_i1
	TRINITY_DN26190_c0_g1_i4
	TRINITY_DN2624_c0_g1_i6
	TRINITY_DN26262_c0_g2_i5
	TRINITY_DN2628_c4_g1_i13
	TRINITY_DN263_c0_g1_i1
	TRINITY_DN26304_c0_g1_i2
	TRINITY_DN26312_c0_g1_i1
	TRINITY_DN26365_c0_g1_i1
	TRINITY_DN26365_c0_g1_i4
	TRINITY_DN26365_c0_g1_i5
	TRINITY_DN26370_c0_g1_i4
	TRINITY_DN26370_c0_g1_i7
	TRINITY_DN26370_c0_g2_i5
	TRINITY_DN2638_c0_g2_i1
	TRINITY_DN26405_c0_g1_i1
	TRINITY_DN2645_c3_g1_i1
	TRINITY_DN26499_c0_g1_i1
	TRINITY_DN26557_c0_g1_i3
	TRINITY_DN266_c0_g1_i1
	TRINITY_DN266_c0_g1_i12
	TRINITY_DN266_c0_g1_i13
	TRINITY_DN26687_c0_g1_i3
	TRINITY_DN2670_c0_g1_i3
	TRINITY_DN2674_c0_g1_i28
	TRINITY_DN2676_c0_g1_i8
	TRINITY_DN27123_c0_g2_i7
	TRINITY_DN27129_c0_g2_i14
	TRINITY_DN27135_c0_g1_i3
	TRINITY_DN27137_c0_g1_i2
	TRINITY_DN27138_c0_g2_i1
	TRINITY_DN27170_c0_g1_i3
	TRINITY_DN27170_c0_g1_i4
	TRINITY_DN27275_c0_g1_i6
	TRINITY_DN2754_c0_g1_i2
	TRINITY_DN27540_c1_g1_i1
	TRINITY_DN27617_c0_g1_i2
	TRINITY_DN27750_c5_g1_i1
	TRINITY_DN2779_c0_g1_i8
	TRINITY_DN27833_c0_g1_i1
	TRINITY_DN27833_c0_g1_i3
	TRINITY_DN27833_c0_g2_i1
	TRINITY_DN2784_c0_g1_i21
	TRINITY_DN2787_c0_g1_i38
	TRINITY_DN2787_c0_g1_i60
	TRINITY_DN2787_c1_g1_i5
	TRINITY_DN2792_c1_g2_i11
	TRINITY_DN2792_c1_g2_i5
	TRINITY_DN2792_c1_g2_i6
	TRINITY_DN2792_c1_g2_i8
	TRINITY_DN2802_c0_g1_i11
	TRINITY_DN28039_c0_g1_i1
	TRINITY_DN28106_c0_g1_i6
	TRINITY_DN28109_c0_g1_i8
	TRINITY_DN2814_c0_g1_i1
	TRINITY_DN2814_c0_g3_i2
	TRINITY_DN282_c1_g1_i12
	TRINITY_DN282_c1_g1_i5
	TRINITY_DN282_c1_g1_i9
	TRINITY_DN282_c3_g1_i10
	TRINITY_DN282_c3_g1_i5
	TRINITY_DN2820_c0_g1_i2
	TRINITY_DN2820_c0_g1_i3
	TRINITY_DN2820_c0_g3_i3
	TRINITY_DN28234_c0_g1_i14
	TRINITY_DN283_c0_g1_i16
	TRINITY_DN283_c0_g1_i23
	TRINITY_DN283_c0_g1_i31
	TRINITY_DN283_c0_g1_i6
	TRINITY_DN28350_c0_g2_i1
	TRINITY_DN2838_c1_g1_i3
	TRINITY_DN2838_c1_g1_i8
	TRINITY_DN28394_c0_g1_i1
	TRINITY_DN284_c0_g2_i3
	TRINITY_DN2840_c0_g1_i4
	TRINITY_DN2842_c0_g1_i1
	TRINITY_DN28420_c0_g1_i10
	TRINITY_DN2859_c0_g1_i4
	TRINITY_DN28629_c0_g1_i1
	TRINITY_DN28629_c0_g1_i5
	TRINITY_DN2863_c0_g1_i9
	TRINITY_DN28682_c1_g1_i13
	TRINITY_DN28714_c0_g1_i1
	TRINITY_DN28714_c0_g1_i11
	TRINITY_DN2894_c0_g1_i5
	TRINITY_DN2899_c0_g1_i3
	TRINITY_DN28995_c0_g1_i6
	TRINITY_DN29009_c0_g2_i1
	TRINITY_DN29013_c0_g1_i9
	TRINITY_DN29029_c0_g1_i1
	TRINITY_DN291_c0_g1_i24
	TRINITY_DN29174_c0_g1_i1
	TRINITY_DN29201_c1_g1_i2
	TRINITY_DN2921_c0_g1_i3
	TRINITY_DN2923_c0_g1_i15
	TRINITY_DN29236_c2_g1_i1
	TRINITY_DN29236_c2_g3_i1
	TRINITY_DN2929_c2_g1_i1
	TRINITY_DN29307_c0_g2_i7
	TRINITY_DN29353_c0_g1_i6
	TRINITY_DN29374_c0_g1_i1
	TRINITY_DN29374_c0_g1_i15
	TRINITY_DN29384_c2_g1_i1
	TRINITY_DN2939_c0_g1_i4
	TRINITY_DN294_c0_g1_i20
	TRINITY_DN29403_c0_g1_i2
	TRINITY_DN2943_c1_g1_i1
	TRINITY_DN2943_c1_g1_i6
	TRINITY_DN2944_c0_g1_i6
	TRINITY_DN2944_c0_g2_i3
	TRINITY_DN29507_c0_g2_i3
	TRINITY_DN29529_c0_g2_i3
	TRINITY_DN2959_c0_g1_i2
	TRINITY_DN29600_c0_g1_i5
	TRINITY_DN29663_c1_g1_i2
	TRINITY_DN2967_c1_g1_i1
	TRINITY_DN297_c0_g1_i31
	TRINITY_DN297_c0_g1_i7
	TRINITY_DN29706_c0_g3_i2
	TRINITY_DN298_c3_g1_i1
	TRINITY_DN2981_c0_g2_i1
	TRINITY_DN29872_c0_g1_i2
	TRINITY_DN29872_c0_g2_i3
	TRINITY_DN29872_c0_g2_i5
	TRINITY_DN2996_c0_g1_i6
	TRINITY_DN29979_c0_g1_i1
	TRINITY_DN29979_c0_g1_i5
	TRINITY_DN29979_c0_g1_i6
	TRINITY_DN29979_c0_g1_i8
	TRINITY_DN29990_c0_g1_i20
	TRINITY_DN29990_c0_g1_i26
	TRINITY_DN300_c1_g1_i10
	TRINITY_DN3007_c1_g1_i20
	TRINITY_DN3007_c1_g1_i24
	TRINITY_DN3010_c0_g1_i12
	TRINITY_DN3010_c0_g1_i3
	TRINITY_DN3011_c0_g1_i6
	TRINITY_DN3013_c0_g1_i14
	TRINITY_DN30179_c0_g1_i17
	TRINITY_DN30182_c0_g2_i1
	TRINITY_DN30319_c0_g2_i2
	TRINITY_DN3032_c0_g1_i30
	TRINITY_DN3034_c0_g1_i12
	TRINITY_DN3034_c0_g1_i2
	TRINITY_DN3034_c0_g1_i30
	TRINITY_DN3034_c0_g1_i31
	TRINITY_DN3034_c0_g1_i9
	TRINITY_DN3037_c0_g1_i23
	TRINITY_DN304_c0_g1_i1
	TRINITY_DN304_c0_g1_i6
	TRINITY_DN304_c0_g1_i8
	TRINITY_DN3041_c0_g1_i1
	TRINITY_DN30490_c0_g1_i17
	TRINITY_DN30490_c0_g1_i9
	TRINITY_DN3050_c0_g2_i6
	TRINITY_DN3051_c0_g1_i2
	TRINITY_DN3051_c0_g1_i5
	TRINITY_DN3054_c0_g1_i2
	TRINITY_DN3054_c1_g2_i3
	TRINITY_DN3058_c1_g1_i4
	TRINITY_DN30586_c0_g2_i2
	TRINITY_DN30630_c1_g1_i1
	TRINITY_DN30763_c0_g2_i4
	TRINITY_DN30763_c1_g1_i2
	TRINITY_DN30769_c0_g1_i11
	TRINITY_DN3077_c0_g1_i15
	TRINITY_DN3077_c0_g1_i2
	TRINITY_DN3078_c0_g1_i4
	TRINITY_DN3084_c0_g1_i9
	TRINITY_DN31_c0_g1_i54
	TRINITY_DN3101_c0_g1_i2
	TRINITY_DN3101_c0_g1_i5
	TRINITY_DN31059_c0_g1_i1
	TRINITY_DN3121_c0_g1_i17
	TRINITY_DN3121_c0_g1_i41
	TRINITY_DN3121_c0_g1_i70
	TRINITY_DN3122_c0_g1_i4
	TRINITY_DN31239_c0_g1_i1
	TRINITY_DN31382_c0_g1_i4
	TRINITY_DN31446_c0_g2_i4
	TRINITY_DN31490_c1_g2_i1
	TRINITY_DN3151_c0_g1_i18
	TRINITY_DN3151_c0_g1_i6
	TRINITY_DN3158_c0_g1_i8
	TRINITY_DN31747_c0_g1_i1
	TRINITY_DN31774_c0_g1_i6
	TRINITY_DN31877_c0_g1_i1
	TRINITY_DN31887_c0_g1_i1
	TRINITY_DN3189_c0_g1_i25
	TRINITY_DN31916_c0_g1_i2
	TRINITY_DN3198_c2_g2_i1
	TRINITY_DN320_c0_g1_i2
	TRINITY_DN3203_c0_g1_i4
	TRINITY_DN32046_c0_g1_i3
	TRINITY_DN3205_c0_g1_i5
	TRINITY_DN32064_c0_g1_i1
	TRINITY_DN3209_c0_g1_i3
	TRINITY_DN3209_c0_g1_i6
	TRINITY_DN3210_c0_g1_i2
	TRINITY_DN3211_c0_g1_i13
	TRINITY_DN3211_c0_g1_i5
	TRINITY_DN3220_c2_g1_i1
	TRINITY_DN3225_c1_g2_i2
	TRINITY_DN32295_c0_g2_i3
	TRINITY_DN32295_c0_g3_i2
	TRINITY_DN32340_c0_g1_i5
	TRINITY_DN32381_c0_g1_i3
	TRINITY_DN3242_c0_g1_i1
	TRINITY_DN32421_c0_g2_i1
	TRINITY_DN32449_c1_g1_i3
	TRINITY_DN32493_c0_g1_i1
	TRINITY_DN3251_c0_g1_i7
	TRINITY_DN3261_c1_g1_i1
	TRINITY_DN32614_c0_g1_i16
	TRINITY_DN32624_c0_g1_i1
	TRINITY_DN32624_c0_g1_i13
	TRINITY_DN32624_c0_g1_i17
	TRINITY_DN328_c0_g1_i1
	TRINITY_DN328_c0_g1_i6
	TRINITY_DN3284_c0_g1_i18
	TRINITY_DN3284_c0_g1_i9
	TRINITY_DN3286_c0_g1_i11
	TRINITY_DN32862_c0_g1_i8
	TRINITY_DN32863_c0_g1_i2
	TRINITY_DN3289_c0_g1_i3
	TRINITY_DN32905_c3_g1_i1
	TRINITY_DN32906_c0_g1_i12
	TRINITY_DN32906_c0_g1_i3
	TRINITY_DN32930_c0_g2_i5
	TRINITY_DN3295_c1_g1_i4
	TRINITY_DN32973_c0_g1_i26
	TRINITY_DN32973_c0_g1_i28
	TRINITY_DN32973_c0_g1_i5
	TRINITY_DN33_c0_g1_i3
	TRINITY_DN33006_c0_g1_i10
	TRINITY_DN33006_c0_g1_i17
	TRINITY_DN331_c1_g1_i8
	TRINITY_DN331_c1_g1_i9
	TRINITY_DN33111_c0_g1_i4
	TRINITY_DN33111_c0_g1_i9
	TRINITY_DN3316_c0_g2_i3
	TRINITY_DN332_c0_g3_i10
	TRINITY_DN33251_c0_g1_i1
	TRINITY_DN33302_c0_g1_i7
	TRINITY_DN33337_c0_g1_i5
	TRINITY_DN33372_c0_g1_i2
	TRINITY_DN33409_c2_g3_i1
	TRINITY_DN33411_c2_g1_i1
	TRINITY_DN33415_c0_g1_i3
	TRINITY_DN33556_c0_g1_i2
	TRINITY_DN3376_c0_g1_i4
	TRINITY_DN33894_c1_g1_i3
	TRINITY_DN3391_c0_g2_i1
	TRINITY_DN3394_c2_g2_i1
	TRINITY_DN3404_c0_g1_i16
	TRINITY_DN34139_c0_g2_i1
	TRINITY_DN34139_c0_g2_i4
	TRINITY_DN34159_c2_g1_i1
	TRINITY_DN34254_c0_g1_i4
	TRINITY_DN3433_c0_g1_i1
	TRINITY_DN3437_c0_g1_i6
	TRINITY_DN34387_c0_g1_i1
	TRINITY_DN34387_c0_g1_i9
	TRINITY_DN3443_c0_g1_i3
	TRINITY_DN3446_c0_g1_i4
	TRINITY_DN34469_c1_g1_i4
	TRINITY_DN34472_c0_g1_i4
	TRINITY_DN34472_c0_g1_i6
	TRINITY_DN3448_c0_g1_i2
	TRINITY_DN3453_c0_g1_i20
	TRINITY_DN3453_c0_g1_i6
	TRINITY_DN3453_c0_g1_i8
	TRINITY_DN3453_c1_g2_i1
	TRINITY_DN34535_c0_g2_i2
	TRINITY_DN3455_c0_g1_i4
	TRINITY_DN3455_c0_g2_i2
	TRINITY_DN34586_c0_g2_i3
	TRINITY_DN3465_c0_g1_i2
	TRINITY_DN3465_c0_g2_i1
	TRINITY_DN3468_c0_g1_i16
	TRINITY_DN3475_c0_g1_i6
	TRINITY_DN34765_c0_g1_i1
	TRINITY_DN3480_c1_g1_i1
	TRINITY_DN3480_c1_g1_i13
	TRINITY_DN3484_c0_g1_i4
	TRINITY_DN3484_c0_g1_i5
	TRINITY_DN3486_c0_g2_i1
	TRINITY_DN3486_c0_g2_i2
	TRINITY_DN3486_c0_g2_i4
	TRINITY_DN3488_c2_g1_i6
	TRINITY_DN3497_c0_g2_i3
	TRINITY_DN350_c0_g2_i10
	TRINITY_DN3507_c0_g1_i6
	TRINITY_DN35113_c0_g1_i1
	TRINITY_DN3513_c0_g1_i7
	TRINITY_DN3517_c0_g1_i9
	TRINITY_DN35273_c0_g2_i3
	TRINITY_DN3529_c0_g1_i10
	TRINITY_DN354_c0_g2_i4
	TRINITY_DN35423_c0_g1_i6
	TRINITY_DN35575_c0_g1_i8
	TRINITY_DN35586_c0_g2_i1
	TRINITY_DN35586_c0_g2_i7
	TRINITY_DN35630_c1_g1_i1
	TRINITY_DN35690_c0_g1_i1
	TRINITY_DN3574_c0_g1_i6
	TRINITY_DN35767_c0_g2_i4
	TRINITY_DN3580_c0_g1_i6
	TRINITY_DN3580_c2_g1_i3
	TRINITY_DN35904_c0_g1_i3
	TRINITY_DN3592_c1_g1_i9
	TRINITY_DN3593_c0_g1_i17
	TRINITY_DN35948_c0_g1_i5
	TRINITY_DN3602_c1_g1_i13
	TRINITY_DN3611_c0_g1_i2
	TRINITY_DN3611_c0_g1_i5
	TRINITY_DN363_c0_g1_i8
	TRINITY_DN3638_c0_g1_i10
	TRINITY_DN3644_c0_g2_i2
	TRINITY_DN3653_c0_g2_i13
	TRINITY_DN3654_c0_g2_i2
	TRINITY_DN36620_c0_g1_i2
	TRINITY_DN36680_c0_g1_i1
	TRINITY_DN36717_c0_g1_i3
	TRINITY_DN36752_c0_g1_i1
	TRINITY_DN36752_c0_g3_i1
	TRINITY_DN36784_c0_g1_i2
	TRINITY_DN36784_c0_g1_i3
	TRINITY_DN36784_c0_g1_i4
	TRINITY_DN36784_c0_g1_i5
	TRINITY_DN3683_c1_g3_i2
	TRINITY_DN3684_c0_g1_i3
	TRINITY_DN3692_c0_g1_i1
	TRINITY_DN37_c0_g1_i12
	TRINITY_DN370_c1_g2_i2
	TRINITY_DN3700_c0_g1_i4
	TRINITY_DN371_c4_g1_i6
	TRINITY_DN37115_c0_g1_i3
	TRINITY_DN37146_c0_g1_i2
	TRINITY_DN37162_c0_g2_i2
	TRINITY_DN3726_c0_g1_i35
	TRINITY_DN373_c1_g1_i6
	TRINITY_DN3730_c0_g1_i1
	TRINITY_DN37401_c0_g1_i7
	TRINITY_DN37486_c0_g1_i2
	TRINITY_DN37511_c2_g3_i1
	TRINITY_DN3757_c0_g1_i1
	TRINITY_DN37584_c0_g1_i12
	TRINITY_DN3761_c0_g1_i27
	TRINITY_DN3762_c0_g1_i22
	TRINITY_DN37673_c0_g2_i2
	TRINITY_DN3771_c0_g1_i11
	TRINITY_DN3771_c0_g1_i7
	TRINITY_DN37710_c0_g2_i1
	TRINITY_DN37720_c0_g2_i4
	TRINITY_DN37765_c0_g1_i2
	TRINITY_DN3779_c0_g1_i16
	TRINITY_DN3779_c0_g1_i32
	TRINITY_DN37836_c0_g1_i2
	TRINITY_DN37877_c0_g2_i3
	TRINITY_DN3789_c0_g1_i9
	TRINITY_DN3789_c0_g2_i12
	TRINITY_DN37989_c0_g1_i3
	TRINITY_DN3807_c0_g1_i14
	TRINITY_DN3807_c0_g1_i15
	TRINITY_DN3807_c0_g1_i16
	TRINITY_DN3807_c0_g1_i8
	TRINITY_DN3808_c0_g1_i8
	TRINITY_DN3808_c0_g2_i7
	TRINITY_DN3810_c0_g1_i83
	TRINITY_DN3818_c1_g1_i12
	TRINITY_DN3825_c0_g1_i4
	TRINITY_DN383_c1_g1_i12
	TRINITY_DN383_c1_g1_i17
	TRINITY_DN383_c1_g1_i6
	TRINITY_DN3834_c0_g1_i48
	TRINITY_DN38397_c0_g3_i1
	TRINITY_DN38397_c0_g3_i2
	TRINITY_DN384_c0_g2_i1
	TRINITY_DN38406_c0_g1_i1
	TRINITY_DN3846_c1_g1_i3
	TRINITY_DN3847_c1_g1_i2
	TRINITY_DN3847_c1_g1_i9
	TRINITY_DN3848_c0_g1_i3
	TRINITY_DN385_c0_g1_i4
	TRINITY_DN3858_c0_g2_i2
	TRINITY_DN3860_c0_g2_i5
	TRINITY_DN3860_c0_g2_i6
	TRINITY_DN3860_c1_g1_i4
	TRINITY_DN3884_c1_g1_i2
	TRINITY_DN38854_c0_g1_i1
	TRINITY_DN38967_c0_g1_i7
	TRINITY_DN39050_c2_g1_i15
	TRINITY_DN39088_c0_g1_i2
	TRINITY_DN3915_c0_g1_i4
	TRINITY_DN3915_c0_g2_i1
	TRINITY_DN39159_c1_g1_i1
	TRINITY_DN39278_c0_g2_i1
	TRINITY_DN39526_c0_g3_i5
	TRINITY_DN39715_c0_g2_i1
	TRINITY_DN3972_c0_g1_i3
	TRINITY_DN398_c1_g1_i11
	TRINITY_DN398_c1_g1_i14
	TRINITY_DN3982_c0_g2_i4
	TRINITY_DN39933_c1_g2_i1
	TRINITY_DN3996_c0_g1_i3
	TRINITY_DN40033_c0_g2_i1
	TRINITY_DN40164_c0_g1_i7
	TRINITY_DN40164_c0_g2_i5
	TRINITY_DN402_c0_g1_i2
	TRINITY_DN4032_c2_g1_i14
	TRINITY_DN4032_c2_g1_i21
	TRINITY_DN4032_c2_g1_i4
	TRINITY_DN40326_c0_g1_i5
	TRINITY_DN40392_c0_g1_i2
	TRINITY_DN40508_c0_g1_i10
	TRINITY_DN4068_c0_g1_i3
	TRINITY_DN4070_c0_g1_i2
	TRINITY_DN408_c1_g1_i4
	TRINITY_DN4090_c0_g1_i28
	TRINITY_DN4090_c0_g1_i32
	TRINITY_DN41_c0_g1_i2
	TRINITY_DN41_c0_g1_i4
	TRINITY_DN41_c0_g1_i8
	TRINITY_DN410_c0_g1_i3
	TRINITY_DN4106_c1_g2_i3
	TRINITY_DN411_c0_g3_i2
	TRINITY_DN4116_c0_g1_i10
	TRINITY_DN4117_c0_g1_i13
	TRINITY_DN4117_c0_g2_i1
	TRINITY_DN4117_c0_g2_i3
	TRINITY_DN41186_c0_g1_i1
	TRINITY_DN4124_c0_g1_i2
	TRINITY_DN4126_c0_g1_i1
	TRINITY_DN4126_c0_g1_i3
	TRINITY_DN4126_c0_g1_i6
	TRINITY_DN4130_c0_g1_i13
	TRINITY_DN4131_c2_g3_i10
	TRINITY_DN4131_c2_g3_i3
	TRINITY_DN4131_c2_g3_i6
	TRINITY_DN41352_c0_g1_i10
	TRINITY_DN4155_c0_g1_i14
	TRINITY_DN4155_c0_g1_i17
	TRINITY_DN4161_c0_g1_i10
	TRINITY_DN4161_c0_g1_i19
	TRINITY_DN4161_c0_g1_i26
	TRINITY_DN4161_c0_g1_i42
	TRINITY_DN41720_c1_g1_i5
	TRINITY_DN4178_c0_g6_i3
	TRINITY_DN4178_c2_g1_i1
	TRINITY_DN41829_c0_g1_i5
	TRINITY_DN4189_c0_g1_i2
	TRINITY_DN4190_c0_g1_i6
	TRINITY_DN41986_c0_g1_i4
	TRINITY_DN420_c0_g1_i14
	TRINITY_DN420_c0_g1_i32
	TRINITY_DN4201_c0_g1_i4
	TRINITY_DN42089_c0_g1_i2
	TRINITY_DN421_c3_g1_i2
	TRINITY_DN4217_c0_g2_i9
	TRINITY_DN4223_c1_g1_i2
	TRINITY_DN42308_c0_g1_i5
	TRINITY_DN4236_c0_g1_i13
	TRINITY_DN4236_c1_g1_i10
	TRINITY_DN4236_c1_g1_i11
	TRINITY_DN4236_c1_g1_i4
	TRINITY_DN42560_c0_g1_i4
	TRINITY_DN42573_c0_g1_i1
	TRINITY_DN42573_c0_g1_i3
	TRINITY_DN4266_c0_g1_i20
	TRINITY_DN4273_c0_g1_i4
	TRINITY_DN4285_c0_g1_i3
	TRINITY_DN429_c0_g2_i4
	TRINITY_DN42911_c0_g1_i1
	TRINITY_DN42927_c0_g1_i2
	TRINITY_DN4294_c0_g1_i3
	TRINITY_DN4294_c0_g1_i4
	TRINITY_DN43_c0_g1_i2
	TRINITY_DN4323_c0_g1_i13
	TRINITY_DN4323_c0_g1_i25
	TRINITY_DN433_c0_g1_i4
	TRINITY_DN433_c0_g1_i5
	TRINITY_DN43324_c0_g1_i5
	TRINITY_DN43327_c0_g1_i14
	TRINITY_DN43327_c0_g1_i8
	TRINITY_DN4350_c1_g1_i2
	TRINITY_DN4350_c1_g2_i2
	TRINITY_DN43500_c0_g1_i3
	TRINITY_DN4359_c0_g1_i1
	TRINITY_DN43625_c0_g1_i3
	TRINITY_DN43632_c1_g1_i1
	TRINITY_DN4364_c0_g1_i1
	TRINITY_DN437_c0_g1_i30
	TRINITY_DN43700_c0_g1_i1
	TRINITY_DN4377_c0_g1_i1
	TRINITY_DN4379_c0_g2_i2
	TRINITY_DN4379_c0_g2_i4
	TRINITY_DN438_c1_g1_i8
	TRINITY_DN4381_c0_g3_i1
	TRINITY_DN43913_c0_g1_i1
	TRINITY_DN4402_c2_g1_i1
	TRINITY_DN441_c0_g1_i13
	TRINITY_DN441_c0_g1_i19
	TRINITY_DN4413_c2_g1_i2
	TRINITY_DN4413_c2_g2_i6
	TRINITY_DN442_c0_g1_i3
	TRINITY_DN44211_c0_g1_i3
	TRINITY_DN4433_c0_g1_i15
	TRINITY_DN4438_c0_g2_i6
	TRINITY_DN444_c0_g1_i3
	TRINITY_DN4471_c0_g1_i19
	TRINITY_DN4471_c0_g1_i7
	TRINITY_DN4474_c0_g2_i4
	TRINITY_DN4480_c0_g1_i5
	TRINITY_DN4487_c0_g3_i1
	TRINITY_DN4491_c1_g1_i1
	TRINITY_DN4495_c0_g1_i1
	TRINITY_DN4495_c0_g1_i2
	TRINITY_DN4495_c0_g1_i26
	TRINITY_DN4495_c0_g1_i35
	TRINITY_DN4495_c0_g1_i49
	TRINITY_DN4495_c0_g1_i6
	TRINITY_DN4498_c2_g1_i10
	TRINITY_DN44985_c0_g1_i12
	TRINITY_DN4499_c0_g1_i1
	TRINITY_DN4502_c2_g1_i2
	TRINITY_DN4502_c2_g1_i3
	TRINITY_DN45166_c0_g1_i3
	TRINITY_DN4527_c1_g1_i10
	TRINITY_DN4530_c0_g1_i1
	TRINITY_DN4542_c0_g1_i8
	TRINITY_DN4545_c0_g1_i10
	TRINITY_DN457_c0_g1_i3
	TRINITY_DN4577_c1_g1_i9
	TRINITY_DN4578_c1_g1_i3
	TRINITY_DN45962_c0_g1_i2
	TRINITY_DN461_c0_g1_i10
	TRINITY_DN461_c0_g1_i4
	TRINITY_DN4611_c0_g1_i18
	TRINITY_DN4611_c0_g1_i2
	TRINITY_DN462_c1_g1_i15
	TRINITY_DN46257_c4_g1_i1
	TRINITY_DN463_c0_g1_i8
	TRINITY_DN4671_c0_g1_i4
	TRINITY_DN4671_c0_g2_i10
	TRINITY_DN4681_c0_g1_i6
	TRINITY_DN4685_c1_g1_i5
	TRINITY_DN4696_c1_g1_i4
	TRINITY_DN470_c4_g1_i13
	TRINITY_DN470_c4_g1_i2
	TRINITY_DN470_c4_g1_i7
	TRINITY_DN4700_c0_g1_i1
	TRINITY_DN4714_c0_g1_i6
	TRINITY_DN4736_c2_g1_i3
	TRINITY_DN4739_c0_g1_i1
	TRINITY_DN4739_c0_g1_i10
	TRINITY_DN4739_c0_g1_i8
	TRINITY_DN474_c0_g1_i13
	TRINITY_DN47470_c0_g1_i2
	TRINITY_DN47519_c1_g1_i1
	TRINITY_DN4760_c0_g1_i12
	TRINITY_DN4760_c0_g1_i15
	TRINITY_DN47673_c0_g2_i1
	TRINITY_DN47810_c0_g2_i5
	TRINITY_DN4790_c0_g4_i1
	TRINITY_DN4794_c0_g1_i13
	TRINITY_DN4798_c0_g1_i17
	TRINITY_DN4819_c0_g1_i21
	TRINITY_DN4823_c0_g1_i6
	TRINITY_DN48380_c0_g1_i3
	TRINITY_DN484_c0_g2_i1
	TRINITY_DN4847_c0_g1_i1
	TRINITY_DN48495_c0_g1_i30
	TRINITY_DN4878_c0_g1_i13
	TRINITY_DN488_c1_g1_i8
	TRINITY_DN4913_c0_g1_i14
	TRINITY_DN49168_c0_g2_i1
	TRINITY_DN4920_c0_g1_i2
	TRINITY_DN4922_c0_g1_i15
	TRINITY_DN4922_c0_g1_i18
	TRINITY_DN4922_c0_g1_i2
	TRINITY_DN4922_c0_g1_i6
	TRINITY_DN4922_c0_g1_i7
	TRINITY_DN4932_c0_g2_i10
	TRINITY_DN4941_c0_g1_i2
	TRINITY_DN495_c1_g2_i1
	TRINITY_DN495_c1_g2_i8
	TRINITY_DN4952_c0_g1_i2
	TRINITY_DN4953_c0_g1_i4
	TRINITY_DN4954_c1_g1_i36
	TRINITY_DN497_c0_g1_i2
	TRINITY_DN4973_c0_g1_i16
	TRINITY_DN4973_c0_g1_i20
	TRINITY_DN4974_c0_g1_i3
	TRINITY_DN49748_c0_g1_i1
	TRINITY_DN498_c0_g1_i7
	TRINITY_DN4996_c1_g1_i17
	TRINITY_DN5_c1_g1_i19
	TRINITY_DN5_c1_g1_i9
	TRINITY_DN50_c1_g1_i1
	TRINITY_DN50_c1_g2_i6
	TRINITY_DN50_c3_g1_i7
	TRINITY_DN50_c3_g1_i9
	TRINITY_DN5001_c0_g1_i14
	TRINITY_DN5021_c0_g1_i1
	TRINITY_DN5021_c0_g1_i11
	TRINITY_DN5021_c0_g1_i16
	TRINITY_DN5021_c0_g1_i18
	TRINITY_DN50214_c0_g2_i1
	TRINITY_DN50214_c0_g3_i3
	TRINITY_DN5035_c0_g1_i12
	TRINITY_DN5035_c0_g1_i19
	TRINITY_DN5038_c0_g1_i2
	TRINITY_DN5038_c1_g1_i12
	TRINITY_DN5038_c1_g1_i5
	TRINITY_DN50513_c1_g1_i1
	TRINITY_DN5056_c0_g1_i10
	TRINITY_DN5066_c0_g1_i9
	TRINITY_DN50668_c0_g4_i1
	TRINITY_DN5073_c0_g1_i6
	TRINITY_DN50739_c0_g1_i4
	TRINITY_DN5078_c0_g1_i5
	TRINITY_DN5090_c0_g1_i14
	TRINITY_DN5093_c0_g1_i4
	TRINITY_DN5095_c0_g2_i10
	TRINITY_DN5110_c0_g1_i2
	TRINITY_DN5132_c0_g1_i4
	TRINITY_DN5143_c0_g1_i2
	TRINITY_DN51489_c0_g1_i1
	TRINITY_DN515_c0_g1_i5
	TRINITY_DN5157_c0_g1_i1
	TRINITY_DN5157_c0_g1_i10
	TRINITY_DN5157_c0_g1_i9
	TRINITY_DN5157_c1_g1_i7
	TRINITY_DN5165_c1_g2_i1
	TRINITY_DN5167_c0_g1_i12
	TRINITY_DN5175_c0_g1_i5
	TRINITY_DN519_c0_g2_i2
	TRINITY_DN5194_c1_g1_i3
	TRINITY_DN5206_c0_g1_i6
	TRINITY_DN5216_c1_g1_i12
	TRINITY_DN52188_c0_g2_i8
	TRINITY_DN52240_c1_g1_i3
	TRINITY_DN5229_c0_g1_i11
	TRINITY_DN5229_c0_g1_i2
	TRINITY_DN523_c0_g1_i8
	TRINITY_DN5237_c1_g1_i7
	TRINITY_DN5246_c0_g1_i14
	TRINITY_DN5246_c0_g1_i22
	TRINITY_DN5246_c0_g1_i3
	TRINITY_DN5256_c0_g1_i10
	TRINITY_DN5297_c0_g1_i5
	TRINITY_DN5297_c0_g1_i8
	TRINITY_DN532_c0_g2_i2
	TRINITY_DN5325_c0_g1_i6
	TRINITY_DN533_c1_g2_i18
	TRINITY_DN5347_c0_g1_i3
	TRINITY_DN5347_c0_g2_i3
	TRINITY_DN5362_c0_g1_i5
	TRINITY_DN5368_c0_g1_i15
	TRINITY_DN5368_c0_g1_i4
	TRINITY_DN5368_c0_g1_i5
	TRINITY_DN5369_c3_g1_i4
	TRINITY_DN5369_c3_g1_i5
	TRINITY_DN5375_c0_g1_i2
	TRINITY_DN5376_c0_g1_i6
	TRINITY_DN5380_c0_g1_i4
	TRINITY_DN5384_c0_g1_i12
	TRINITY_DN53907_c0_g1_i2
	TRINITY_DN5418_c1_g1_i1
	TRINITY_DN5432_c0_g1_i3
	TRINITY_DN5432_c0_g1_i4
	TRINITY_DN544_c0_g2_i6
	TRINITY_DN5441_c0_g1_i16
	TRINITY_DN545_c0_g1_i18
	TRINITY_DN5450_c0_g1_i11
	TRINITY_DN54546_c0_g2_i2
	TRINITY_DN5455_c0_g1_i12
	TRINITY_DN5455_c0_g1_i8
	TRINITY_DN5456_c0_g1_i13
	TRINITY_DN5458_c0_g1_i14
	TRINITY_DN5458_c0_g1_i5
	TRINITY_DN5463_c0_g1_i1
	TRINITY_DN5463_c0_g1_i4
	TRINITY_DN5463_c0_g2_i1
	TRINITY_DN5463_c0_g2_i9
	TRINITY_DN5478_c0_g1_i2
	TRINITY_DN5478_c0_g1_i5
	TRINITY_DN548_c0_g1_i2
	TRINITY_DN548_c0_g1_i6
	TRINITY_DN548_c0_g1_i9
	TRINITY_DN54855_c0_g1_i7
	TRINITY_DN5489_c0_g1_i12
	TRINITY_DN5489_c0_g1_i5
	TRINITY_DN549_c4_g1_i3
	TRINITY_DN549_c4_g1_i4
	TRINITY_DN54903_c1_g3_i1
	TRINITY_DN5493_c0_g1_i1
	TRINITY_DN5501_c0_g1_i4
	TRINITY_DN5513_c0_g1_i14
	TRINITY_DN55141_c0_g1_i7
	TRINITY_DN5518_c0_g1_i42
	TRINITY_DN554_c0_g1_i7
	TRINITY_DN5540_c0_g1_i7
	TRINITY_DN555_c0_g1_i5
	TRINITY_DN556_c0_g1_i2
	TRINITY_DN556_c0_g2_i6
	TRINITY_DN5562_c0_g3_i2
	TRINITY_DN55823_c0_g1_i2
	TRINITY_DN5588_c0_g1_i13
	TRINITY_DN559_c0_g1_i15
	TRINITY_DN5592_c1_g1_i11
	TRINITY_DN55971_c0_g1_i5
	TRINITY_DN5598_c0_g1_i4
	TRINITY_DN5598_c0_g2_i3
	TRINITY_DN5598_c0_g2_i5
	TRINITY_DN55996_c0_g2_i3
	TRINITY_DN5610_c0_g1_i18
	TRINITY_DN5610_c0_g1_i28
	TRINITY_DN56126_c0_g1_i1
	TRINITY_DN5613_c0_g1_i12
	TRINITY_DN56130_c0_g1_i1
	TRINITY_DN5621_c0_g2_i1
	TRINITY_DN5638_c0_g2_i3
	TRINITY_DN5638_c0_g2_i5
	TRINITY_DN5643_c0_g4_i1
	TRINITY_DN5644_c1_g1_i4
	TRINITY_DN5646_c0_g1_i6
	TRINITY_DN5655_c0_g1_i4
	TRINITY_DN5657_c1_g1_i4
	TRINITY_DN5659_c0_g1_i15
	TRINITY_DN5661_c0_g1_i11
	TRINITY_DN56718_c0_g2_i5
	TRINITY_DN5676_c0_g1_i1
	TRINITY_DN5677_c0_g1_i6
	TRINITY_DN56789_c0_g1_i2
	TRINITY_DN56912_c0_g2_i2
	TRINITY_DN5696_c0_g1_i8
	TRINITY_DN5696_c0_g2_i3
	TRINITY_DN57082_c1_g1_i1
	TRINITY_DN5709_c0_g1_i4
	TRINITY_DN57100_c0_g1_i1
	TRINITY_DN5724_c0_g1_i11
	TRINITY_DN5734_c0_g1_i9
	TRINITY_DN57443_c0_g1_i1
	TRINITY_DN5746_c0_g1_i12
	TRINITY_DN575_c0_g1_i3
	TRINITY_DN575_c1_g1_i3
	TRINITY_DN5785_c0_g1_i3
	TRINITY_DN5785_c0_g2_i4
	TRINITY_DN5791_c0_g1_i2
	TRINITY_DN5795_c0_g1_i5
	TRINITY_DN5799_c0_g1_i6
	TRINITY_DN5799_c1_g1_i3
	TRINITY_DN582_c0_g1_i2
	TRINITY_DN5825_c1_g1_i3
	TRINITY_DN5860_c0_g1_i14
	TRINITY_DN58676_c0_g1_i1
	TRINITY_DN58737_c1_g1_i1
	TRINITY_DN5885_c0_g1_i19
	TRINITY_DN58850_c0_g1_i3
	TRINITY_DN58850_c0_g1_i44
	TRINITY_DN5891_c0_g2_i1
	TRINITY_DN59_c0_g2_i2
	TRINITY_DN5916_c0_g1_i16
	TRINITY_DN5916_c0_g1_i20
	TRINITY_DN5916_c0_g1_i21
	TRINITY_DN5916_c0_g1_i34
	TRINITY_DN5916_c0_g1_i36
	TRINITY_DN5919_c0_g1_i34
	TRINITY_DN5920_c0_g1_i1
	TRINITY_DN5923_c0_g2_i1
	TRINITY_DN5924_c0_g1_i2
	TRINITY_DN5933_c0_g1_i14
	TRINITY_DN5944_c0_g2_i3
	TRINITY_DN5965_c0_g1_i37
	TRINITY_DN5993_c0_g2_i3
	TRINITY_DN5993_c1_g1_i6
	TRINITY_DN5993_c2_g1_i10
	TRINITY_DN6_c0_g2_i2
	TRINITY_DN6_c0_g2_i6
	TRINITY_DN6014_c1_g1_i1
	TRINITY_DN6014_c1_g1_i9
	TRINITY_DN603_c0_g2_i2
	TRINITY_DN603_c1_g1_i2
	TRINITY_DN6030_c0_g1_i1
	TRINITY_DN6038_c0_g2_i8
	TRINITY_DN6039_c0_g1_i16
	TRINITY_DN6039_c0_g1_i22
	TRINITY_DN6039_c0_g1_i8
	TRINITY_DN6051_c0_g1_i1
	TRINITY_DN6051_c0_g2_i1
	TRINITY_DN6054_c0_g1_i3
	TRINITY_DN6054_c2_g1_i18
	TRINITY_DN6065_c0_g1_i19
	TRINITY_DN607_c0_g1_i1
	TRINITY_DN607_c0_g1_i13
	TRINITY_DN607_c0_g1_i4
	TRINITY_DN607_c0_g1_i8
	TRINITY_DN609_c0_g1_i14
	TRINITY_DN6095_c0_g1_i24
	TRINITY_DN6099_c0_g1_i12
	TRINITY_DN6099_c0_g1_i19
	TRINITY_DN61037_c0_g1_i2
	TRINITY_DN6106_c0_g1_i3
	TRINITY_DN6111_c0_g1_i3
	TRINITY_DN6112_c0_g2_i2
	TRINITY_DN6120_c0_g1_i3
	TRINITY_DN6129_c0_g1_i2
	TRINITY_DN6129_c0_g1_i5
	TRINITY_DN6139_c2_g1_i32
	TRINITY_DN6139_c2_g1_i34
	TRINITY_DN6139_c2_g1_i35
	TRINITY_DN614_c0_g1_i1
	TRINITY_DN616_c0_g1_i1
	TRINITY_DN616_c0_g2_i2
	TRINITY_DN616_c0_g2_i3
	TRINITY_DN6162_c0_g1_i6
	TRINITY_DN6168_c0_g1_i1
	TRINITY_DN6170_c0_g3_i1
	TRINITY_DN6179_c1_g1_i3
	TRINITY_DN6179_c1_g1_i6
	TRINITY_DN618_c0_g1_i2
	TRINITY_DN6190_c0_g1_i10
	TRINITY_DN6190_c0_g1_i14
	TRINITY_DN6190_c0_g1_i24
	TRINITY_DN6192_c0_g1_i12
	TRINITY_DN6192_c0_g1_i5
	TRINITY_DN62_c0_g1_i1
	TRINITY_DN620_c0_g2_i4
	TRINITY_DN6202_c1_g1_i34
	TRINITY_DN6206_c0_g1_i4
	TRINITY_DN6206_c0_g1_i5
	TRINITY_DN6213_c0_g2_i10
	TRINITY_DN6213_c0_g2_i2
	TRINITY_DN6213_c0_g2_i7
	TRINITY_DN6218_c0_g1_i10
	TRINITY_DN6218_c0_g1_i9
	TRINITY_DN6223_c0_g1_i3
	TRINITY_DN6223_c2_g1_i2
	TRINITY_DN6234_c0_g1_i11
	TRINITY_DN624_c0_g1_i3
	TRINITY_DN6244_c0_g2_i4
	TRINITY_DN62496_c0_g3_i4
	TRINITY_DN62496_c0_g3_i6
	TRINITY_DN6250_c0_g1_i2
	TRINITY_DN6260_c0_g1_i5
[truncated: 482 more rows]

## Sheet: Up_CN_CNvsCD
List of DE transcripts that are up-regulated in CN compared to CD and belong to the two optimal clusters identified through k-means analysis
Cluster 1	Cluster 2
TRINITY_DN0_c19_g1_i1	TRINITY_DN1019_c0_g1_i5
TRINITY_DN1000_c0_g1_i8	TRINITY_DN1112_c0_g1_i7
TRINITY_DN1000_c0_g2_i1	TRINITY_DN11165_c0_g1_i1
TRINITY_DN10002_c0_g1_i16	TRINITY_DN12108_c0_g1_i14
TRINITY_DN10002_c0_g1_i17	TRINITY_DN12231_c0_g1_i8
TRINITY_DN10028_c2_g1_i1	TRINITY_DN13568_c1_g1_i1
TRINITY_DN10031_c0_g1_i1	TRINITY_DN1360_c3_g1_i7
TRINITY_DN10034_c0_g1_i10	TRINITY_DN1389_c0_g1_i4
TRINITY_DN10034_c0_g1_i4	TRINITY_DN139_c0_g1_i8
TRINITY_DN10054_c0_g1_i3	TRINITY_DN14687_c0_g1_i7
TRINITY_DN10075_c0_g1_i3	TRINITY_DN15245_c0_g1_i27
TRINITY_DN10083_c0_g1_i4	TRINITY_DN15255_c0_g3_i2
TRINITY_DN10089_c0_g1_i2	TRINITY_DN16515_c0_g1_i2
TRINITY_DN10111_c0_g1_i2	TRINITY_DN1729_c0_g1_i5
TRINITY_DN10111_c0_g1_i9	TRINITY_DN20249_c0_g1_i4
TRINITY_DN10118_c0_g3_i2	TRINITY_DN22617_c0_g2_i2
TRINITY_DN1012_c0_g1_i12	TRINITY_DN4153_c0_g1_i18
TRINITY_DN101259_c0_g1_i2	TRINITY_DN4236_c0_g1_i13
TRINITY_DN10146_c0_g1_i11	TRINITY_DN4655_c0_g1_i3
TRINITY_DN10146_c0_g1_i13	TRINITY_DN4717_c0_g1_i4
TRINITY_DN10146_c0_g1_i14	TRINITY_DN5246_c0_g1_i3
TRINITY_DN10146_c0_g1_i19	TRINITY_DN549_c4_g1_i3
TRINITY_DN10171_c0_g1_i8	TRINITY_DN5657_c1_g1_i4
TRINITY_DN1019_c0_g1_i2	TRINITY_DN5877_c0_g2_i3
TRINITY_DN10264_c0_g1_i49	TRINITY_DN5877_c0_g2_i6
TRINITY_DN10273_c0_g1_i6	TRINITY_DN6180_c0_g1_i4
TRINITY_DN10279_c0_g1_i5	TRINITY_DN6428_c0_g1_i22
TRINITY_DN1029_c0_g1_i3	TRINITY_DN6784_c1_g1_i6
TRINITY_DN10296_c0_g1_i1	TRINITY_DN7074_c2_g1_i1
TRINITY_DN10313_c0_g1_i1	TRINITY_DN861_c0_g3_i1
TRINITY_DN10344_c0_g1_i12	TRINITY_DN9897_c1_g1_i15
TRINITY_DN10344_c0_g1_i9
TRINITY_DN10364_c0_g1_i8
TRINITY_DN10376_c0_g2_i2
TRINITY_DN103790_c0_g1_i1
TRINITY_DN10386_c0_g2_i5
TRINITY_DN10390_c0_g1_i173
TRINITY_DN10398_c0_g1_i5
TRINITY_DN10398_c0_g1_i9
TRINITY_DN10398_c1_g1_i10
TRINITY_DN1042_c0_g1_i12
TRINITY_DN10477_c0_g1_i13
TRINITY_DN10498_c0_g1_i4
TRINITY_DN10498_c0_g1_i7
TRINITY_DN10508_c0_g1_i5
TRINITY_DN10525_c0_g1_i10
TRINITY_DN10525_c0_g1_i20
TRINITY_DN10525_c0_g1_i22
TRINITY_DN10542_c0_g1_i2
TRINITY_DN10542_c0_g1_i6
TRINITY_DN10558_c1_g1_i2
TRINITY_DN10558_c1_g2_i1
TRINITY_DN1056_c0_g1_i6
TRINITY_DN1056_c0_g2_i2
TRINITY_DN10561_c0_g1_i9
TRINITY_DN10590_c0_g1_i3
TRINITY_DN10623_c0_g1_i3
TRINITY_DN10628_c0_g1_i6
TRINITY_DN1070_c0_g1_i10
TRINITY_DN10749_c0_g2_i1
TRINITY_DN10750_c0_g1_i3
TRINITY_DN10753_c0_g1_i26
TRINITY_DN10760_c0_g1_i45
TRINITY_DN10762_c0_g1_i1
TRINITY_DN10773_c0_g1_i3
TRINITY_DN10779_c0_g2_i2
TRINITY_DN10779_c0_g2_i4
TRINITY_DN10784_c0_g1_i1
TRINITY_DN10784_c0_g1_i5
TRINITY_DN10787_c0_g1_i7
TRINITY_DN10811_c1_g2_i3
TRINITY_DN1083_c0_g1_i1
TRINITY_DN1083_c0_g1_i4
TRINITY_DN10830_c0_g1_i1
TRINITY_DN10831_c0_g1_i21
TRINITY_DN1084_c0_g1_i9
TRINITY_DN10841_c0_g1_i1
TRINITY_DN10890_c0_g1_i22
TRINITY_DN10905_c0_g1_i3
TRINITY_DN1093_c1_g1_i6
TRINITY_DN10951_c0_g1_i5
TRINITY_DN10959_c0_g1_i14
TRINITY_DN10959_c0_g1_i9
TRINITY_DN1096_c0_g1_i7
TRINITY_DN10963_c0_g1_i1
TRINITY_DN10963_c0_g2_i5
TRINITY_DN10981_c0_g1_i14
TRINITY_DN10981_c0_g1_i4
TRINITY_DN10981_c0_g2_i1
TRINITY_DN10981_c0_g2_i7
TRINITY_DN10993_c0_g1_i1
TRINITY_DN11010_c0_g1_i34
TRINITY_DN11019_c1_g1_i7
TRINITY_DN11023_c2_g1_i4
TRINITY_DN11027_c0_g2_i3
TRINITY_DN11044_c0_g1_i6
TRINITY_DN1105_c0_g1_i2
TRINITY_DN1105_c0_g2_i2
TRINITY_DN1105_c0_g2_i3
TRINITY_DN1105_c2_g1_i2
TRINITY_DN11065_c0_g1_i3
TRINITY_DN11075_c0_g1_i2
TRINITY_DN11088_c0_g1_i2
TRINITY_DN11092_c0_g2_i1
TRINITY_DN1111_c2_g1_i3
TRINITY_DN1112_c0_g1_i2
TRINITY_DN11120_c0_g1_i9
TRINITY_DN11130_c0_g2_i2
TRINITY_DN11132_c0_g1_i3
TRINITY_DN11150_c0_g1_i19
TRINITY_DN11154_c0_g1_i4
TRINITY_DN11182_c0_g1_i11
TRINITY_DN112_c0_g1_i6
TRINITY_DN11203_c0_g1_i17
TRINITY_DN11230_c0_g1_i19
TRINITY_DN11236_c0_g2_i1
TRINITY_DN11254_c0_g1_i7
TRINITY_DN11273_c0_g1_i1
TRINITY_DN11273_c0_g1_i15
TRINITY_DN11273_c0_g1_i6
TRINITY_DN1130_c0_g1_i4
TRINITY_DN11304_c0_g2_i1
TRINITY_DN11308_c0_g1_i2
TRINITY_DN1132_c0_g1_i1
TRINITY_DN1132_c0_g1_i6
TRINITY_DN1132_c0_g1_i7
TRINITY_DN1132_c0_g2_i1
TRINITY_DN11338_c0_g1_i1
TRINITY_DN11363_c0_g1_i12
TRINITY_DN1137_c1_g1_i2
TRINITY_DN1140_c0_g1_i5
TRINITY_DN11410_c0_g1_i7
TRINITY_DN11453_c0_g1_i1
TRINITY_DN11453_c0_g1_i4
TRINITY_DN11465_c0_g1_i1
TRINITY_DN11465_c0_g1_i2
TRINITY_DN11494_c0_g1_i15
TRINITY_DN11503_c0_g1_i2
TRINITY_DN11503_c0_g2_i3
TRINITY_DN11531_c0_g1_i9
TRINITY_DN11533_c0_g2_i1
TRINITY_DN1154_c7_g1_i9
TRINITY_DN11544_c0_g1_i4
TRINITY_DN11544_c0_g2_i2
TRINITY_DN11546_c0_g1_i2
TRINITY_DN1156_c0_g1_i1
TRINITY_DN1156_c0_g1_i5
TRINITY_DN11560_c0_g1_i11
TRINITY_DN11560_c0_g1_i14
TRINITY_DN1159_c0_g1_i5
TRINITY_DN11593_c0_g1_i2
TRINITY_DN11623_c0_g1_i3
TRINITY_DN11623_c0_g2_i1
TRINITY_DN11629_c0_g1_i4
TRINITY_DN11631_c0_g1_i5
TRINITY_DN11636_c0_g2_i12
TRINITY_DN11636_c0_g2_i4
TRINITY_DN11656_c0_g1_i1
TRINITY_DN11656_c0_g1_i3
TRINITY_DN11684_c0_g1_i12
TRINITY_DN11697_c0_g1_i19
TRINITY_DN11697_c0_g1_i4
TRINITY_DN11703_c0_g1_i15
TRINITY_DN11748_c0_g2_i10
TRINITY_DN11765_c0_g1_i12
TRINITY_DN11777_c0_g1_i6
TRINITY_DN1178_c0_g1_i2
TRINITY_DN11820_c0_g1_i2
TRINITY_DN11833_c0_g1_i3
TRINITY_DN11865_c0_g1_i1
TRINITY_DN11867_c0_g2_i9
TRINITY_DN11890_c0_g1_i6
TRINITY_DN11916_c0_g1_i1
TRINITY_DN11919_c0_g1_i14
TRINITY_DN11944_c2_g1_i2
TRINITY_DN11977_c0_g1_i8
TRINITY_DN12024_c1_g1_i14
TRINITY_DN12077_c0_g2_i1
TRINITY_DN1208_c0_g1_i6
TRINITY_DN12102_c0_g1_i10
TRINITY_DN12102_c0_g1_i3
TRINITY_DN12104_c0_g1_i4
TRINITY_DN12108_c0_g1_i9
TRINITY_DN12109_c1_g1_i4
TRINITY_DN12116_c0_g1_i23
TRINITY_DN12120_c0_g1_i8
TRINITY_DN12140_c0_g1_i2
TRINITY_DN12141_c0_g1_i12
TRINITY_DN12141_c0_g1_i17
TRINITY_DN12141_c0_g1_i30
TRINITY_DN12141_c0_g1_i8
TRINITY_DN12146_c0_g3_i1
TRINITY_DN12150_c0_g1_i13
TRINITY_DN12160_c0_g1_i1
TRINITY_DN12177_c0_g1_i20
TRINITY_DN122_c0_g1_i22
TRINITY_DN12226_c0_g2_i5
TRINITY_DN12231_c0_g1_i4
TRINITY_DN12239_c0_g2_i2
TRINITY_DN1226_c2_g1_i1
TRINITY_DN12301_c0_g1_i1
TRINITY_DN12301_c0_g3_i1
TRINITY_DN12399_c0_g1_i5
TRINITY_DN12431_c0_g1_i6
TRINITY_DN1246_c0_g1_i9
TRINITY_DN12471_c0_g1_i1
TRINITY_DN12481_c0_g2_i2
TRINITY_DN12482_c0_g3_i2
TRINITY_DN125_c1_g1_i9
TRINITY_DN12540_c0_g1_i7
TRINITY_DN12558_c1_g1_i1
TRINITY_DN1256_c0_g1_i1
TRINITY_DN12570_c0_g1_i1
TRINITY_DN12570_c0_g1_i2
TRINITY_DN12581_c0_g3_i3
TRINITY_DN12628_c0_g1_i13
TRINITY_DN12632_c1_g1_i1
TRINITY_DN12647_c0_g1_i2
TRINITY_DN12658_c0_g1_i4
TRINITY_DN12705_c0_g1_i11
TRINITY_DN12705_c0_g1_i21
TRINITY_DN12705_c0_g1_i26
TRINITY_DN12707_c0_g1_i1
TRINITY_DN12744_c0_g1_i6
TRINITY_DN12757_c0_g2_i2
TRINITY_DN1280_c0_g1_i1
TRINITY_DN1280_c0_g1_i14
TRINITY_DN1280_c0_g1_i15
TRINITY_DN12844_c0_g1_i6
TRINITY_DN12892_c2_g1_i2
TRINITY_DN12902_c0_g1_i25
TRINITY_DN12946_c0_g1_i7
TRINITY_DN1296_c0_g2_i2
TRINITY_DN12981_c2_g1_i17
TRINITY_DN12985_c0_g1_i4
TRINITY_DN12993_c0_g1_i7
TRINITY_DN12994_c1_g1_i2
TRINITY_DN130_c1_g1_i16
TRINITY_DN13006_c0_g1_i15
TRINITY_DN13051_c0_g1_i4
TRINITY_DN13058_c0_g1_i1
TRINITY_DN13118_c0_g1_i15
TRINITY_DN13118_c0_g1_i5
TRINITY_DN13118_c0_g2_i2
TRINITY_DN13127_c0_g1_i16
TRINITY_DN13154_c0_g1_i16
TRINITY_DN13169_c1_g1_i3
TRINITY_DN1317_c0_g1_i6
TRINITY_DN13207_c0_g1_i2
TRINITY_DN13208_c0_g1_i7
TRINITY_DN13222_c0_g1_i2
TRINITY_DN13222_c1_g1_i1
TRINITY_DN13242_c1_g1_i7
TRINITY_DN13256_c0_g1_i3
TRINITY_DN13265_c0_g2_i1
TRINITY_DN13312_c0_g1_i1
TRINITY_DN13312_c0_g1_i4
TRINITY_DN13312_c0_g1_i5
TRINITY_DN13318_c0_g3_i1
TRINITY_DN13319_c0_g1_i3
TRINITY_DN13325_c0_g1_i16
TRINITY_DN1333_c0_g1_i29
TRINITY_DN13361_c0_g1_i2
TRINITY_DN13384_c1_g1_i36
TRINITY_DN13408_c0_g1_i7
TRINITY_DN13410_c0_g2_i1
TRINITY_DN13411_c0_g2_i8
TRINITY_DN1344_c0_g2_i2
TRINITY_DN1347_c0_g1_i8
TRINITY_DN13471_c0_g1_i12
TRINITY_DN13488_c0_g1_i2
TRINITY_DN13498_c0_g2_i1
TRINITY_DN13520_c1_g1_i17
TRINITY_DN13531_c0_g1_i4
TRINITY_DN13546_c0_g1_i3
TRINITY_DN13574_c0_g2_i1
TRINITY_DN1359_c1_g1_i10
TRINITY_DN1360_c3_g1_i8
TRINITY_DN13603_c0_g1_i7
TRINITY_DN13605_c0_g1_i6
TRINITY_DN13611_c0_g1_i2
TRINITY_DN13624_c0_g2_i1
TRINITY_DN13634_c0_g1_i1
TRINITY_DN13675_c0_g1_i14
TRINITY_DN13717_c0_g1_i1
TRINITY_DN1375_c0_g2_i5
TRINITY_DN13754_c0_g1_i1
TRINITY_DN1382_c1_g1_i6
TRINITY_DN1389_c0_g1_i1
TRINITY_DN139_c0_g1_i10
TRINITY_DN13951_c0_g1_i1
TRINITY_DN13963_c0_g1_i1
TRINITY_DN1399_c0_g1_i4
TRINITY_DN14_c0_g1_i41
TRINITY_DN14005_c0_g1_i2
TRINITY_DN1401_c0_g1_i13
TRINITY_DN1401_c0_g1_i21
TRINITY_DN1401_c0_g1_i28
TRINITY_DN1401_c0_g1_i29
TRINITY_DN1401_c0_g1_i3
TRINITY_DN1401_c0_g1_i8
TRINITY_DN14011_c0_g1_i1
TRINITY_DN14011_c0_g1_i12
TRINITY_DN14032_c0_g1_i3
TRINITY_DN14106_c0_g2_i26
TRINITY_DN14115_c0_g1_i10
TRINITY_DN14119_c0_g1_i5
TRINITY_DN14173_c0_g1_i1
TRINITY_DN14173_c0_g1_i5
TRINITY_DN1420_c0_g1_i37
TRINITY_DN1420_c0_g1_i50
TRINITY_DN14231_c0_g1_i1
TRINITY_DN14262_c0_g3_i5
TRINITY_DN14284_c0_g1_i7
TRINITY_DN14309_c0_g1_i2
TRINITY_DN14333_c0_g2_i1
TRINITY_DN14334_c0_g1_i1
TRINITY_DN14364_c0_g2_i2
TRINITY_DN14365_c0_g1_i10
TRINITY_DN14365_c1_g1_i12
TRINITY_DN14373_c0_g1_i17
TRINITY_DN14373_c0_g1_i3
TRINITY_DN14373_c0_g1_i7
TRINITY_DN14373_c0_g1_i9
TRINITY_DN14451_c0_g1_i2
TRINITY_DN14451_c0_g1_i5
TRINITY_DN14520_c0_g1_i5
TRINITY_DN14526_c0_g1_i19
TRINITY_DN14532_c0_g1_i11
TRINITY_DN14546_c0_g1_i12
TRINITY_DN14546_c1_g1_i16
TRINITY_DN14547_c0_g1_i2
TRINITY_DN14559_c1_g1_i4
TRINITY_DN14601_c0_g1_i1
TRINITY_DN14668_c0_g1_i2
TRINITY_DN14696_c0_g2_i7
TRINITY_DN147_c1_g3_i1
TRINITY_DN1473_c0_g1_i6
TRINITY_DN14732_c0_g1_i3
TRINITY_DN14743_c0_g1_i22
TRINITY_DN1475_c0_g1_i4
TRINITY_DN14791_c0_g1_i16
TRINITY_DN14825_c2_g1_i1
TRINITY_DN14865_c0_g2_i1
TRINITY_DN14876_c0_g1_i2
TRINITY_DN14890_c0_g1_i2
TRINITY_DN14890_c0_g1_i3
TRINITY_DN14956_c0_g1_i1
TRINITY_DN14974_c0_g1_i2
TRINITY_DN1502_c1_g2_i1
TRINITY_DN15091_c0_g1_i3
TRINITY_DN15091_c0_g2_i1
TRINITY_DN15100_c0_g1_i6
TRINITY_DN15159_c0_g1_i1
TRINITY_DN1518_c1_g1_i11
TRINITY_DN15185_c1_g1_i4
TRINITY_DN15194_c0_g1_i1
TRINITY_DN15199_c0_g1_i4
TRINITY_DN1520_c1_g1_i11
TRINITY_DN1521_c0_g1_i9
TRINITY_DN15210_c0_g1_i3
TRINITY_DN15237_c0_g1_i13
TRINITY_DN15243_c2_g1_i9
TRINITY_DN15245_c0_g1_i14
TRINITY_DN15245_c0_g1_i19
TRINITY_DN15255_c0_g1_i2
TRINITY_DN15271_c0_g1_i1
TRINITY_DN15271_c0_g1_i14
TRINITY_DN15271_c0_g1_i5
TRINITY_DN15271_c1_g1_i2
TRINITY_DN15318_c0_g2_i1
TRINITY_DN15348_c0_g1_i9
TRINITY_DN15414_c0_g1_i5
TRINITY_DN15415_c0_g1_i5
TRINITY_DN15423_c0_g2_i3
TRINITY_DN1543_c1_g1_i2
TRINITY_DN1546_c0_g1_i3
TRINITY_DN15469_c0_g2_i1
TRINITY_DN1549_c0_g1_i1
TRINITY_DN155_c1_g1_i12
TRINITY_DN1558_c3_g1_i3
TRINITY_DN1558_c3_g1_i4
TRINITY_DN1561_c0_g1_i10
TRINITY_DN1561_c0_g1_i14
TRINITY_DN1561_c0_g1_i4
TRINITY_DN1561_c0_g1_i8
TRINITY_DN1563_c0_g1_i23
TRINITY_DN15643_c0_g1_i5
TRINITY_DN15662_c0_g1_i1
TRINITY_DN15686_c0_g2_i20
TRINITY_DN15737_c0_g2_i5
TRINITY_DN15750_c0_g2_i1
TRINITY_DN15750_c0_g2_i13
TRINITY_DN15750_c0_g2_i4
TRINITY_DN15752_c0_g1_i13
TRINITY_DN15839_c0_g1_i22
TRINITY_DN1585_c0_g1_i26
TRINITY_DN15865_c0_g1_i2
TRINITY_DN15867_c0_g1_i17
TRINITY_DN15867_c0_g2_i3
TRINITY_DN15934_c0_g1_i21
TRINITY_DN15937_c0_g1_i1
TRINITY_DN15941_c0_g1_i8
TRINITY_DN15948_c0_g2_i2
TRINITY_DN16007_c0_g1_i9
TRINITY_DN16015_c0_g2_i1
TRINITY_DN16040_c0_g2_i2
TRINITY_DN16066_c0_g2_i16
TRINITY_DN16071_c0_g1_i1
TRINITY_DN16071_c0_g1_i11
TRINITY_DN16071_c0_g1_i15
TRINITY_DN16071_c0_g1_i8
TRINITY_DN16126_c0_g1_i4
TRINITY_DN16172_c0_g1_i17
TRINITY_DN16173_c0_g1_i11
TRINITY_DN16215_c0_g2_i5
TRINITY_DN1622_c0_g1_i16
TRINITY_DN1622_c0_g1_i3
TRINITY_DN16247_c0_g1_i3
TRINITY_DN16286_c0_g1_i13
TRINITY_DN16304_c0_g1_i5
TRINITY_DN1632_c0_g1_i5
TRINITY_DN16387_c1_g1_i10
TRINITY_DN16390_c0_g1_i3
TRINITY_DN16390_c0_g1_i6
TRINITY_DN16408_c0_g1_i11
TRINITY_DN16411_c0_g1_i2
TRINITY_DN16449_c0_g1_i1
TRINITY_DN16449_c0_g1_i4
TRINITY_DN16450_c1_g1_i5
TRINITY_DN1646_c5_g1_i8
TRINITY_DN16470_c0_g2_i1
TRINITY_DN16496_c0_g1_i1
TRINITY_DN16496_c0_g2_i1
TRINITY_DN16512_c0_g1_i2
TRINITY_DN16522_c0_g1_i15
TRINITY_DN16522_c0_g1_i18
TRINITY_DN16522_c0_g1_i29
TRINITY_DN16522_c1_g1_i22
TRINITY_DN16524_c0_g1_i2
TRINITY_DN1656_c0_g2_i2
TRINITY_DN1657_c0_g1_i4
TRINITY_DN16576_c0_g1_i3
TRINITY_DN16579_c0_g1_i1
TRINITY_DN16604_c0_g1_i5
TRINITY_DN1666_c0_g1_i16
TRINITY_DN16676_c0_g1_i2
TRINITY_DN16676_c0_g1_i4
TRINITY_DN16701_c2_g1_i1
TRINITY_DN16711_c0_g1_i4
TRINITY_DN16715_c1_g1_i12
TRINITY_DN16738_c0_g1_i1
TRINITY_DN16746_c0_g1_i3
TRINITY_DN1683_c0_g1_i4
TRINITY_DN1684_c0_g1_i2
TRINITY_DN1685_c0_g1_i20
TRINITY_DN16854_c1_g1_i6
TRINITY_DN1686_c0_g1_i3
TRINITY_DN16862_c0_g1_i10
TRINITY_DN16862_c0_g2_i2
TRINITY_DN16923_c0_g1_i9
TRINITY_DN16924_c0_g1_i4
TRINITY_DN16924_c0_g2_i3
TRINITY_DN16932_c0_g1_i2
TRINITY_DN16960_c0_g1_i2
TRINITY_DN1697_c0_g1_i3
TRINITY_DN16974_c0_g1_i4
TRINITY_DN16987_c0_g1_i5
TRINITY_DN17043_c0_g1_i10
TRINITY_DN17043_c0_g1_i4
TRINITY_DN17043_c0_g1_i8
TRINITY_DN17049_c2_g1_i4
TRINITY_DN1705_c0_g1_i14
TRINITY_DN1705_c0_g1_i21
TRINITY_DN1705_c1_g1_i9
TRINITY_DN17103_c2_g1_i4
TRINITY_DN17209_c1_g1_i3
TRINITY_DN17227_c0_g1_i2
TRINITY_DN17234_c0_g1_i3
TRINITY_DN17234_c0_g1_i4
TRINITY_DN17234_c1_g1_i1
TRINITY_DN1728_c0_g1_i11
TRINITY_DN17285_c0_g2_i16
TRINITY_DN17287_c1_g1_i1
TRINITY_DN17349_c0_g1_i12
TRINITY_DN17417_c0_g1_i1
TRINITY_DN17417_c0_g2_i1
TRINITY_DN1744_c1_g1_i13
TRINITY_DN17446_c0_g1_i4
TRINITY_DN17450_c0_g1_i1
TRINITY_DN17483_c0_g2_i2
TRINITY_DN175_c0_g1_i4
TRINITY_DN175_c0_g1_i5
TRINITY_DN1753_c0_g2_i1
TRINITY_DN1759_c0_g2_i2
TRINITY_DN17614_c0_g1_i11
TRINITY_DN17614_c0_g1_i15
TRINITY_DN17614_c0_g1_i5
TRINITY_DN1765_c0_g2_i1
TRINITY_DN1767_c0_g1_i17
TRINITY_DN1767_c0_g1_i23
TRINITY_DN1767_c0_g1_i7
TRINITY_DN17713_c0_g1_i12
TRINITY_DN17753_c0_g2_i15
TRINITY_DN17764_c0_g1_i3
TRINITY_DN1780_c0_g1_i4
TRINITY_DN17825_c0_g1_i1
TRINITY_DN17849_c0_g2_i3
TRINITY_DN17883_c0_g1_i1
TRINITY_DN17883_c0_g1_i4
TRINITY_DN17883_c0_g1_i5
TRINITY_DN17898_c0_g1_i10
TRINITY_DN1790_c0_g2_i2
TRINITY_DN17907_c0_g1_i9
TRINITY_DN17914_c0_g1_i3
TRINITY_DN17931_c0_g1_i13
TRINITY_DN17931_c0_g1_i16
TRINITY_DN17931_c1_g1_i4
TRINITY_DN17963_c0_g2_i1
TRINITY_DN17980_c0_g1_i1
TRINITY_DN17986_c1_g1_i1
TRINITY_DN1805_c4_g1_i3
TRINITY_DN18072_c0_g1_i3
TRINITY_DN181_c2_g1_i3
TRINITY_DN18108_c0_g1_i2
TRINITY_DN18152_c0_g1_i10
TRINITY_DN18154_c0_g1_i6
TRINITY_DN18155_c0_g1_i2
TRINITY_DN182_c0_g1_i10
TRINITY_DN182_c0_g1_i12
TRINITY_DN182_c0_g1_i35
TRINITY_DN182_c0_g1_i49
TRINITY_DN18217_c0_g2_i9
TRINITY_DN18253_c0_g2_i1
TRINITY_DN1827_c0_g1_i14
TRINITY_DN1827_c0_g3_i1
TRINITY_DN18344_c0_g1_i6
TRINITY_DN1836_c0_g2_i1
TRINITY_DN1837_c0_g1_i5
TRINITY_DN1838_c2_g2_i1
TRINITY_DN1838_c2_g2_i2
TRINITY_DN18405_c0_g1_i1
TRINITY_DN1842_c0_g1_i53
TRINITY_DN18464_c0_g1_i13
TRINITY_DN18467_c0_g1_i1
TRINITY_DN18470_c0_g1_i1
TRINITY_DN18533_c0_g1_i3
TRINITY_DN18611_c0_g1_i2
TRINITY_DN18636_c0_g2_i3
TRINITY_DN1866_c0_g2_i2
TRINITY_DN1867_c1_g1_i1
TRINITY_DN1867_c1_g1_i2
TRINITY_DN18680_c0_g1_i2
TRINITY_DN1869_c0_g1_i9
TRINITY_DN18695_c0_g1_i1
TRINITY_DN18720_c0_g1_i6
TRINITY_DN1877_c0_g1_i1
TRINITY_DN1877_c0_g1_i19
TRINITY_DN18777_c1_g1_i9
TRINITY_DN18799_c0_g1_i4
TRINITY_DN18824_c0_g1_i1
TRINITY_DN18824_c0_g1_i14
TRINITY_DN18824_c0_g1_i9
TRINITY_DN18846_c0_g1_i14
TRINITY_DN1886_c0_g1_i3
TRINITY_DN18861_c0_g1_i1
TRINITY_DN1887_c0_g2_i2
TRINITY_DN18919_c0_g2_i2
TRINITY_DN18976_c0_g2_i3
TRINITY_DN19035_c0_g1_i1
TRINITY_DN19113_c0_g1_i13
TRINITY_DN19114_c1_g2_i1
TRINITY_DN19160_c0_g3_i1
TRINITY_DN1923_c0_g1_i14
TRINITY_DN1928_c0_g1_i6
TRINITY_DN193_c0_g2_i10
TRINITY_DN19350_c1_g1_i1
TRINITY_DN1940_c0_g1_i20
TRINITY_DN1941_c1_g1_i1
TRINITY_DN19418_c1_g1_i2
TRINITY_DN19478_c0_g2_i2
TRINITY_DN1949_c0_g2_i2
TRINITY_DN19497_c0_g1_i22
TRINITY_DN19649_c0_g1_i2
TRINITY_DN1967_c0_g2_i3
TRINITY_DN19759_c0_g1_i1
TRINITY_DN1976_c1_g1_i5
TRINITY_DN19789_c0_g1_i6
TRINITY_DN19811_c1_g2_i4
TRINITY_DN19839_c0_g1_i1
TRINITY_DN19896_c0_g2_i13
TRINITY_DN19943_c0_g1_i1
TRINITY_DN20045_c0_g2_i1
TRINITY_DN20064_c2_g1_i2
TRINITY_DN20068_c0_g1_i18
TRINITY_DN20093_c0_g1_i1
TRINITY_DN20128_c0_g1_i14
TRINITY_DN20128_c0_g1_i6
TRINITY_DN2015_c2_g1_i3
TRINITY_DN2015_c2_g2_i4
TRINITY_DN20168_c0_g2_i3
TRINITY_DN20170_c1_g1_i1
TRINITY_DN20205_c0_g1_i1
TRINITY_DN20249_c0_g1_i2
TRINITY_DN20249_c0_g1_i6
TRINITY_DN20255_c0_g1_i12
TRINITY_DN20283_c0_g1_i1
TRINITY_DN20309_c0_g1_i5
TRINITY_DN20309_c0_g2_i3
TRINITY_DN2033_c1_g1_i14
TRINITY_DN20336_c0_g1_i6
TRINITY_DN20336_c0_g1_i8
TRINITY_DN2036_c0_g1_i19
TRINITY_DN20371_c1_g1_i2
TRINITY_DN2042_c0_g1_i3
TRINITY_DN2043_c1_g1_i1
TRINITY_DN2047_c0_g1_i16
TRINITY_DN2047_c0_g1_i7
TRINITY_DN20521_c1_g1_i2
TRINITY_DN20523_c0_g1_i6
TRINITY_DN206_c0_g1_i17
TRINITY_DN206_c0_g1_i27
TRINITY_DN206_c0_g1_i28
TRINITY_DN206_c0_g1_i8
TRINITY_DN20612_c0_g2_i8
TRINITY_DN20613_c0_g1_i1
TRINITY_DN20616_c0_g1_i7
TRINITY_DN2067_c0_g2_i1
TRINITY_DN2068_c0_g2_i1
TRINITY_DN20680_c0_g1_i7
TRINITY_DN20728_c0_g1_i12
TRINITY_DN20728_c0_g1_i8
TRINITY_DN20746_c0_g2_i7
TRINITY_DN20762_c0_g1_i1
TRINITY_DN20790_c0_g1_i1
TRINITY_DN20824_c0_g1_i1
TRINITY_DN20828_c0_g2_i1
TRINITY_DN20837_c0_g1_i11
TRINITY_DN2085_c0_g1_i1
TRINITY_DN20916_c0_g1_i3
TRINITY_DN2096_c1_g1_i1
TRINITY_DN2096_c1_g1_i3
TRINITY_DN21002_c1_g1_i3
TRINITY_DN21044_c0_g1_i4
TRINITY_DN21044_c0_g2_i1
TRINITY_DN21044_c0_g3_i1
TRINITY_DN21049_c0_g2_i2
TRINITY_DN21077_c0_g1_i9
TRINITY_DN2111_c0_g1_i19
TRINITY_DN21113_c0_g1_i3
TRINITY_DN2125_c0_g1_i1
TRINITY_DN2125_c0_g1_i2
TRINITY_DN2129_c0_g1_i16
TRINITY_DN2129_c0_g1_i6
TRINITY_DN21361_c0_g2_i1
TRINITY_DN21367_c0_g1_i9
TRINITY_DN2138_c0_g1_i17
TRINITY_DN2138_c0_g1_i19
TRINITY_DN21423_c1_g1_i3
TRINITY_DN2143_c0_g1_i8
TRINITY_DN2143_c1_g1_i19
TRINITY_DN21469_c0_g1_i5
TRINITY_DN21469_c0_g1_i7
TRINITY_DN21478_c0_g3_i5
TRINITY_DN21541_c0_g2_i5
TRINITY_DN21548_c0_g1_i4
TRINITY_DN21550_c0_g1_i2
TRINITY_DN21551_c0_g1_i6
TRINITY_DN2156_c0_g1_i2
TRINITY_DN2156_c0_g1_i4
TRINITY_DN21565_c0_g1_i6
TRINITY_DN21565_c0_g1_i7
TRINITY_DN21647_c0_g1_i4
TRINITY_DN2172_c2_g1_i2
TRINITY_DN21727_c0_g1_i2
TRINITY_DN21741_c0_g3_i10
TRINITY_DN21765_c1_g2_i2
TRINITY_DN21858_c0_g1_i1
TRINITY_DN21864_c0_g1_i3
TRINITY_DN21890_c0_g1_i7
TRINITY_DN21895_c1_g1_i3
TRINITY_DN21895_c2_g1_i2
TRINITY_DN2193_c0_g1_i1
TRINITY_DN2193_c0_g1_i8
TRINITY_DN21935_c0_g1_i1
TRINITY_DN2205_c0_g1_i2
TRINITY_DN22069_c0_g1_i1
TRINITY_DN2207_c0_g2_i2
TRINITY_DN22076_c0_g2_i1
TRINITY_DN2211_c0_g1_i5
TRINITY_DN2214_c0_g1_i8
TRINITY_DN22168_c2_g1_i2
TRINITY_DN22182_c0_g1_i2
TRINITY_DN2226_c1_g1_i2
TRINITY_DN2227_c1_g1_i1
TRINITY_DN223_c3_g1_i1
TRINITY_DN22303_c0_g1_i1
TRINITY_DN2237_c1_g1_i2
TRINITY_DN22371_c0_g1_i18
TRINITY_DN22371_c0_g1_i19
TRINITY_DN22371_c0_g1_i2
TRINITY_DN22383_c0_g2_i1
TRINITY_DN22402_c0_g1_i1
TRINITY_DN2247_c1_g1_i3
TRINITY_DN22492_c0_g1_i3
TRINITY_DN22516_c0_g2_i1
TRINITY_DN2253_c0_g1_i9
TRINITY_DN22606_c0_g1_i1
TRINITY_DN22617_c0_g1_i5
TRINITY_DN22617_c0_g1_i8
TRINITY_DN2263_c0_g1_i5
TRINITY_DN2263_c0_g1_i7
TRINITY_DN22652_c0_g1_i1
TRINITY_DN2266_c0_g1_i20
TRINITY_DN2266_c0_g1_i24
TRINITY_DN22671_c0_g1_i2
TRINITY_DN2270_c0_g2_i2
TRINITY_DN2272_c0_g1_i6
TRINITY_DN22742_c0_g1_i27
TRINITY_DN22823_c0_g1_i10
TRINITY_DN22823_c0_g2_i11
TRINITY_DN22859_c0_g1_i47
TRINITY_DN22954_c1_g1_i9
TRINITY_DN22968_c1_g1_i5
TRINITY_DN22984_c0_g1_i3
TRINITY_DN2301_c1_g2_i1
TRINITY_DN23113_c0_g1_i3
TRINITY_DN23113_c0_g2_i3
TRINITY_DN2315_c0_g1_i18
TRINITY_DN23199_c0_g1_i1
TRINITY_DN23234_c0_g1_i1
TRINITY_DN2324_c0_g1_i1
TRINITY_DN2324_c0_g2_i2
TRINITY_DN23245_c0_g1_i4
TRINITY_DN23258_c0_g1_i1
TRINITY_DN233_c2_g1_i2
TRINITY_DN233_c2_g1_i4
TRINITY_DN2330_c0_g1_i8
TRINITY_DN2331_c0_g1_i1
TRINITY_DN2331_c0_g1_i2
TRINITY_DN2331_c0_g1_i6
TRINITY_DN23372_c0_g1_i1
TRINITY_DN2351_c0_g1_i10
TRINITY_DN2351_c0_g1_i11
TRINITY_DN2351_c0_g1_i9
TRINITY_DN2351_c2_g1_i2
TRINITY_DN2351_c2_g1_i3
TRINITY_DN2354_c0_g1_i3
TRINITY_DN23558_c0_g1_i3
TRINITY_DN23593_c0_g1_i1
TRINITY_DN23616_c0_g2_i1
TRINITY_DN23659_c0_g1_i4
TRINITY_DN23669_c0_g1_i2
TRINITY_DN2372_c0_g1_i3
TRINITY_DN23767_c1_g1_i3
TRINITY_DN23803_c0_g1_i5
TRINITY_DN23904_c0_g1_i10
TRINITY_DN23914_c0_g2_i1
TRINITY_DN23923_c0_g1_i1
TRINITY_DN23944_c0_g3_i1
TRINITY_DN2402_c0_g1_i10
TRINITY_DN24118_c0_g1_i3
TRINITY_DN24216_c0_g1_i2
TRINITY_DN2424_c0_g1_i8
TRINITY_DN2424_c0_g1_i9
TRINITY_DN24256_c0_g1_i16
TRINITY_DN24319_c0_g1_i8
TRINITY_DN244_c1_g2_i2
TRINITY_DN2445_c0_g1_i4
TRINITY_DN2448_c1_g1_i2
TRINITY_DN24487_c0_g1_i6
TRINITY_DN2455_c0_g1_i1
TRINITY_DN2455_c0_g1_i18
TRINITY_DN246_c0_g1_i11
TRINITY_DN246_c0_g1_i23
TRINITY_DN246_c0_g1_i5
TRINITY_DN246_c0_g1_i6
TRINITY_DN24604_c0_g2_i3
TRINITY_DN2461_c1_g1_i5
TRINITY_DN2464_c0_g2_i2
TRINITY_DN24817_c0_g1_i1
TRINITY_DN2482_c0_g1_i12
TRINITY_DN2490_c0_g1_i2
TRINITY_DN25004_c0_g1_i6
TRINITY_DN2503_c0_g2_i2
TRINITY_DN25097_c0_g2_i1
TRINITY_DN2520_c0_g2_i1
TRINITY_DN25305_c0_g1_i2
TRINITY_DN2534_c0_g1_i13
TRINITY_DN25398_c0_g4_i3
TRINITY_DN2540_c0_g1_i7
TRINITY_DN2544_c0_g1_i10
TRINITY_DN25462_c0_g1_i2
TRINITY_DN2549_c2_g1_i3
TRINITY_DN25497_c0_g1_i8
TRINITY_DN2550_c0_g1_i3
TRINITY_DN25646_c0_g1_i4
TRINITY_DN25669_c0_g1_i3
TRINITY_DN25831_c0_g2_i1
TRINITY_DN25835_c0_g1_i2
TRINITY_DN2599_c0_g1_i1
TRINITY_DN26178_c0_g1_i5
TRINITY_DN26198_c0_g1_i2
TRINITY_DN262_c1_g1_i7
TRINITY_DN2628_c4_g1_i13
TRINITY_DN263_c0_g1_i2
TRINITY_DN26312_c0_g1_i1
TRINITY_DN26365_c0_g1_i4
TRINITY_DN2638_c0_g2_i1
TRINITY_DN2645_c3_g1_i1
TRINITY_DN26557_c0_g1_i1
TRINITY_DN26557_c0_g1_i3
TRINITY_DN266_c0_g1_i12
TRINITY_DN26626_c1_g1_i1
TRINITY_DN2664_c3_g1_i6
TRINITY_DN26685_c0_g2_i6
TRINITY_DN26687_c0_g1_i3
TRINITY_DN2683_c0_g1_i10
TRINITY_DN2683_c0_g1_i4
TRINITY_DN26834_c0_g1_i1
TRINITY_DN26878_c0_g2_i7
TRINITY_DN269_c0_g1_i1
TRINITY_DN2695_c1_g1_i4
TRINITY_DN27059_c0_g1_i1
TRINITY_DN27135_c0_g1_i3
TRINITY_DN27170_c0_g1_i3
TRINITY_DN27170_c0_g1_i4
TRINITY_DN27204_c0_g1_i2
TRINITY_DN27366_c0_g1_i6
TRINITY_DN2737_c0_g1_i2
TRINITY_DN2737_c0_g1_i4
TRINITY_DN2741_c2_g2_i8
TRINITY_DN27552_c0_g2_i1
TRINITY_DN2759_c0_g1_i11
TRINITY_DN2759_c0_g1_i8
TRINITY_DN27657_c0_g1_i1
TRINITY_DN27733_c0_g1_i18
TRINITY_DN27733_c0_g1_i23
TRINITY_DN27733_c0_g2_i2
TRINITY_DN2782_c2_g1_i1
TRINITY_DN2784_c0_g1_i21
TRINITY_DN2787_c1_g1_i5
TRINITY_DN2788_c0_g2_i3
TRINITY_DN27933_c0_g1_i1
TRINITY_DN2811_c0_g1_i5
TRINITY_DN2813_c0_g1_i16
TRINITY_DN282_c1_g1_i12
TRINITY_DN282_c1_g1_i5
TRINITY_DN282_c1_g1_i9
TRINITY_DN282_c3_g1_i10
TRINITY_DN28234_c0_g1_i14
TRINITY_DN2831_c0_g1_i24
TRINITY_DN28332_c0_g1_i4
TRINITY_DN28394_c0_g1_i1
TRINITY_DN28629_c0_g1_i1
TRINITY_DN28629_c0_g1_i14
TRINITY_DN28629_c0_g1_i5
TRINITY_DN2863_c0_g1_i9
TRINITY_DN28657_c0_g2_i7
TRINITY_DN28730_c0_g1_i4
TRINITY_DN2876_c0_g2_i3
TRINITY_DN28773_c0_g1_i2
TRINITY_DN28882_c0_g1_i4
TRINITY_DN2894_c0_g1_i5
TRINITY_DN29_c0_g1_i1
TRINITY_DN29_c0_g1_i12
TRINITY_DN29009_c0_g2_i1
TRINITY_DN2904_c0_g1_i6
TRINITY_DN2908_c0_g1_i7
TRINITY_DN2909_c1_g1_i4
TRINITY_DN29098_c0_g2_i1
TRINITY_DN291_c0_g1_i24
TRINITY_DN291_c0_g1_i4
TRINITY_DN29174_c0_g1_i1
TRINITY_DN29300_c0_g1_i3
TRINITY_DN29374_c0_g1_i1
TRINITY_DN29374_c0_g1_i15
TRINITY_DN29374_c0_g1_i20
TRINITY_DN2939_c0_g1_i4
TRINITY_DN2939_c0_g1_i6
TRINITY_DN294_c0_g1_i20
TRINITY_DN29403_c0_g1_i2
TRINITY_DN2955_c0_g1_i7
TRINITY_DN29555_c0_g3_i2
TRINITY_DN29575_c1_g1_i1
TRINITY_DN2967_c0_g1_i4
TRINITY_DN2967_c1_g1_i1
TRINITY_DN297_c0_g1_i31
TRINITY_DN297_c0_g1_i7
TRINITY_DN29769_c0_g1_i43
TRINITY_DN298_c3_g1_i1
TRINITY_DN29872_c0_g2_i4
TRINITY_DN29872_c0_g2_i5
TRINITY_DN29990_c0_g1_i20
TRINITY_DN29990_c0_g1_i26
TRINITY_DN29998_c0_g1_i2
TRINITY_DN3007_c1_g1_i2
TRINITY_DN3007_c1_g1_i20
TRINITY_DN3007_c1_g1_i24
TRINITY_DN3010_c0_g1_i3
TRINITY_DN30104_c0_g2_i1
TRINITY_DN3011_c0_g1_i6
TRINITY_DN30115_c0_g1_i2
TRINITY_DN30213_c1_g1_i4
TRINITY_DN30213_c1_g1_i5
TRINITY_DN3022_c0_g1_i12
TRINITY_DN3022_c0_g1_i20
TRINITY_DN3034_c0_g1_i12
TRINITY_DN3034_c0_g1_i2
TRINITY_DN3034_c0_g1_i30
TRINITY_DN3034_c0_g1_i31
TRINITY_DN3034_c0_g1_i9
TRINITY_DN3037_c0_g1_i23
TRINITY_DN3041_c0_g1_i1
TRINITY_DN30490_c0_g1_i9
TRINITY_DN3050_c0_g1_i4
TRINITY_DN3050_c0_g2_i5
TRINITY_DN3051_c0_g1_i2
TRINITY_DN3051_c0_g1_i5
TRINITY_DN3061_c0_g1_i1
TRINITY_DN3061_c0_g1_i8
TRINITY_DN3061_c1_g2_i3
TRINITY_DN3061_c1_g2_i5
TRINITY_DN30639_c0_g1_i1
TRINITY_DN3078_c0_g1_i4
TRINITY_DN30813_c0_g2_i1
TRINITY_DN30839_c0_g1_i22
TRINITY_DN3084_c0_g1_i9
TRINITY_DN30843_c0_g1_i7
TRINITY_DN30944_c0_g1_i1
TRINITY_DN30944_c0_g1_i2
TRINITY_DN30986_c0_g1_i5
TRINITY_DN30998_c0_g1_i1
TRINITY_DN31_c0_g1_i54
TRINITY_DN3101_c0_g1_i2
TRINITY_DN3101_c0_g1_i5
TRINITY_DN311_c0_g1_i10
TRINITY_DN311_c0_g1_i25
TRINITY_DN31138_c1_g1_i1
TRINITY_DN31239_c0_g1_i1
TRINITY_DN3128_c0_g1_i3
TRINITY_DN3131_c0_g1_i20
TRINITY_DN3131_c0_g1_i5
TRINITY_DN3137_c0_g1_i1
TRINITY_DN31447_c0_g1_i1
TRINITY_DN31451_c0_g3_i2
TRINITY_DN31462_c0_g2_i3
TRINITY_DN31462_c0_g2_i4
TRINITY_DN31470_c0_g1_i2
TRINITY_DN3168_c1_g1_i6
TRINITY_DN31742_c0_g1_i1
TRINITY_DN3176_c1_g1_i6
TRINITY_DN3189_c0_g1_i25
TRINITY_DN31925_c0_g2_i4
TRINITY_DN3198_c1_g1_i1
TRINITY_DN3203_c0_g1_i4
TRINITY_DN32064_c0_g1_i1
TRINITY_DN3209_c0_g1_i1
TRINITY_DN3209_c0_g1_i3
TRINITY_DN3209_c0_g1_i6
TRINITY_DN3210_c0_g1_i3
TRINITY_DN3220_c2_g1_i1
TRINITY_DN3225_c1_g2_i2
TRINITY_DN32295_c0_g2_i3
TRINITY_DN32377_c0_g1_i3
TRINITY_DN32381_c0_g1_i3
TRINITY_DN32449_c1_g1_i3
TRINITY_DN32493_c0_g1_i1
TRINITY_DN3251_c0_g1_i7
TRINITY_DN32544_c0_g2_i1
TRINITY_DN32544_c1_g1_i2
TRINITY_DN32614_c0_g1_i16
TRINITY_DN3271_c0_g1_i1
TRINITY_DN3271_c0_g1_i16
TRINITY_DN3271_c0_g1_i8
TRINITY_DN3286_c0_g1_i11
TRINITY_DN32905_c3_g1_i1
TRINITY_DN32906_c0_g1_i12
TRINITY_DN3295_c1_g1_i4
TRINITY_DN32973_c0_g1_i28
TRINITY_DN33111_c0_g1_i9
TRINITY_DN332_c0_g3_i10
TRINITY_DN3347_c3_g1_i1
TRINITY_DN3350_c1_g1_i9
TRINITY_DN33556_c0_g1_i2
TRINITY_DN3356_c0_g1_i1
TRINITY_DN3356_c0_g1_i11
TRINITY_DN3356_c0_g1_i13
TRINITY_DN3356_c0_g1_i14
TRINITY_DN3356_c0_g1_i22
TRINITY_DN3356_c0_g1_i37
TRINITY_DN3356_c0_g1_i6
TRINITY_DN3356_c1_g1_i2
TRINITY_DN3356_c1_g1_i3
TRINITY_DN3356_c1_g1_i6
TRINITY_DN3356_c1_g1_i8
TRINITY_DN3356_c2_g1_i6
TRINITY_DN33657_c0_g1_i1
TRINITY_DN33750_c0_g1_i14
TRINITY_DN3388_c0_g1_i18
TRINITY_DN33894_c1_g1_i3
TRINITY_DN3390_c0_g1_i1
TRINITY_DN3390_c0_g1_i11
TRINITY_DN3391_c0_g2_i1
TRINITY_DN33997_c0_g1_i7
TRINITY_DN34087_c0_g1_i17
TRINITY_DN34087_c0_g1_i19
TRINITY_DN34087_c0_g1_i2
TRINITY_DN34087_c0_g1_i22
TRINITY_DN3422_c0_g1_i3
TRINITY_DN3422_c1_g1_i6
TRINITY_DN34254_c0_g1_i4
TRINITY_DN3433_c0_g1_i1
TRINITY_DN3435_c0_g3_i1
TRINITY_DN3439_c1_g2_i1
TRINITY_DN34469_c1_g1_i4
TRINITY_DN3457_c0_g1_i3
TRINITY_DN3457_c0_g1_i5
TRINITY_DN34586_c0_g2_i2
TRINITY_DN34586_c0_g2_i3
TRINITY_DN3461_c1_g1_i1
TRINITY_DN3461_c1_g1_i2
TRINITY_DN3465_c0_g1_i6
TRINITY_DN3465_c0_g1_i7
TRINITY_DN3468_c0_g1_i16
TRINITY_DN3480_c1_g1_i1
TRINITY_DN3486_c0_g2_i1
TRINITY_DN34885_c0_g1_i1
TRINITY_DN34902_c0_g1_i1
TRINITY_DN34913_c1_g1_i15
TRINITY_DN3496_c1_g1_i11
TRINITY_DN3507_c0_g1_i6
TRINITY_DN3513_c0_g1_i2
TRINITY_DN3513_c0_g1_i7
TRINITY_DN3517_c0_g1_i9
TRINITY_DN35204_c0_g2_i3
TRINITY_DN35224_c0_g1_i8
TRINITY_DN35379_c0_g1_i6
TRINITY_DN3545_c0_g1_i13
TRINITY_DN35575_c0_g1_i8
TRINITY_DN35586_c0_g2_i1
TRINITY_DN35586_c0_g2_i7
TRINITY_DN35619_c0_g1_i1
TRINITY_DN3576_c0_g1_i4
TRINITY_DN3580_c0_g1_i6
TRINITY_DN3592_c1_g1_i9
TRINITY_DN3593_c0_g1_i17
TRINITY_DN3602_c1_g1_i13
TRINITY_DN3611_c0_g1_i2
TRINITY_DN3611_c0_g1_i3
TRINITY_DN3611_c0_g1_i5
TRINITY_DN36131_c0_g1_i3
TRINITY_DN363_c0_g1_i8
TRINITY_DN3644_c0_g2_i1
TRINITY_DN36507_c0_g1_i15
TRINITY_DN36517_c0_g1_i2
TRINITY_DN3653_c0_g2_i13
TRINITY_DN36541_c0_g1_i1
TRINITY_DN3662_c0_g1_i11
TRINITY_DN36620_c0_g1_i2
TRINITY_DN36680_c0_g1_i1
TRINITY_DN36710_c0_g3_i2
TRINITY_DN36752_c0_g1_i1
TRINITY_DN36752_c0_g3_i1
TRINITY_DN36784_c0_g1_i3
TRINITY_DN36872_c0_g1_i19
TRINITY_DN37064_c0_g2_i2
TRINITY_DN37115_c0_g1_i3
TRINITY_DN37162_c0_g2_i2
TRINITY_DN3726_c0_g1_i15
TRINITY_DN3733_c0_g1_i7
TRINITY_DN3733_c1_g1_i1
TRINITY_DN375_c0_g1_i8
TRINITY_DN3761_c0_g1_i27
TRINITY_DN3762_c0_g1_i24
TRINITY_DN37765_c0_g1_i3
TRINITY_DN37836_c0_g1_i2
TRINITY_DN37989_c0_g1_i3
TRINITY_DN37989_c0_g2_i1
TRINITY_DN3802_c0_g1_i1
TRINITY_DN3802_c0_g1_i6
TRINITY_DN3802_c0_g1_i8
TRINITY_DN3813_c0_g1_i18
TRINITY_DN3834_c0_g1_i48
TRINITY_DN3846_c1_g1_i3
TRINITY_DN3847_c1_g1_i2
TRINITY_DN3847_c1_g1_i9
TRINITY_DN385_c0_g1_i4
TRINITY_DN3860_c0_g2_i6
TRINITY_DN38652_c0_g1_i1
TRINITY_DN39050_c2_g1_i15
TRINITY_DN3915_c0_g2_i1
TRINITY_DN392_c0_g1_i11
TRINITY_DN39478_c1_g1_i5
TRINITY_DN39688_c0_g1_i1
TRINITY_DN3996_c0_g1_i3
TRINITY_DN40033_c0_g2_i1
TRINITY_DN4032_c2_g1_i14
TRINITY_DN4035_c4_g1_i5
TRINITY_DN40390_c0_g2_i2
TRINITY_DN40508_c0_g1_i10
TRINITY_DN4054_c0_g1_i10
TRINITY_DN4058_c0_g1_i2
TRINITY_DN40639_c0_g1_i1
TRINITY_DN4070_c0_g1_i2
TRINITY_DN408_c1_g1_i4
TRINITY_DN408_c1_g3_i1
TRINITY_DN4090_c0_g1_i28
TRINITY_DN4090_c0_g1_i32
TRINITY_DN4090_c0_g1_i4
TRINITY_DN4090_c0_g1_i9
TRINITY_DN4093_c0_g2_i3
TRINITY_DN41_c1_g1_i1
TRINITY_DN4106_c1_g2_i3
TRINITY_DN4117_c0_g2_i1
TRINITY_DN4126_c0_g1_i1
TRINITY_DN4126_c0_g1_i3
TRINITY_DN4126_c0_g1_i6
TRINITY_DN4131_c2_g3_i6
TRINITY_DN4155_c0_g1_i14
TRINITY_DN4155_c0_g1_i17
TRINITY_DN4155_c0_g1_i4
TRINITY_DN4161_c0_g1_i10
TRINITY_DN4161_c0_g1_i19
TRINITY_DN4161_c0_g1_i26
TRINITY_DN4161_c0_g1_i29
TRINITY_DN4161_c0_g1_i42
TRINITY_DN4161_c2_g1_i3
TRINITY_DN41720_c1_g1_i5
TRINITY_DN41829_c0_g1_i5
TRINITY_DN420_c0_g1_i9
TRINITY_DN4216_c0_g1_i45
TRINITY_DN42308_c0_g1_i5
TRINITY_DN4233_c0_g1_i43
TRINITY_DN4236_c1_g1_i10
TRINITY_DN4236_c1_g1_i11
TRINITY_DN4236_c1_g1_i4
TRINITY_DN4236_c1_g1_i9
TRINITY_DN4237_c0_g1_i14
TRINITY_DN4237_c0_g1_i16
TRINITY_DN4237_c0_g1_i2
TRINITY_DN4237_c0_g1_i22
TRINITY_DN42560_c0_g1_i4
TRINITY_DN4265_c0_g1_i11
TRINITY_DN4266_c0_g1_i20
TRINITY_DN43184_c0_g2_i2
TRINITY_DN43189_c0_g1_i4
TRINITY_DN43189_c0_g1_i5
TRINITY_DN4321_c0_g1_i19
TRINITY_DN43240_c0_g1_i1
TRINITY_DN43243_c0_g2_i1
TRINITY_DN43619_c0_g3_i3
TRINITY_DN43647_c0_g1_i1
TRINITY_DN4367_c0_g1_i2
TRINITY_DN4367_c0_g2_i3
TRINITY_DN437_c0_g1_i30
TRINITY_DN43700_c0_g1_i1
TRINITY_DN43870_c0_g3_i3
TRINITY_DN43971_c0_g1_i3
TRINITY_DN44003_c0_g2_i2
TRINITY_DN4406_c0_g2_i7
TRINITY_DN4471_c0_g1_i19
TRINITY_DN4471_c0_g1_i7
TRINITY_DN4498_c2_g1_i10
TRINITY_DN44985_c0_g1_i10
TRINITY_DN44985_c0_g1_i12
TRINITY_DN4502_c2_g1_i2
TRINITY_DN4502_c2_g1_i3
TRINITY_DN4530_c1_g1_i1
TRINITY_DN45427_c0_g1_i4
TRINITY_DN457_c0_g1_i3
TRINITY_DN4577_c1_g1_i9
TRINITY_DN4578_c1_g1_i25
TRINITY_DN4602_c2_g1_i1
TRINITY_DN461_c0_g1_i10
TRINITY_DN461_c0_g1_i4
TRINITY_DN4611_c0_g1_i2
TRINITY_DN46322_c0_g1_i1
TRINITY_DN4650_c0_g1_i2
TRINITY_DN4671_c0_g2_i10
TRINITY_DN4700_c0_g1_i1
TRINITY_DN4700_c0_g1_i2
TRINITY_DN471_c0_g1_i1
TRINITY_DN47242_c0_g1_i1
TRINITY_DN47312_c0_g1_i1
TRINITY_DN4736_c2_g1_i3
TRINITY_DN4739_c0_g1_i1
TRINITY_DN474_c0_g1_i13
TRINITY_DN474_c0_g1_i15
TRINITY_DN474_c0_g1_i4
TRINITY_DN4741_c0_g1_i17
TRINITY_DN4741_c0_g1_i21
TRINITY_DN4747_c0_g1_i11
TRINITY_DN47810_c0_g2_i5
TRINITY_DN4790_c0_g4_i1
TRINITY_DN4792_c0_g1_i1
TRINITY_DN4805_c0_g1_i16
TRINITY_DN4805_c0_g1_i5
TRINITY_DN4819_c0_g1_i25
TRINITY_DN4823_c0_g1_i6
TRINITY_DN4823_c2_g1_i1
TRINITY_DN4833_c0_g1_i5
TRINITY_DN48495_c0_g1_i30
TRINITY_DN4856_c0_g2_i2
TRINITY_DN4913_c0_g1_i14
TRINITY_DN49168_c0_g2_i1
TRINITY_DN4920_c0_g1_i2
TRINITY_DN4922_c0_g1_i15
TRINITY_DN4922_c0_g1_i18
TRINITY_DN4922_c0_g1_i2
TRINITY_DN4922_c0_g1_i6
TRINITY_DN49379_c0_g1_i2
TRINITY_DN4941_c0_g1_i2
TRINITY_DN4944_c0_g1_i6
TRINITY_DN4953_c0_g1_i4
TRINITY_DN4953_c0_g1_i5
TRINITY_DN4955_c0_g1_i2
TRINITY_DN4960_c0_g1_i3
TRINITY_DN497_c0_g1_i2
TRINITY_DN4996_c0_g1_i7
TRINITY_DN5001_c0_g1_i17
TRINITY_DN5001_c0_g1_i19
TRINITY_DN5021_c0_g1_i1
TRINITY_DN5035_c0_g1_i12
TRINITY_DN5035_c0_g1_i19
TRINITY_DN5038_c1_g1_i12
TRINITY_DN5046_c0_g1_i8
TRINITY_DN5046_c0_g1_i9
TRINITY_DN5047_c0_g1_i9
TRINITY_DN5065_c1_g2_i1
TRINITY_DN5066_c0_g1_i9
TRINITY_DN50741_c0_g1_i1
TRINITY_DN5090_c0_g1_i14
TRINITY_DN5095_c0_g2_i10
TRINITY_DN5104_c0_g1_i17
TRINITY_DN5124_c1_g1_i3
TRINITY_DN5127_c2_g1_i12
TRINITY_DN513_c1_g1_i12
TRINITY_DN513_c1_g1_i16
TRINITY_DN5143_c0_g1_i2
TRINITY_DN5157_c0_g1_i1
TRINITY_DN5157_c0_g1_i10
TRINITY_DN5157_c0_g1_i9
TRINITY_DN5165_c1_g2_i1
TRINITY_DN5171_c0_g1_i1
TRINITY_DN5181_c0_g1_i3
TRINITY_DN5190_c0_g1_i28
TRINITY_DN5191_c0_g1_i1
TRINITY_DN5194_c3_g1_i2
TRINITY_DN5202_c0_g1_i1
TRINITY_DN52188_c0_g2_i8
TRINITY_DN5223_c0_g2_i2
TRINITY_DN5229_c0_g1_i2
TRINITY_DN524_c2_g1_i10
TRINITY_DN5246_c0_g1_i22
TRINITY_DN5267_c0_g2_i2
TRINITY_DN52706_c0_g1_i1
TRINITY_DN5296_c0_g1_i14
TRINITY_DN5304_c0_g1_i29
TRINITY_DN532_c0_g2_i2
TRINITY_DN5325_c0_g1_i6
TRINITY_DN5347_c0_g1_i1
TRINITY_DN5347_c0_g1_i3
TRINITY_DN5357_c0_g2_i2
TRINITY_DN5367_c0_g1_i4
TRINITY_DN5369_c3_g1_i4
TRINITY_DN5369_c3_g1_i5
TRINITY_DN5384_c0_g1_i12
TRINITY_DN5418_c1_g1_i1
TRINITY_DN5420_c0_g1_i13
TRINITY_DN544_c0_g2_i6
TRINITY_DN5441_c0_g1_i16
TRINITY_DN545_c0_g1_i18
TRINITY_DN5455_c0_g1_i8
TRINITY_DN5480_c0_g1_i5
TRINITY_DN54855_c0_g1_i8
TRINITY_DN5489_c0_g1_i5
TRINITY_DN549_c4_g1_i4
TRINITY_DN5501_c0_g1_i4
TRINITY_DN5513_c0_g1_i14
TRINITY_DN5517_c0_g1_i10
TRINITY_DN5517_c0_g1_i13
TRINITY_DN5517_c0_g1_i18
TRINITY_DN5517_c0_g1_i25
TRINITY_DN5517_c0_g1_i27
TRINITY_DN5531_c0_g1_i1
TRINITY_DN554_c0_g1_i7
TRINITY_DN555_c0_g1_i5
TRINITY_DN556_c0_g1_i2
TRINITY_DN556_c0_g2_i6
TRINITY_DN558_c1_g1_i1
TRINITY_DN55876_c0_g1_i2
TRINITY_DN559_c0_g1_i4
TRINITY_DN55971_c0_g1_i5
TRINITY_DN5598_c0_g1_i4
TRINITY_DN5598_c0_g2_i5
TRINITY_DN5613_c0_g1_i12
TRINITY_DN5628_c0_g1_i1
TRINITY_DN5646_c0_g1_i6
TRINITY_DN5661_c0_g1_i11
TRINITY_DN56789_c0_g1_i2
TRINITY_DN5695_c0_g1_i6
TRINITY_DN570_c0_g1_i13
TRINITY_DN572_c0_g1_i7
TRINITY_DN574_c0_g1_i36
TRINITY_DN5743_c2_g1_i1
TRINITY_DN5746_c0_g1_i12
TRINITY_DN5785_c0_g1_i3
TRINITY_DN5795_c0_g1_i5
TRINITY_DN5799_c0_g1_i6
TRINITY_DN5799_c1_g1_i3
TRINITY_DN5817_c0_g1_i1
TRINITY_DN5817_c0_g1_i4
TRINITY_DN5825_c1_g1_i3
TRINITY_DN5825_c1_g1_i5
TRINITY_DN586_c0_g1_i16
TRINITY_DN58737_c1_g1_i1
TRINITY_DN58737_c1_g2_i2
TRINITY_DN58737_c1_g2_i4
TRINITY_DN5877_c0_g1_i4
TRINITY_DN5877_c0_g1_i6
TRINITY_DN5877_c0_g2_i4
TRINITY_DN5885_c0_g1_i19
TRINITY_DN58850_c0_g1_i44
TRINITY_DN5891_c0_g2_i1
TRINITY_DN5895_c0_g1_i13
TRINITY_DN59102_c0_g1_i1
TRINITY_DN5916_c0_g1_i20
TRINITY_DN5916_c0_g1_i21
TRINITY_DN5916_c0_g1_i34
TRINITY_DN5916_c0_g1_i36
TRINITY_DN5924_c0_g1_i2
TRINITY_DN5933_c0_g1_i14
TRINITY_DN5944_c0_g2_i3
TRINITY_DN5944_c0_g3_i1
TRINITY_DN5954_c0_g1_i7
TRINITY_DN5987_c0_g1_i12
TRINITY_DN5991_c0_g1_i2
TRINITY_DN5993_c0_g2_i3
TRINITY_DN59960_c1_g1_i1
TRINITY_DN6004_c0_g1_i4
TRINITY_DN603_c0_g2_i2
TRINITY_DN6030_c0_g1_i1
TRINITY_DN6038_c0_g2_i8
TRINITY_DN6039_c0_g1_i16
TRINITY_DN6039_c0_g1_i22
TRINITY_DN6039_c0_g1_i8
TRINITY_DN6051_c0_g2_i1
TRINITY_DN6054_c0_g1_i3
TRINITY_DN6054_c2_g1_i18
TRINITY_DN607_c0_g1_i1
TRINITY_DN607_c0_g1_i13
TRINITY_DN607_c0_g1_i4
TRINITY_DN607_c0_g1_i8
TRINITY_DN6080_c0_g1_i13
TRINITY_DN61_c0_g1_i2
TRINITY_DN61_c0_g1_i4
TRINITY_DN6106_c0_g1_i3
TRINITY_DN6111_c0_g1_i3
TRINITY_DN6112_c0_g2_i2
TRINITY_DN6129_c0_g1_i5
TRINITY_DN6139_c2_g1_i34
TRINITY_DN61442_c0_g1_i7
TRINITY_DN6162_c0_g1_i4
TRINITY_DN6162_c0_g1_i6
TRINITY_DN6168_c0_g1_i1
TRINITY_DN6168_c0_g1_i5
TRINITY_DN6174_c0_g1_i2
TRINITY_DN6190_c0_g1_i14
TRINITY_DN6190_c0_g1_i24
TRINITY_DN623_c0_g1_i19
TRINITY_DN6244_c0_g1_i4
TRINITY_DN6244_c0_g2_i4
TRINITY_DN62610_c0_g1_i6
TRINITY_DN6266_c0_g1_i3
TRINITY_DN6289_c0_g1_i11
TRINITY_DN6292_c0_g1_i7
TRINITY_DN6325_c0_g1_i23
TRINITY_DN634_c0_g4_i1
TRINITY_DN6340_c0_g1_i4
TRINITY_DN6354_c0_g1_i2
TRINITY_DN6357_c0_g1_i2
TRINITY_DN6369_c0_g1_i6
TRINITY_DN6374_c0_g1_i8
TRINITY_DN6376_c0_g1_i2
TRINITY_DN6376_c0_g1_i7
TRINITY_DN63771_c0_g1_i7
TRINITY_DN6381_c0_g1_i8
TRINITY_DN6381_c1_g1_i8
TRINITY_DN639_c0_g1_i7
TRINITY_DN6394_c0_g2_i2
TRINITY_DN6394_c1_g1_i2
TRINITY_DN6398_c2_g1_i3
TRINITY_DN64_c0_g1_i7
TRINITY_DN6428_c0_g1_i17
TRINITY_DN643_c0_g1_i2
TRINITY_DN644_c0_g2_i2
TRINITY_DN6457_c0_g1_i7
TRINITY_DN6462_c0_g1_i4
TRINITY_DN6476_c1_g1_i4
TRINITY_DN6483_c0_g1_i1
TRINITY_DN6500_c0_g2_i1
TRINITY_DN65068_c0_g1_i14
TRINITY_DN6519_c0_g1_i2
TRINITY_DN6527_c1_g1_i4
TRINITY_DN6529_c1_g1_i1
TRINITY_DN6533_c5_g1_i5
TRINITY_DN6550_c0_g1_i13
TRINITY_DN6558_c0_g1_i1
TRINITY_DN656_c0_g1_i2
TRINITY_DN656_c2_g1_i2
TRINITY_DN6577_c0_g1_i4
TRINITY_DN6623_c0_g1_i12
TRINITY_DN6638_c0_g2_i1
TRINITY_DN6643_c1_g1_i5
TRINITY_DN6660_c0_g1_i2
TRINITY_DN6662_c1_g1_i1
TRINITY_DN6671_c1_g1_i38
TRINITY_DN668_c0_g6_i1
TRINITY_DN6680_c0_g1_i2
TRINITY_DN6684_c0_g1_i11
TRINITY_DN6686_c0_g1_i4
TRINITY_DN6686_c0_g2_i2
TRINITY_DN66974_c0_g2_i2
TRINITY_DN6704_c0_g1_i13
TRINITY_DN67188_c0_g5_i1
TRINITY_DN67267_c0_g2_i1
TRINITY_DN67299_c0_g2_i1
TRINITY_DN6758_c0_g1_i4
TRINITY_DN6758_c0_g2_i1
TRINITY_DN6784_c1_g1_i3
TRINITY_DN6784_c1_g1_i8
TRINITY_DN6793_c2_g1_i1
TRINITY_DN6796_c0_g2_i1
TRINITY_DN6832_c0_g1_i6
TRINITY_DN6848_c0_g1_i13
TRINITY_DN6864_c0_g1_i14
TRINITY_DN694_c0_g1_i14
TRINITY_DN6957_c0_g1_i37
TRINITY_DN69982_c0_g1_i4
TRINITY_DN70_c1_g1_i2
TRINITY_DN70095_c0_g1_i3
TRINITY_DN703_c0_g1_i12
TRINITY_DN703_c0_g1_i6
TRINITY_DN705_c0_g1_i7
TRINITY_DN7069_c0_g2_i4
TRINITY_DN7089_c0_g1_i13
TRINITY_DN7089_c0_g1_i16
TRINITY_DN709_c0_g2_i3
TRINITY_DN7092_c0_g1_i3
TRINITY_DN7097_c0_g1_i3
TRINITY_DN7097_c0_g2_i5
TRINITY_DN7100_c0_g1_i1
TRINITY_DN7100_c0_g2_i2
TRINITY_DN7124_c0_g1_i10
TRINITY_DN7124_c0_g1_i3
TRINITY_DN7126_c1_g1_i9
TRINITY_DN71477_c0_g1_i1
TRINITY_DN7194_c0_g1_i2
TRINITY_DN7214_c0_g1_i3
TRINITY_DN7214_c0_g1_i4
TRINITY_DN7216_c0_g1_i17
TRINITY_DN7233_c0_g1_i3
TRINITY_DN7240_c0_g1_i13
TRINITY_DN7240_c0_g1_i3
TRINITY_DN7244_c0_g1_i7
TRINITY_DN7251_c0_g2_i3
TRINITY_DN7262_c1_g1_i3
TRINITY_DN7278_c0_g1_i2
TRINITY_DN7278_c0_g2_i1
TRINITY_DN7289_c0_g1_i1
TRINITY_DN73_c1_g1_i6
TRINITY_DN732_c3_g1_i9
TRINITY_DN7322_c0_g2_i1
TRINITY_DN7322_c0_g2_i2
TRINITY_DN7336_c0_g1_i2
TRINITY_DN7336_c0_g1_i5
TRINITY_DN7336_c0_g1_i6
TRINITY_DN736_c0_g1_i13
TRINITY_DN736_c0_g1_i9
TRINITY_DN7374_c0_g1_i11
TRINITY_DN7424_c1_g1_i6
TRINITY_DN7427_c0_g1_i31
TRINITY_DN7430_c0_g1_i9
TRINITY_DN7449_c0_g1_i20
TRINITY_DN7465_c0_g1_i29
TRINITY_DN747_c0_g1_i12
TRINITY_DN747_c0_g1_i7
TRINITY_DN74748_c0_g1_i1
TRINITY_DN7481_c0_g1_i1
TRINITY_DN750_c0_g1_i9
TRINITY_DN751_c0_g1_i13
TRINITY_DN7511_c0_g1_i8
TRINITY_DN7530_c0_g1_i5
TRINITY_DN7555_c0_g1_i5
TRINITY_DN7561_c0_g1_i10
TRINITY_DN7581_c0_g1_i4
TRINITY_DN7581_c0_g1_i8
TRINITY_DN7590_c0_g1_i14
TRINITY_DN7607_c1_g1_i6
TRINITY_DN7612_c0_g1_i4
TRINITY_DN7615_c0_g1_i4
TRINITY_DN7622_c0_g1_i1
TRINITY_DN7635_c0_g1_i10
TRINITY_DN7635_c0_g1_i16
TRINITY_DN7642_c0_g1_i6
TRINITY_DN765_c3_g2_i1
TRINITY_DN767_c2_g1_i2
TRINITY_DN7724_c0_g1_i1
TRINITY_DN7724_c0_g1_i2
TRINITY_DN775_c0_g1_i1
TRINITY_DN775_c0_g1_i9
TRINITY_DN7755_c0_g1_i2
TRINITY_DN7774_c0_g1_i3
TRINITY_DN7794_c0_g2_i5
TRINITY_DN78_c1_g1_i24
TRINITY_DN7820_c0_g1_i1
TRINITY_DN7825_c0_g2_i37
TRINITY_DN785_c0_g1_i14
TRINITY_DN7862_c0_g1_i1
TRINITY_DN7864_c0_g1_i18
TRINITY_DN7890_c0_g3_i10
TRINITY_DN791_c0_g1_i5
TRINITY_DN7914_c1_g1_i15
TRINITY_DN7914_c1_g1_i7
TRINITY_DN7927_c0_g2_i1
TRINITY_DN7927_c0_g2_i9
TRINITY_DN7928_c0_g1_i1
TRINITY_DN794_c0_g1_i29
TRINITY_DN7976_c0_g1_i3
TRINITY_DN7976_c1_g1_i3
TRINITY_DN7992_c0_g1_i1
TRINITY_DN8067_c0_g1_i1
TRINITY_DN8067_c0_g1_i4
TRINITY_DN80830_c0_g1_i1
TRINITY_DN8091_c0_g1_i3
TRINITY_DN811_c0_g1_i2
TRINITY_DN811_c0_g1_i9
TRINITY_DN8121_c1_g1_i4
TRINITY_DN8123_c0_g1_i12
TRINITY_DN814_c0_g1_i3
TRINITY_DN8144_c0_g1_i2
TRINITY_DN8166_c0_g1_i1
TRINITY_DN8175_c0_g1_i3
TRINITY_DN82_c0_g1_i4
TRINITY_DN82_c0_g1_i9
TRINITY_DN82_c0_g2_i1
TRINITY_DN8200_c0_g1_i28
TRINITY_DN8200_c0_g1_i4
TRINITY_DN824_c2_g1_i3
TRINITY_DN8244_c0_g1_i9
TRINITY_DN8249_c0_g1_i1
TRINITY_DN827_c0_g1_i12
TRINITY_DN827_c0_g1_i15
TRINITY_DN827_c0_g1_i7
TRINITY_DN827_c0_g1_i9
TRINITY_DN828_c0_g1_i11
TRINITY_DN8312_c0_g1_i2
TRINITY_DN8341_c0_g1_i2
TRINITY_DN8354_c0_g1_i3
TRINITY_DN8354_c0_g2_i1
TRINITY_DN8359_c0_g1_i3
TRINITY_DN8380_c0_g1_i3
TRINITY_DN8408_c0_g1_i2
TRINITY_DN8412_c0_g2_i2
TRINITY_DN842_c1_g1_i5
TRINITY_DN8425_c0_g1_i10
TRINITY_DN8472_c1_g1_i3
TRINITY_DN8488_c0_g1_i2
TRINITY_DN8507_c1_g1_i1
TRINITY_DN8521_c0_g1_i24
TRINITY_DN8550_c0_g1_i3
TRINITY_DN8564_c0_g1_i1
TRINITY_DN8584_c0_g1_i5
TRINITY_DN859_c0_g2_i6
TRINITY_DN8605_c0_g1_i10
TRINITY_DN8647_c0_g2_i37
TRINITY_DN8696_c0_g1_i28
TRINITY_DN87017_c0_g1_i1
TRINITY_DN8722_c0_g2_i10
TRINITY_DN8722_c0_g2_i4
TRINITY_DN8722_c0_g2_i6
TRINITY_DN8732_c0_g2_i3
TRINITY_DN8747_c0_g2_i1
TRINITY_DN8747_c0_g2_i4
TRINITY_DN8764_c0_g1_i5
TRINITY_DN8764_c0_g1_i9
TRINITY_DN8764_c0_g2_i5
TRINITY_DN8786_c0_g1_i10
TRINITY_DN8786_c0_g1_i4
TRINITY_DN8814_c0_g1_i10
TRINITY_DN8821_c0_g1_i10
TRINITY_DN8839_c0_g2_i2
TRINITY_DN8844_c2_g1_i13
TRINITY_DN8875_c0_g1_i1
TRINITY_DN889_c0_g1_i9
TRINITY_DN8921_c0_g1_i2
TRINITY_DN8939_c0_g1_i5
TRINITY_DN898_c0_g1_i5
TRINITY_DN9005_c0_g2_i1
TRINITY_DN9013_c0_g1_i9
TRINITY_DN9030_c2_g1_i6
TRINITY_DN9058_c0_g1_i7
TRINITY_DN9068_c1_g1_i15
TRINITY_DN9077_c0_g2_i4
TRINITY_DN9115_c0_g1_i7
TRINITY_DN9115_c0_g1_i9
TRINITY_DN9125_c0_g1_i1
TRINITY_DN915_c0_g1_i1
TRINITY_DN9170_c0_g1_i12
TRINITY_DN9178_c0_g1_i10
TRINITY_DN9199_c0_g1_i5
TRINITY_DN9266_c0_g2_i13
TRINITY_DN9267_c0_g1_i6
TRINITY_DN9270_c0_g1_i1
TRINITY_DN9270_c0_g1_i11
TRINITY_DN9281_c0_g1_i11
TRINITY_DN9285_c0_g1_i14
TRINITY_DN9297_c2_g1_i8
TRINITY_DN935_c0_g1_i4
TRINITY_DN935_c1_g1_i1
TRINITY_DN9364_c2_g1_i18
TRINITY_DN9376_c0_g1_i1
TRINITY_DN9380_c0_g1_i1
TRINITY_DN9380_c0_g2_i1
TRINITY_DN9395_c0_g1_i8
TRINITY_DN9404_c0_g1_i4
TRINITY_DN9404_c0_g1_i9
TRINITY_DN9423_c0_g1_i6
TRINITY_DN9423_c0_g1_i9
TRINITY_DN9459_c0_g1_i3
TRINITY_DN947_c0_g1_i18
TRINITY_DN947_c0_g1_i4
TRINITY_DN9518_c0_g1_i1
TRINITY_DN9528_c0_g2_i1
TRINITY_DN9533_c0_g1_i1
TRINITY_DN9540_c0_g1_i1
TRINITY_DN9550_c3_g1_i2
TRINITY_DN9582_c0_g1_i3
TRINITY_DN9588_c0_g1_i1
TRINITY_DN9588_c0_g1_i5
TRINITY_DN9588_c0_g1_i6
TRINITY_DN9603_c0_g1_i6
TRINITY_DN9622_c0_g1_i1
TRINITY_DN9622_c0_g2_i1
TRINITY_DN9662_c0_g1_i4
TRINITY_DN9664_c0_g1_i1
TRINITY_DN9664_c0_g1_i8
TRINITY_DN9689_c0_g1_i14
TRINITY_DN9689_c0_g1_i7
TRINITY_DN9706_c0_g1_i2
TRINITY_DN9709_c0_g1_i3
TRINITY_DN9714_c0_g1_i7
TRINITY_DN9762_c0_g1_i12
TRINITY_DN9768_c0_g2_i11
TRINITY_DN977_c2_g1_i3
TRINITY_DN9791_c0_g1_i1
TRINITY_DN9810_c0_g1_i8
TRINITY_DN9815_c0_g1_i1
TRINITY_DN9815_c0_g1_i4
TRINITY_DN9820_c1_g1_i16
TRINITY_DN984_c0_g1_i11
TRINITY_DN984_c0_g1_i21
TRINITY_DN9864_c0_g1_i9
TRINITY_DN9875_c0_g1_i15
TRINITY_DN9897_c1_g1_i11
TRINITY_DN9897_c1_g1_i13
TRINITY_DN9897_c1_g1_i18
TRINITY_DN9897_c1_g1_i23
TRINITY_DN9897_c1_g1_i24
TRINITY_DN9901_c0_g1_i12
TRINITY_DN9915_c0_g1_i4
TRINITY_DN9923_c0_g1_i1
TRINITY_DN995_c0_g2_i2
TRINITY_DN9988_c0_g2_i2

## Sheet: Up_L_CNvsL
List of DE transcripts that are up-regulated in L compared to CN and belong to the two optimal clusters identified through k-means analysis
Cluster 1	Cluster 2
TRINITY_DN10031_c1_g1_i48	TRINITY_DN10_c5_g1_i7
TRINITY_DN1011_c0_g1_i1	TRINITY_DN10004_c0_g1_i12
TRINITY_DN13562_c0_g1_i2	TRINITY_DN10007_c0_g1_i6
TRINITY_DN14623_c0_g1_i2	TRINITY_DN10025_c0_g1_i6
TRINITY_DN17104_c0_g1_i10	TRINITY_DN10031_c0_g1_i13
TRINITY_DN1731_c0_g2_i1	TRINITY_DN10110_c0_g2_i1
TRINITY_DN1747_c2_g1_i6	TRINITY_DN10110_c0_g2_i3
TRINITY_DN2077_c0_g1_i6	TRINITY_DN10110_c0_g2_i4
TRINITY_DN216_c1_g2_i3	TRINITY_DN10110_c0_g2_i5
TRINITY_DN24490_c0_g1_i16	TRINITY_DN10149_c0_g3_i1
TRINITY_DN2865_c0_g2_i2	TRINITY_DN1016_c0_g1_i8
TRINITY_DN29118_c0_g1_i1	TRINITY_DN1021_c0_g1_i18
TRINITY_DN33088_c1_g1_i1	TRINITY_DN10238_c0_g1_i7
TRINITY_DN331_c0_g1_i5	TRINITY_DN10258_c0_g1_i11
TRINITY_DN4228_c0_g1_i2	TRINITY_DN10292_c0_g1_i7
TRINITY_DN4323_c0_g1_i25	TRINITY_DN10324_c0_g1_i10
TRINITY_DN495_c1_g2_i3	TRINITY_DN1033_c2_g1_i10
TRINITY_DN5444_c0_g1_i27	TRINITY_DN10332_c0_g1_i1
TRINITY_DN6069_c0_g1_i8	TRINITY_DN1034_c0_g1_i1
TRINITY_DN6180_c0_g1_i4	TRINITY_DN1034_c0_g1_i2
TRINITY_DN7232_c1_g1_i16	TRINITY_DN1034_c0_g1_i3
TRINITY_DN853_c0_g1_i5	TRINITY_DN10341_c0_g2_i2
TRINITY_DN883_c1_g1_i10	TRINITY_DN10364_c0_g1_i9
TRINITY_DN9279_c0_g2_i5	TRINITY_DN10378_c1_g1_i12
	TRINITY_DN10402_c0_g1_i19
	TRINITY_DN10446_c0_g1_i9
	TRINITY_DN1047_c0_g2_i2
	TRINITY_DN10486_c0_g1_i5
	TRINITY_DN10585_c0_g1_i1
	TRINITY_DN10615_c0_g1_i10
	TRINITY_DN10615_c0_g1_i11
	TRINITY_DN10615_c0_g1_i16
	TRINITY_DN10615_c0_g1_i18
	TRINITY_DN10615_c0_g1_i23
	TRINITY_DN10616_c0_g1_i1
	TRINITY_DN1064_c0_g2_i2
	TRINITY_DN10700_c0_g1_i4
	TRINITY_DN10708_c0_g1_i20
	TRINITY_DN10727_c0_g1_i1
	TRINITY_DN10727_c0_g1_i2
	TRINITY_DN10746_c0_g1_i19
	TRINITY_DN10778_c0_g1_i18
	TRINITY_DN10781_c0_g1_i1
	TRINITY_DN10811_c1_g2_i3
	TRINITY_DN10829_c0_g1_i8
	TRINITY_DN10871_c0_g2_i5
	TRINITY_DN108877_c0_g1_i1
	TRINITY_DN10888_c0_g1_i1
	TRINITY_DN10953_c0_g1_i11
	TRINITY_DN10953_c0_g1_i16
	TRINITY_DN11023_c0_g1_i6
	TRINITY_DN1105_c0_g1_i2
	TRINITY_DN1105_c1_g1_i1
	TRINITY_DN1107_c1_g1_i8
	TRINITY_DN11087_c0_g1_i10
	TRINITY_DN1109_c0_g1_i33
	TRINITY_DN11127_c0_g1_i4
	TRINITY_DN11127_c0_g1_i6
	TRINITY_DN11129_c0_g1_i3
	TRINITY_DN11129_c0_g1_i37
	TRINITY_DN11129_c0_g1_i39
	TRINITY_DN11129_c0_g1_i5
	TRINITY_DN11193_c0_g1_i3
	TRINITY_DN11194_c0_g2_i13
	TRINITY_DN11203_c0_g1_i9
	TRINITY_DN11208_c0_g3_i1
	TRINITY_DN1122_c0_g1_i21
	TRINITY_DN11247_c1_g2_i3
	TRINITY_DN11258_c0_g1_i9
	TRINITY_DN11295_c0_g1_i3
	TRINITY_DN11295_c0_g1_i4
	TRINITY_DN11310_c0_g2_i1
	TRINITY_DN11370_c0_g1_i12
	TRINITY_DN11378_c0_g1_i8
	TRINITY_DN11385_c0_g2_i16
	TRINITY_DN11447_c0_g2_i31
	TRINITY_DN11456_c0_g1_i3
	TRINITY_DN1146_c0_g1_i13
	TRINITY_DN11466_c0_g1_i33
	TRINITY_DN11472_c0_g1_i16
	TRINITY_DN11474_c0_g1_i13
	TRINITY_DN11482_c0_g1_i1
	TRINITY_DN11482_c0_g2_i1
	TRINITY_DN11527_c0_g1_i1
	TRINITY_DN11534_c0_g1_i12
	TRINITY_DN11546_c1_g1_i6
	TRINITY_DN11555_c0_g2_i1
	TRINITY_DN1157_c0_g3_i1
	TRINITY_DN1163_c1_g1_i12
	TRINITY_DN11643_c1_g1_i3
	TRINITY_DN11643_c1_g1_i8
	TRINITY_DN1165_c0_g1_i14
	TRINITY_DN1165_c0_g1_i2
	TRINITY_DN11664_c0_g1_i2
	TRINITY_DN11664_c0_g1_i3
	TRINITY_DN11678_c0_g1_i2
	TRINITY_DN1168_c0_g1_i7
	TRINITY_DN11780_c0_g2_i6
	TRINITY_DN11780_c0_g3_i2
	TRINITY_DN11781_c1_g1_i15
	TRINITY_DN11794_c0_g1_i2
	TRINITY_DN11823_c1_g1_i1
	TRINITY_DN1184_c0_g1_i9
	TRINITY_DN1187_c0_g1_i30
	TRINITY_DN11890_c0_g1_i7
	TRINITY_DN11897_c0_g1_i1
	TRINITY_DN11901_c0_g2_i3
	TRINITY_DN11912_c0_g1_i2
	TRINITY_DN11912_c0_g1_i3
	TRINITY_DN11912_c2_g1_i4
	TRINITY_DN12022_c0_g1_i16
	TRINITY_DN12064_c0_g1_i19
	TRINITY_DN12115_c0_g1_i1
	TRINITY_DN12140_c0_g1_i2
	TRINITY_DN12184_c0_g1_i9
	TRINITY_DN12239_c0_g1_i10
	TRINITY_DN12242_c0_g1_i10
	TRINITY_DN12242_c0_g1_i9
	TRINITY_DN12243_c0_g2_i2
	TRINITY_DN12339_c0_g2_i2
	TRINITY_DN12417_c0_g1_i2
	TRINITY_DN12461_c0_g1_i2
	TRINITY_DN12464_c0_g1_i3
	TRINITY_DN12464_c0_g2_i1
	TRINITY_DN12480_c0_g1_i2
	TRINITY_DN12495_c0_g1_i2
	TRINITY_DN125_c1_g1_i19
	TRINITY_DN12513_c0_g1_i9
	TRINITY_DN1252_c0_g1_i25
	TRINITY_DN12549_c0_g1_i2
	TRINITY_DN12562_c0_g1_i16
	TRINITY_DN12565_c0_g1_i1
	TRINITY_DN12633_c0_g1_i43
	TRINITY_DN12638_c0_g1_i21
	TRINITY_DN12686_c0_g1_i1
	TRINITY_DN12719_c0_g1_i3
	TRINITY_DN12719_c0_g1_i8
	TRINITY_DN12719_c0_g2_i7
	TRINITY_DN12736_c0_g1_i21
	TRINITY_DN12765_c0_g1_i2
	TRINITY_DN12772_c0_g2_i2
	TRINITY_DN12787_c0_g1_i11
	TRINITY_DN12847_c0_g1_i2
	TRINITY_DN12847_c0_g1_i3
	TRINITY_DN12847_c0_g1_i4
	TRINITY_DN12857_c0_g1_i5
	TRINITY_DN12904_c0_g1_i2
	TRINITY_DN12926_c0_g1_i1
	TRINITY_DN12952_c0_g1_i1
	TRINITY_DN12970_c0_g1_i23
	TRINITY_DN1298_c0_g2_i21
	TRINITY_DN12985_c0_g2_i22
	TRINITY_DN1299_c0_g1_i1
	TRINITY_DN12996_c1_g1_i2
	TRINITY_DN12997_c0_g1_i1
	TRINITY_DN13005_c0_g1_i10
	TRINITY_DN13137_c0_g1_i1
	TRINITY_DN13137_c0_g2_i1
	TRINITY_DN13155_c0_g1_i2
	TRINITY_DN13203_c0_g2_i3
	TRINITY_DN1324_c0_g3_i4
	TRINITY_DN13253_c0_g1_i6
	TRINITY_DN13265_c0_g1_i18
	TRINITY_DN13302_c1_g1_i3
	TRINITY_DN13325_c0_g1_i16
	TRINITY_DN13355_c0_g2_i7
	TRINITY_DN134_c0_g1_i8
	TRINITY_DN1342_c0_g1_i20
	TRINITY_DN13453_c0_g1_i66
	TRINITY_DN13469_c0_g2_i1
	TRINITY_DN13539_c0_g2_i1
	TRINITY_DN13556_c1_g1_i1
	TRINITY_DN13598_c1_g1_i2
	TRINITY_DN13598_c3_g1_i5
	TRINITY_DN1360_c3_g1_i4
	TRINITY_DN13614_c0_g1_i2
	TRINITY_DN13614_c0_g1_i3
	TRINITY_DN1365_c2_g1_i13
	TRINITY_DN1367_c0_g1_i3
	TRINITY_DN13675_c0_g1_i1
	TRINITY_DN13675_c0_g1_i14
	TRINITY_DN13675_c0_g1_i23
	TRINITY_DN13688_c0_g1_i5
	TRINITY_DN13692_c0_g1_i1
	TRINITY_DN13695_c1_g1_i15
	TRINITY_DN13707_c0_g1_i3
	TRINITY_DN1376_c0_g1_i4
	TRINITY_DN13781_c0_g1_i5
	TRINITY_DN13781_c0_g2_i2
	TRINITY_DN13800_c2_g1_i5
	TRINITY_DN1381_c0_g2_i1
	TRINITY_DN1383_c0_g1_i11
	TRINITY_DN13928_c0_g1_i12
	TRINITY_DN13944_c1_g1_i5
	TRINITY_DN13961_c0_g1_i12
	TRINITY_DN13965_c0_g1_i18
	TRINITY_DN1400_c3_g1_i24
	TRINITY_DN14016_c0_g1_i3
	TRINITY_DN14048_c0_g1_i9
	TRINITY_DN14050_c0_g1_i20
	TRINITY_DN14068_c1_g1_i1
	TRINITY_DN14081_c0_g1_i23
	TRINITY_DN14081_c0_g1_i49
	TRINITY_DN14081_c0_g1_i59
	TRINITY_DN14081_c1_g1_i13
	TRINITY_DN14081_c1_g1_i16
	TRINITY_DN1415_c1_g1_i20
	TRINITY_DN14156_c0_g1_i6
	TRINITY_DN14204_c0_g1_i3
	TRINITY_DN14204_c0_g1_i4
	TRINITY_DN14227_c1_g1_i4
	TRINITY_DN1424_c0_g2_i5
	TRINITY_DN1426_c0_g1_i12
	TRINITY_DN14310_c0_g1_i6
	TRINITY_DN14320_c0_g3_i1
	TRINITY_DN14351_c0_g1_i1
	TRINITY_DN14369_c0_g1_i8
	TRINITY_DN14408_c0_g2_i3
	TRINITY_DN14408_c0_g2_i6
	TRINITY_DN14409_c1_g1_i4
	TRINITY_DN14411_c0_g1_i1
	TRINITY_DN1447_c0_g1_i18
	TRINITY_DN1447_c0_g1_i3
	TRINITY_DN14527_c0_g1_i5
	TRINITY_DN14533_c0_g1_i4
	TRINITY_DN14555_c0_g1_i12
	TRINITY_DN14555_c0_g1_i18
	TRINITY_DN14574_c1_g1_i10
	TRINITY_DN14581_c0_g1_i27
	TRINITY_DN1459_c0_g1_i37
	TRINITY_DN14628_c0_g1_i19
	TRINITY_DN14653_c0_g1_i11
	TRINITY_DN14668_c0_g1_i1
	TRINITY_DN14668_c0_g1_i2
	TRINITY_DN14668_c0_g1_i7
	TRINITY_DN14685_c0_g2_i2
	TRINITY_DN1469_c0_g2_i3
	TRINITY_DN14726_c0_g1_i2
	TRINITY_DN14734_c0_g2_i8
	TRINITY_DN14819_c1_g1_i4
	TRINITY_DN14827_c0_g1_i3
	TRINITY_DN14853_c0_g1_i3
	TRINITY_DN14853_c0_g1_i8
	TRINITY_DN14877_c0_g1_i4
	TRINITY_DN14877_c1_g1_i10
	TRINITY_DN1492_c0_g2_i5
	TRINITY_DN14923_c0_g1_i6
	TRINITY_DN14941_c0_g1_i3
	TRINITY_DN1497_c1_g1_i29
	TRINITY_DN15004_c0_g1_i32
	TRINITY_DN15026_c0_g2_i11
	TRINITY_DN1503_c0_g1_i2
	TRINITY_DN1505_c1_g1_i1
	TRINITY_DN15124_c0_g1_i23
	TRINITY_DN15137_c0_g2_i1
	TRINITY_DN15153_c0_g1_i25
	TRINITY_DN15253_c0_g1_i19
	TRINITY_DN15267_c0_g1_i11
	TRINITY_DN15267_c0_g1_i4
	TRINITY_DN15267_c0_g1_i7
	TRINITY_DN15276_c0_g1_i4
	TRINITY_DN15297_c0_g1_i6
	TRINITY_DN15302_c1_g1_i2
	TRINITY_DN15302_c1_g2_i6
	TRINITY_DN15319_c0_g1_i5
	TRINITY_DN1534_c0_g1_i4
	TRINITY_DN15447_c0_g1_i10
	TRINITY_DN15459_c0_g1_i1
	TRINITY_DN15507_c0_g1_i2
	TRINITY_DN15507_c1_g1_i1
	TRINITY_DN15526_c0_g1_i35
	TRINITY_DN1556_c1_g1_i2
	TRINITY_DN15576_c0_g1_i3
	TRINITY_DN15700_c0_g2_i1
	TRINITY_DN15705_c0_g1_i1
	TRINITY_DN15709_c0_g1_i1
	TRINITY_DN15720_c1_g1_i2
	TRINITY_DN15747_c0_g1_i2
	TRINITY_DN15749_c0_g1_i4
	TRINITY_DN15770_c0_g1_i27
	TRINITY_DN15770_c1_g1_i2
	TRINITY_DN1578_c0_g1_i30
	TRINITY_DN15780_c0_g2_i2
	TRINITY_DN15791_c0_g1_i1
	TRINITY_DN15834_c0_g1_i6
	TRINITY_DN15834_c0_g1_i8
	TRINITY_DN1587_c0_g1_i4
	TRINITY_DN1592_c1_g1_i10
	TRINITY_DN15928_c2_g1_i1
	TRINITY_DN15937_c1_g1_i4
	TRINITY_DN1596_c2_g1_i2
	TRINITY_DN15960_c0_g1_i4
	TRINITY_DN16027_c0_g1_i7
	TRINITY_DN16059_c0_g1_i11
	TRINITY_DN16059_c0_g1_i5
	TRINITY_DN16102_c0_g1_i11
	TRINITY_DN16134_c0_g1_i15
	TRINITY_DN16134_c0_g1_i18
	TRINITY_DN1616_c1_g1_i4
	TRINITY_DN1616_c2_g1_i1
	TRINITY_DN16254_c0_g1_i1
	TRINITY_DN1626_c0_g1_i4
	TRINITY_DN1626_c0_g1_i5
	TRINITY_DN1626_c0_g1_i8
	TRINITY_DN1630_c0_g1_i7
	TRINITY_DN1630_c1_g1_i1
	TRINITY_DN16331_c0_g1_i6
	TRINITY_DN16340_c1_g1_i3
	TRINITY_DN16342_c0_g2_i1
	TRINITY_DN16470_c0_g2_i2
	TRINITY_DN16512_c0_g2_i3
	TRINITY_DN1654_c0_g1_i38
	TRINITY_DN16541_c0_g1_i2
	TRINITY_DN16541_c0_g4_i1
	TRINITY_DN16627_c0_g3_i2
	TRINITY_DN16656_c0_g2_i10
	TRINITY_DN1666_c0_g1_i16
	TRINITY_DN16686_c0_g1_i6
	TRINITY_DN1672_c0_g1_i9
	TRINITY_DN16731_c1_g1_i1
	TRINITY_DN16836_c0_g1_i9
	TRINITY_DN16836_c0_g2_i3
	TRINITY_DN16909_c0_g1_i13
	TRINITY_DN17043_c0_g1_i10
	TRINITY_DN17043_c0_g1_i4
	TRINITY_DN17067_c0_g1_i9
	TRINITY_DN17083_c0_g1_i2
	TRINITY_DN17088_c0_g1_i1
	TRINITY_DN17104_c0_g1_i4
	TRINITY_DN17104_c0_g1_i8
	TRINITY_DN17177_c0_g2_i7
	TRINITY_DN17194_c1_g1_i10
	TRINITY_DN17248_c0_g1_i8
	TRINITY_DN17285_c0_g1_i1
	TRINITY_DN1729_c0_g1_i1
	TRINITY_DN1729_c0_g1_i5
	TRINITY_DN17290_c0_g1_i16
	TRINITY_DN1731_c0_g1_i4
	TRINITY_DN17338_c0_g1_i3
	TRINITY_DN17347_c1_g1_i4
	TRINITY_DN17347_c1_g2_i1
	TRINITY_DN1736_c1_g1_i4
	TRINITY_DN17362_c0_g1_i12
	TRINITY_DN174_c0_g1_i10
	TRINITY_DN17406_c0_g1_i9
	TRINITY_DN17480_c0_g2_i3
	TRINITY_DN17504_c0_g1_i3
	TRINITY_DN17611_c0_g2_i5
	TRINITY_DN17625_c0_g1_i2
	TRINITY_DN17642_c0_g1_i3
	TRINITY_DN1767_c0_g1_i17
	TRINITY_DN1775_c0_g1_i34
	TRINITY_DN17822_c0_g2_i1
	TRINITY_DN17836_c0_g1_i1
	TRINITY_DN1785_c0_g2_i3
	TRINITY_DN1785_c0_g2_i5
	TRINITY_DN17947_c0_g1_i4
	TRINITY_DN17956_c0_g1_i1
	TRINITY_DN17956_c0_g1_i4
	TRINITY_DN17997_c0_g1_i5
	TRINITY_DN18071_c0_g1_i6
	TRINITY_DN18081_c0_g1_i9
	TRINITY_DN18178_c0_g2_i2
	TRINITY_DN1819_c0_g1_i7
	TRINITY_DN18199_c0_g1_i9
	TRINITY_DN18243_c0_g2_i4
	TRINITY_DN1827_c0_g1_i15
	TRINITY_DN1827_c0_g1_i4
	TRINITY_DN1828_c1_g1_i24
	TRINITY_DN18315_c0_g1_i17
	TRINITY_DN18322_c0_g2_i2
	TRINITY_DN18339_c0_g1_i2
	TRINITY_DN18359_c0_g1_i5
	TRINITY_DN18365_c0_g1_i7
	TRINITY_DN1838_c2_g2_i1
	TRINITY_DN1842_c0_g1_i3
	TRINITY_DN1842_c0_g1_i5
	TRINITY_DN18425_c0_g1_i4
	TRINITY_DN18425_c0_g1_i8
	TRINITY_DN18502_c1_g1_i3
	TRINITY_DN18502_c1_g1_i9
	TRINITY_DN18636_c0_g2_i3
	TRINITY_DN1865_c0_g3_i1
	TRINITY_DN18720_c0_g1_i1
	TRINITY_DN18847_c0_g1_i1
	TRINITY_DN18847_c0_g1_i5
	TRINITY_DN18847_c0_g2_i3
	TRINITY_DN1885_c0_g1_i33
	TRINITY_DN18947_c0_g2_i1
	TRINITY_DN18976_c0_g2_i1
	TRINITY_DN18976_c0_g2_i4
	TRINITY_DN18980_c0_g2_i4
	TRINITY_DN1902_c2_g2_i1
	TRINITY_DN19024_c0_g1_i8
	TRINITY_DN19113_c0_g1_i11
	TRINITY_DN19225_c1_g1_i4
	TRINITY_DN19253_c0_g2_i1
	TRINITY_DN19297_c0_g1_i14
	TRINITY_DN19359_c0_g1_i11
	TRINITY_DN19397_c0_g1_i2
	TRINITY_DN19461_c0_g1_i1
	TRINITY_DN19487_c2_g1_i2
	TRINITY_DN19609_c0_g1_i5
	TRINITY_DN1964_c0_g1_i25
	TRINITY_DN19759_c0_g1_i3
	TRINITY_DN19765_c0_g1_i7
	TRINITY_DN19811_c1_g2_i3
	TRINITY_DN19823_c0_g1_i2
	TRINITY_DN1989_c1_g1_i8
	TRINITY_DN19896_c0_g2_i14
	TRINITY_DN19922_c0_g1_i1
	TRINITY_DN1999_c0_g1_i1
	TRINITY_DN2001_c0_g1_i5
	TRINITY_DN20045_c0_g2_i2
	TRINITY_DN20090_c0_g1_i1
	TRINITY_DN20192_c1_g1_i2
	TRINITY_DN20224_c0_g1_i6
	TRINITY_DN2024_c0_g1_i4
	TRINITY_DN2035_c1_g1_i6
	TRINITY_DN20354_c0_g2_i3
	TRINITY_DN20354_c0_g2_i5
	TRINITY_DN20412_c0_g2_i3
	TRINITY_DN20468_c0_g3_i2
	TRINITY_DN2053_c1_g1_i2
	TRINITY_DN20546_c0_g1_i1
	TRINITY_DN20558_c0_g2_i5
	TRINITY_DN20560_c0_g1_i11
	TRINITY_DN20560_c0_g1_i5
	TRINITY_DN20560_c0_g1_i7
	TRINITY_DN20599_c0_g1_i1
	TRINITY_DN2077_c0_g1_i11
	TRINITY_DN2077_c0_g1_i13
	TRINITY_DN2077_c0_g1_i2
	TRINITY_DN2077_c2_g1_i1
	TRINITY_DN209_c0_g1_i2
	TRINITY_DN2091_c0_g1_i7
	TRINITY_DN2100_c0_g1_i12
	TRINITY_DN21110_c0_g1_i2
	TRINITY_DN21141_c0_g1_i26
	TRINITY_DN21235_c0_g2_i1
	TRINITY_DN21286_c0_g1_i2
	TRINITY_DN21373_c0_g1_i2
	TRINITY_DN215_c0_g1_i1
	TRINITY_DN21578_c0_g1_i5
	TRINITY_DN216_c1_g2_i2
	TRINITY_DN2167_c0_g1_i2
	TRINITY_DN2172_c2_g1_i3
	TRINITY_DN2172_c2_g1_i6
	TRINITY_DN2181_c0_g1_i20
	TRINITY_DN21970_c0_g1_i4
	TRINITY_DN220_c0_g4_i1
	TRINITY_DN22038_c0_g1_i4
	TRINITY_DN22045_c0_g1_i1
	TRINITY_DN22174_c0_g1_i12
	TRINITY_DN22182_c0_g1_i1
	TRINITY_DN22185_c0_g4_i5
	TRINITY_DN22207_c0_g1_i5
	TRINITY_DN2222_c0_g1_i15
	TRINITY_DN2226_c1_g1_i9
	TRINITY_DN22284_c0_g1_i8
	TRINITY_DN2236_c1_g1_i6
	TRINITY_DN22426_c0_g1_i10
	TRINITY_DN22454_c0_g2_i11
	TRINITY_DN2249_c0_g1_i11
	TRINITY_DN22607_c0_g1_i1
	TRINITY_DN22607_c0_g2_i5
	TRINITY_DN22607_c0_g2_i8
	TRINITY_DN22674_c0_g1_i6
	TRINITY_DN22714_c0_g1_i7
	TRINITY_DN2275_c0_g1_i2
	TRINITY_DN2275_c0_g2_i6
	TRINITY_DN22766_c0_g1_i8
	TRINITY_DN22835_c0_g1_i2
	TRINITY_DN2292_c0_g1_i1
	TRINITY_DN22924_c0_g2_i2
	TRINITY_DN22954_c0_g1_i1
	TRINITY_DN2298_c0_g1_i1
	TRINITY_DN2301_c0_g1_i1
	TRINITY_DN2308_c0_g1_i1
	TRINITY_DN2310_c0_g1_i3
	TRINITY_DN23146_c1_g1_i19
	TRINITY_DN2338_c0_g1_i12
	TRINITY_DN23414_c0_g1_i19
	TRINITY_DN23414_c0_g1_i30
	TRINITY_DN23460_c1_g2_i1
	TRINITY_DN2356_c0_g1_i17
	TRINITY_DN2377_c0_g1_i2
	TRINITY_DN238_c0_g1_i13
	TRINITY_DN238_c0_g1_i9
	TRINITY_DN2384_c1_g1_i2
	TRINITY_DN2385_c1_g1_i4
	TRINITY_DN23934_c0_g1_i16
	TRINITY_DN23990_c0_g2_i1
	TRINITY_DN24027_c0_g1_i3
	TRINITY_DN24111_c0_g1_i2
	TRINITY_DN2412_c0_g1_i11
	TRINITY_DN24124_c0_g1_i4
	TRINITY_DN24124_c0_g2_i5
	TRINITY_DN2425_c0_g1_i1
	TRINITY_DN24385_c0_g1_i3
	TRINITY_DN2445_c6_g1_i1
	TRINITY_DN2449_c0_g1_i4
	TRINITY_DN24490_c0_g1_i12
	TRINITY_DN24524_c0_g1_i17
	TRINITY_DN2456_c0_g1_i6
	TRINITY_DN24651_c1_g1_i3
	TRINITY_DN24651_c1_g1_i7
	TRINITY_DN24675_c0_g1_i1
	TRINITY_DN24775_c0_g1_i5
	TRINITY_DN24838_c0_g1_i1
	TRINITY_DN24980_c0_g1_i8
	TRINITY_DN25_c0_g1_i8
	TRINITY_DN25038_c0_g1_i6
	TRINITY_DN2504_c0_g1_i4
	TRINITY_DN25154_c0_g1_i2
	TRINITY_DN25242_c1_g1_i9
	TRINITY_DN25249_c1_g1_i4
	TRINITY_DN25269_c0_g1_i2
	TRINITY_DN25351_c1_g1_i3
	TRINITY_DN25366_c0_g1_i2
	TRINITY_DN25464_c0_g1_i2
	TRINITY_DN25488_c0_g3_i1
	TRINITY_DN25594_c0_g1_i2
	TRINITY_DN25594_c0_g2_i2
	TRINITY_DN25745_c0_g1_i9
	TRINITY_DN2578_c0_g1_i59
	TRINITY_DN25799_c0_g1_i2
	TRINITY_DN25799_c0_g2_i3
	TRINITY_DN25849_c0_g1_i1
	TRINITY_DN259_c0_g1_i1
	TRINITY_DN259_c0_g1_i2
	TRINITY_DN25972_c0_g1_i2
	TRINITY_DN26078_c1_g2_i2
	TRINITY_DN2608_c1_g2_i7
	TRINITY_DN26153_c0_g3_i1
	TRINITY_DN26190_c0_g1_i1
	TRINITY_DN26190_c0_g1_i4
	TRINITY_DN2620_c1_g1_i17
	TRINITY_DN263_c0_g1_i1
	TRINITY_DN26370_c0_g1_i7
	TRINITY_DN26370_c0_g2_i5
	TRINITY_DN2638_c0_g1_i4
	TRINITY_DN26405_c0_g1_i1
	TRINITY_DN26499_c0_g1_i1
	TRINITY_DN26509_c0_g2_i1
	TRINITY_DN2655_c0_g2_i2
	TRINITY_DN26734_c3_g3_i1
	TRINITY_DN2675_c0_g1_i16
	TRINITY_DN2678_c0_g1_i3
	TRINITY_DN26785_c0_g2_i2
	TRINITY_DN26917_c0_g2_i2
	TRINITY_DN2693_c0_g1_i12
	TRINITY_DN2696_c0_g1_i6
	TRINITY_DN2749_c0_g1_i22
	TRINITY_DN2754_c0_g1_i2
	TRINITY_DN2787_c0_g1_i27
	TRINITY_DN2790_c0_g1_i9
	TRINITY_DN27981_c0_g1_i5
	TRINITY_DN28_c0_g2_i3
	TRINITY_DN28_c0_g2_i8
	TRINITY_DN2808_c0_g3_i2
	TRINITY_DN28168_c0_g1_i16
	TRINITY_DN2820_c0_g1_i2
	TRINITY_DN2820_c0_g1_i3
	TRINITY_DN2820_c0_g3_i3
	TRINITY_DN283_c0_g1_i23
	TRINITY_DN283_c0_g1_i6
	TRINITY_DN28350_c0_g2_i1
	TRINITY_DN2838_c1_g1_i2
	TRINITY_DN2838_c1_g1_i3
	TRINITY_DN2838_c1_g1_i8
	TRINITY_DN2841_c0_g1_i8
	TRINITY_DN2842_c0_g1_i1
	TRINITY_DN28420_c0_g1_i10
	TRINITY_DN28450_c0_g2_i1
	TRINITY_DN2853_c0_g1_i11
	TRINITY_DN28995_c0_g1_i6
	TRINITY_DN29121_c0_g1_i11
	TRINITY_DN2913_c0_g1_i5
	TRINITY_DN2921_c0_g1_i3
	TRINITY_DN29236_c2_g1_i1
	TRINITY_DN29236_c2_g3_i1
	TRINITY_DN2929_c2_g1_i1
	TRINITY_DN29296_c0_g1_i3
	TRINITY_DN29353_c0_g1_i6
	TRINITY_DN294_c0_g1_i10
	TRINITY_DN2944_c0_g1_i6
	TRINITY_DN2959_c0_g1_i2
	TRINITY_DN29600_c0_g1_i5
	TRINITY_DN2981_c0_g2_i1
	TRINITY_DN29912_c1_g1_i14
	TRINITY_DN29919_c0_g1_i3
	TRINITY_DN29979_c0_g1_i5
	TRINITY_DN29979_c0_g1_i6
	TRINITY_DN300_c1_g1_i10
	TRINITY_DN3002_c0_g1_i11
	TRINITY_DN3003_c0_g1_i3
	TRINITY_DN3003_c0_g1_i7
	TRINITY_DN30091_c0_g1_i11
	TRINITY_DN30091_c0_g1_i2
	TRINITY_DN3028_c0_g1_i6
	TRINITY_DN3046_c0_g2_i1
	TRINITY_DN3054_c0_g1_i2
	TRINITY_DN3054_c1_g2_i3
	TRINITY_DN3058_c1_g1_i2
	TRINITY_DN3058_c1_g1_i4
	TRINITY_DN30586_c0_g2_i2
	TRINITY_DN30638_c0_g2_i4
	TRINITY_DN30769_c0_g1_i11
	TRINITY_DN3077_c0_g1_i2
	TRINITY_DN308_c3_g1_i4
	TRINITY_DN3081_c0_g2_i3
	TRINITY_DN30991_c0_g1_i4
	TRINITY_DN31059_c0_g1_i1
	TRINITY_DN3111_c1_g2_i2
	TRINITY_DN3118_c0_g1_i3
	TRINITY_DN3122_c0_g1_i4
	TRINITY_DN315_c0_g1_i6
	TRINITY_DN3155_c0_g1_i1
	TRINITY_DN3155_c0_g2_i2
	TRINITY_DN31559_c0_g1_i2
	TRINITY_DN3158_c0_g1_i6
	TRINITY_DN3158_c0_g1_i8
	TRINITY_DN31603_c0_g1_i2
	TRINITY_DN3175_c0_g1_i35
	TRINITY_DN31759_c0_g1_i45
	TRINITY_DN3198_c2_g2_i1
	TRINITY_DN32_c0_g3_i1
	TRINITY_DN32046_c0_g1_i3
	TRINITY_DN3205_c0_g1_i5
	TRINITY_DN3207_c0_g1_i25
	TRINITY_DN322_c0_g1_i5
	TRINITY_DN3225_c0_g1_i7
	TRINITY_DN32340_c0_g1_i5
	TRINITY_DN3257_c1_g1_i14
	TRINITY_DN3258_c1_g1_i1
	TRINITY_DN3258_c1_g2_i4
	TRINITY_DN32622_c1_g1_i1
	TRINITY_DN32663_c1_g2_i1
	TRINITY_DN3273_c0_g1_i9
	TRINITY_DN328_c0_g1_i1
	TRINITY_DN328_c0_g1_i6
	TRINITY_DN3288_c0_g1_i15
	TRINITY_DN32884_c0_g1_i6
	TRINITY_DN32930_c0_g2_i3
	TRINITY_DN32973_c0_g1_i26
	TRINITY_DN33006_c0_g1_i11
	TRINITY_DN33006_c0_g1_i17
	TRINITY_DN3304_c0_g2_i1
	TRINITY_DN33088_c0_g1_i3
	TRINITY_DN331_c0_g1_i29
	TRINITY_DN331_c0_g1_i42
	TRINITY_DN331_c1_g1_i8
	TRINITY_DN331_c1_g1_i9
	TRINITY_DN331_c7_g1_i1
	TRINITY_DN331_c7_g1_i2
	TRINITY_DN33111_c0_g1_i4
	TRINITY_DN3316_c0_g2_i3
	TRINITY_DN333_c0_g1_i10
	TRINITY_DN333_c0_g1_i5
	TRINITY_DN33372_c0_g1_i2
	TRINITY_DN3351_c0_g1_i1
	TRINITY_DN3376_c0_g1_i4
	TRINITY_DN3380_c1_g1_i2
	TRINITY_DN34153_c3_g1_i1
	TRINITY_DN3425_c0_g1_i12
	TRINITY_DN34387_c0_g1_i9
	TRINITY_DN34535_c0_g2_i19
	TRINITY_DN34591_c0_g2_i1
	TRINITY_DN34776_c0_g1_i3
	TRINITY_DN34832_c1_g1_i8
	TRINITY_DN3486_c0_g2_i1
	TRINITY_DN3486_c0_g2_i2
	TRINITY_DN3486_c0_g2_i4
	TRINITY_DN350_c0_g2_i10
	TRINITY_DN3524_c0_g1_i5
	TRINITY_DN3528_c0_g1_i14
	TRINITY_DN35423_c0_g1_i6
	TRINITY_DN3563_c0_g1_i7
	TRINITY_DN3580_c2_g1_i3
	TRINITY_DN35840_c0_g1_i5
	TRINITY_DN359_c0_g1_i30
	TRINITY_DN35911_c1_g2_i2
	TRINITY_DN35948_c0_g1_i5
	TRINITY_DN36017_c0_g2_i2
	TRINITY_DN36057_c0_g1_i6
	TRINITY_DN36103_c0_g1_i1
	TRINITY_DN36131_c1_g2_i1
	TRINITY_DN36163_c0_g1_i1
	TRINITY_DN36273_c0_g2_i4
	TRINITY_DN3632_c0_g2_i4
	TRINITY_DN3638_c0_g1_i10
	TRINITY_DN36428_c0_g1_i3
	TRINITY_DN3644_c0_g2_i2
	TRINITY_DN367_c0_g1_i11
	TRINITY_DN3683_c1_g3_i2
	TRINITY_DN37115_c0_g1_i3
	TRINITY_DN3734_c0_g2_i2
	TRINITY_DN3734_c0_g2_i6
	TRINITY_DN37401_c0_g1_i7
	TRINITY_DN37584_c0_g1_i12
	TRINITY_DN37584_c0_g1_i14
	TRINITY_DN3762_c0_g1_i15
	TRINITY_DN3762_c0_g1_i22
	TRINITY_DN3771_c0_g1_i7
	TRINITY_DN37710_c0_g2_i1
	TRINITY_DN37720_c0_g2_i4
	TRINITY_DN38037_c0_g1_i8
	TRINITY_DN3807_c0_g1_i14
	TRINITY_DN3807_c0_g1_i16
	TRINITY_DN3807_c0_g1_i8
	TRINITY_DN3808_c0_g2_i7
	TRINITY_DN3829_c0_g1_i2
	TRINITY_DN383_c1_g1_i17
	TRINITY_DN3848_c0_g1_i3
	TRINITY_DN38734_c0_g2_i3
	TRINITY_DN3878_c0_g1_i9
	TRINITY_DN3921_c0_g1_i15
	TRINITY_DN39347_c1_g1_i2
	TRINITY_DN3937_c0_g1_i1
	TRINITY_DN39715_c0_g2_i1
	TRINITY_DN401_c0_g2_i7
	TRINITY_DN40164_c0_g2_i5
	TRINITY_DN4032_c2_g1_i16
	TRINITY_DN4032_c5_g1_i5
	TRINITY_DN41_c0_g1_i4
	TRINITY_DN41_c0_g1_i8
	TRINITY_DN410_c0_g1_i3
	TRINITY_DN411_c0_g3_i2
	TRINITY_DN4117_c0_g1_i13
	TRINITY_DN4117_c0_g2_i1
	TRINITY_DN4124_c0_g1_i2
	TRINITY_DN4130_c0_g1_i13
	TRINITY_DN4131_c2_g3_i10
	TRINITY_DN4191_c0_g2_i4
	TRINITY_DN420_c0_g1_i32
	TRINITY_DN42089_c0_g1_i2
	TRINITY_DN4212_c0_g1_i4
	TRINITY_DN4236_c1_g1_i10
	TRINITY_DN4236_c1_g1_i11
	TRINITY_DN4254_c1_g1_i1
	TRINITY_DN4285_c0_g1_i18
	TRINITY_DN42927_c0_g1_i2
	TRINITY_DN4294_c0_g1_i18
	TRINITY_DN4294_c0_g1_i3
	TRINITY_DN4294_c0_g1_i4
	TRINITY_DN433_c0_g1_i4
	TRINITY_DN4332_c0_g1_i13
	TRINITY_DN43324_c0_g1_i5
	TRINITY_DN43375_c1_g1_i1
	TRINITY_DN435_c0_g1_i13
	TRINITY_DN435_c0_g1_i19
	TRINITY_DN43500_c0_g1_i3
	TRINITY_DN4377_c0_g1_i1
	TRINITY_DN4379_c0_g2_i2
	TRINITY_DN4379_c0_g2_i4
	TRINITY_DN438_c1_g1_i8
	TRINITY_DN4409_c0_g1_i3
	TRINITY_DN4413_c2_g2_i6
	TRINITY_DN442_c0_g1_i3
	TRINITY_DN445_c0_g1_i3
	TRINITY_DN4453_c5_g1_i1
	TRINITY_DN4474_c0_g1_i2
	TRINITY_DN4474_c0_g2_i12
	TRINITY_DN4474_c0_g2_i13
	TRINITY_DN4475_c0_g1_i5
	TRINITY_DN4480_c0_g1_i5
	TRINITY_DN44933_c1_g2_i1
	TRINITY_DN44933_c1_g2_i2
	TRINITY_DN4495_c0_g1_i1
	TRINITY_DN4495_c0_g1_i2
	TRINITY_DN4495_c0_g1_i26
	TRINITY_DN4495_c0_g1_i35
	TRINITY_DN4495_c0_g1_i49
	TRINITY_DN4495_c0_g1_i6
	TRINITY_DN4498_c2_g1_i10
	TRINITY_DN4513_c0_g1_i10
	TRINITY_DN4513_c0_g1_i17
	TRINITY_DN4513_c0_g1_i25
	TRINITY_DN4520_c2_g1_i10
	TRINITY_DN453_c1_g1_i1
	TRINITY_DN4530_c0_g1_i1
	TRINITY_DN4530_c0_g2_i1
	TRINITY_DN4545_c0_g1_i9
	TRINITY_DN4560_c0_g1_i4
	TRINITY_DN4560_c0_g1_i7
	TRINITY_DN4607_c0_g2_i3
	TRINITY_DN4608_c1_g1_i18
	TRINITY_DN4611_c0_g1_i18
	TRINITY_DN4611_c0_g1_i26
	TRINITY_DN4611_c0_g1_i8
	TRINITY_DN4616_c0_g1_i16
	TRINITY_DN4658_c0_g1_i1
	TRINITY_DN4682_c0_g1_i9
	TRINITY_DN4682_c0_g2_i6
	TRINITY_DN4695_c0_g1_i29
	TRINITY_DN4696_c1_g1_i4
	TRINITY_DN4739_c0_g1_i10
	TRINITY_DN4746_c0_g1_i17
	TRINITY_DN475_c0_g1_i3
	TRINITY_DN4753_c0_g1_i50
	TRINITY_DN47673_c0_g2_i1
	TRINITY_DN47759_c0_g1_i7
	TRINITY_DN4779_c0_g1_i11
	TRINITY_DN4798_c0_g1_i17
	TRINITY_DN48001_c0_g2_i2
	TRINITY_DN4819_c0_g1_i21
	TRINITY_DN4822_c0_g1_i6
	TRINITY_DN4840_c0_g1_i16
	TRINITY_DN4853_c0_g1_i17
	TRINITY_DN4853_c0_g1_i27
	TRINITY_DN488_c1_g1_i8
	TRINITY_DN4902_c0_g1_i2
	TRINITY_DN4902_c0_g1_i7
	TRINITY_DN4922_c0_g1_i15
	TRINITY_DN4922_c0_g1_i18
	TRINITY_DN4922_c0_g1_i6
	TRINITY_DN4922_c0_g1_i7
	TRINITY_DN495_c1_g2_i1
	TRINITY_DN495_c1_g2_i8
	TRINITY_DN498_c0_g1_i7
	TRINITY_DN4996_c1_g1_i17
	TRINITY_DN50214_c0_g3_i3
	TRINITY_DN5022_c0_g1_i6
	TRINITY_DN5030_c0_g1_i8
	TRINITY_DN5038_c0_g1_i2
	TRINITY_DN5038_c1_g1_i5
	TRINITY_DN50668_c0_g4_i1
	TRINITY_DN5112_c0_g1_i7
	TRINITY_DN51163_c0_g1_i1
	TRINITY_DN5117_c0_g1_i3
	TRINITY_DN5147_c0_g1_i28
	TRINITY_DN5157_c1_g1_i7
	TRINITY_DN516_c2_g1_i1
	TRINITY_DN516_c2_g1_i4
	TRINITY_DN5165_c0_g1_i13
	TRINITY_DN5197_c0_g1_i20
	TRINITY_DN5206_c0_g1_i6
	TRINITY_DN521_c0_g1_i4
	TRINITY_DN5210_c0_g1_i14
	TRINITY_DN5210_c0_g1_i5
	TRINITY_DN5216_c1_g1_i12
	TRINITY_DN52240_c1_g1_i3
	TRINITY_DN523_c0_g1_i13
	TRINITY_DN5243_c0_g1_i11
	TRINITY_DN5246_c0_g1_i22
	TRINITY_DN5246_c0_g1_i3
	TRINITY_DN5271_c0_g2_i16
	TRINITY_DN5283_c0_g1_i5
	TRINITY_DN5299_c0_g1_i2
	TRINITY_DN53_c1_g1_i1
	TRINITY_DN53166_c0_g1_i1
	TRINITY_DN5327_c0_g1_i4
	TRINITY_DN5329_c0_g1_i10
	TRINITY_DN533_c1_g2_i18
	TRINITY_DN5339_c0_g1_i8
	TRINITY_DN5356_c0_g1_i10
	TRINITY_DN5368_c0_g1_i15
	TRINITY_DN5368_c0_g1_i4
	TRINITY_DN5368_c0_g1_i5
	TRINITY_DN5368_c0_g1_i9
	TRINITY_DN5381_c0_g1_i1
	TRINITY_DN53949_c0_g1_i1
	TRINITY_DN5409_c0_g1_i19
	TRINITY_DN54137_c1_g1_i1
	TRINITY_DN5414_c0_g1_i3
	TRINITY_DN5432_c0_g1_i3
	TRINITY_DN545_c0_g1_i19
	TRINITY_DN545_c0_g1_i2
	TRINITY_DN5458_c0_g1_i5
	TRINITY_DN5463_c0_g2_i1
	TRINITY_DN5478_c0_g1_i2
	TRINITY_DN548_c0_g1_i10
	TRINITY_DN548_c0_g1_i6
	TRINITY_DN548_c0_g1_i9
	TRINITY_DN5488_c0_g1_i2
	TRINITY_DN5488_c0_g1_i5
	TRINITY_DN5500_c0_g1_i9
	TRINITY_DN5504_c0_g2_i3
	TRINITY_DN5504_c0_g2_i9
	TRINITY_DN55108_c0_g1_i13
	TRINITY_DN5514_c0_g2_i9
	TRINITY_DN5533_c0_g2_i1
	TRINITY_DN5540_c0_g1_i5
	TRINITY_DN5540_c0_g1_i7
	TRINITY_DN5577_c0_g1_i5
	TRINITY_DN5595_c0_g1_i2
	TRINITY_DN56130_c0_g1_i1
	TRINITY_DN5618_c0_g1_i11
	TRINITY_DN5621_c0_g2_i1
	TRINITY_DN56334_c0_g2_i2
	TRINITY_DN5651_c0_g1_i5
	TRINITY_DN5656_c2_g2_i1
	TRINITY_DN5667_c3_g1_i1
	TRINITY_DN5667_c3_g1_i4
	TRINITY_DN5667_c3_g2_i2
	TRINITY_DN5672_c0_g1_i1
	TRINITY_DN5684_c0_g1_i36
	TRINITY_DN5684_c0_g1_i9
	TRINITY_DN5690_c0_g2_i1
	TRINITY_DN5696_c0_g1_i8
	TRINITY_DN56990_c0_g1_i1
	TRINITY_DN56990_c0_g1_i2
	TRINITY_DN56990_c1_g1_i1
	TRINITY_DN5752_c0_g1_i31
	TRINITY_DN5763_c0_g1_i2
	TRINITY_DN5763_c1_g1_i2
	TRINITY_DN5765_c0_g1_i48
	TRINITY_DN5782_c0_g1_i5
	TRINITY_DN5791_c0_g1_i2
	TRINITY_DN5805_c1_g1_i6
	TRINITY_DN58170_c0_g1_i13
	TRINITY_DN582_c0_g1_i2
	TRINITY_DN5824_c0_g1_i1
	TRINITY_DN5846_c0_g1_i5
	TRINITY_DN5906_c0_g1_i19
	TRINITY_DN5937_c0_g1_i3
	TRINITY_DN5964_c0_g1_i2
	TRINITY_DN5973_c0_g2_i1
	TRINITY_DN5999_c0_g1_i2
	TRINITY_DN6_c0_g2_i2
	TRINITY_DN6000_c0_g1_i20
	TRINITY_DN6014_c1_g1_i1
	TRINITY_DN6014_c1_g1_i9
	TRINITY_DN602_c0_g1_i16
	TRINITY_DN6037_c1_g1_i3
	TRINITY_DN6048_c0_g2_i10
	TRINITY_DN6054_c2_g1_i19
	TRINITY_DN6062_c0_g2_i7
	TRINITY_DN6099_c0_g1_i12
	TRINITY_DN6099_c0_g1_i19
	TRINITY_DN6170_c0_g3_i1
	TRINITY_DN6179_c0_g1_i13
	TRINITY_DN6179_c0_g1_i17
	TRINITY_DN6179_c0_g1_i4
	TRINITY_DN6179_c1_g1_i6
	TRINITY_DN618_c0_g1_i2
	TRINITY_DN6192_c0_g1_i12
	TRINITY_DN621_c1_g1_i26
	TRINITY_DN6218_c0_g1_i10
	TRINITY_DN6223_c0_g1_i3
	TRINITY_DN6229_c0_g2_i7
	TRINITY_DN62496_c0_g3_i4
	TRINITY_DN62496_c0_g3_i5
	TRINITY_DN6250_c0_g1_i2
	TRINITY_DN62662_c1_g1_i2
	TRINITY_DN62790_c0_g1_i8
	TRINITY_DN62790_c1_g1_i2
	TRINITY_DN6306_c0_g2_i1
	TRINITY_DN6324_c3_g3_i1
	TRINITY_DN633_c0_g1_i19
	TRINITY_DN6332_c0_g1_i8
	TRINITY_DN6332_c0_g3_i1
	TRINITY_DN6346_c0_g1_i8
	TRINITY_DN6361_c0_g1_i6
	TRINITY_DN6361_c0_g1_i8
	TRINITY_DN6374_c0_g1_i11
	TRINITY_DN6403_c0_g1_i4
	TRINITY_DN6418_c0_g1_i9
	TRINITY_DN6431_c0_g1_i5
	TRINITY_DN6463_c0_g1_i1
	TRINITY_DN6478_c0_g2_i1
	TRINITY_DN6478_c0_g2_i2
	TRINITY_DN65068_c0_g1_i14
	TRINITY_DN65068_c0_g1_i21
	TRINITY_DN6507_c0_g1_i13
	TRINITY_DN6509_c0_g1_i2
	TRINITY_DN65227_c0_g1_i1
	TRINITY_DN6527_c1_g1_i4
	TRINITY_DN65352_c2_g1_i2
	TRINITY_DN656_c0_g1_i3
	TRINITY_DN6567_c0_g1_i9
	TRINITY_DN6581_c2_g1_i1
	TRINITY_DN660_c0_g1_i2
	TRINITY_DN661_c0_g1_i1
	TRINITY_DN6616_c1_g1_i9
	TRINITY_DN6617_c0_g1_i3
	TRINITY_DN6619_c0_g1_i1
	TRINITY_DN6619_c0_g2_i1
	TRINITY_DN662_c0_g1_i16
	TRINITY_DN6642_c0_g1_i5
	TRINITY_DN66587_c0_g1_i10
	TRINITY_DN6672_c0_g1_i4
	TRINITY_DN6674_c1_g1_i17
	TRINITY_DN6674_c1_g1_i18
	TRINITY_DN6727_c0_g1_i2
	TRINITY_DN673_c0_g1_i2
	TRINITY_DN6734_c0_g1_i10
	TRINITY_DN6743_c0_g1_i9
	TRINITY_DN6756_c0_g1_i1
	TRINITY_DN6779_c0_g1_i12
	TRINITY_DN6787_c1_g1_i2
	TRINITY_DN6789_c0_g3_i1
	TRINITY_DN68295_c1_g2_i1
	TRINITY_DN683_c0_g1_i12
	TRINITY_DN684_c0_g1_i10
	TRINITY_DN685_c0_g1_i10
	TRINITY_DN6876_c0_g1_i12
	TRINITY_DN6900_c1_g1_i4
	TRINITY_DN6902_c0_g2_i1
	TRINITY_DN6907_c0_g1_i5
	TRINITY_DN693_c0_g1_i1
	TRINITY_DN693_c0_g1_i5
	TRINITY_DN6933_c0_g1_i7
	TRINITY_DN696_c2_g1_i1
	TRINITY_DN6981_c0_g1_i9
	TRINITY_DN6999_c0_g2_i3
	TRINITY_DN70_c0_g2_i1
	TRINITY_DN70_c0_g2_i3
	TRINITY_DN7024_c0_g1_i16
	TRINITY_DN7086_c1_g2_i1
	TRINITY_DN7092_c1_g1_i11
	TRINITY_DN7092_c1_g1_i2
	TRINITY_DN7098_c0_g2_i5
	TRINITY_DN71_c0_g1_i3
	TRINITY_DN7100_c0_g1_i1
	TRINITY_DN7100_c0_g2_i2
	TRINITY_DN7100_c0_g2_i3
	TRINITY_DN7114_c0_g1_i22
	TRINITY_DN7114_c0_g1_i8
	TRINITY_DN7133_c2_g2_i2
	TRINITY_DN7193_c0_g1_i1
	TRINITY_DN7193_c0_g1_i2
	TRINITY_DN72_c0_g1_i1
	TRINITY_DN7213_c0_g1_i1
	TRINITY_DN722_c0_g1_i10
	TRINITY_DN72251_c0_g1_i3
	TRINITY_DN7241_c0_g1_i1
	TRINITY_DN7247_c0_g1_i1
	TRINITY_DN726_c0_g1_i4
	TRINITY_DN7268_c0_g1_i9
	TRINITY_DN7290_c0_g1_i2
	TRINITY_DN7293_c0_g1_i8
	TRINITY_DN7318_c0_g1_i9
	TRINITY_DN7322_c0_g1_i12
	TRINITY_DN7322_c0_g1_i16
	TRINITY_DN7322_c1_g1_i10
	TRINITY_DN7329_c0_g2_i13
	TRINITY_DN733_c7_g1_i1
	TRINITY_DN7334_c0_g1_i1
	TRINITY_DN7341_c0_g2_i9
	TRINITY_DN735_c0_g1_i25
	TRINITY_DN7356_c0_g1_i20
	TRINITY_DN737_c7_g1_i1
	TRINITY_DN7389_c0_g1_i7
	TRINITY_DN739_c0_g2_i4
	TRINITY_DN74027_c0_g1_i1
	TRINITY_DN7411_c0_g1_i7
	TRINITY_DN7480_c0_g1_i10
	TRINITY_DN7530_c0_g1_i5
	TRINITY_DN7540_c2_g1_i1
	TRINITY_DN7541_c0_g1_i4
	TRINITY_DN755_c0_g3_i1
	TRINITY_DN7588_c0_g1_i12
	TRINITY_DN7588_c0_g1_i5
	TRINITY_DN7588_c0_g1_i6
	TRINITY_DN7588_c0_g1_i9
	TRINITY_DN7593_c0_g1_i40
	TRINITY_DN7662_c0_g1_i3
	TRINITY_DN770_c0_g1_i16
	TRINITY_DN7779_c0_g1_i21
	TRINITY_DN7779_c0_g1_i24
	TRINITY_DN7794_c0_g2_i5
	TRINITY_DN7838_c0_g1_i11
	TRINITY_DN7838_c0_g1_i8
	TRINITY_DN786_c0_g1_i10
	TRINITY_DN7890_c0_g3_i15
	TRINITY_DN7892_c0_g1_i1
	TRINITY_DN7892_c0_g1_i33
	TRINITY_DN7892_c0_g1_i54
	TRINITY_DN7892_c0_g1_i55
	TRINITY_DN7892_c0_g1_i59
	TRINITY_DN7892_c0_g2_i13
	TRINITY_DN7892_c0_g2_i14
	TRINITY_DN7892_c0_g2_i9
	TRINITY_DN791_c1_g1_i1
	TRINITY_DN795_c0_g1_i16
	TRINITY_DN7952_c0_g1_i2
	TRINITY_DN7952_c0_g2_i1
	TRINITY_DN7959_c0_g1_i3
	TRINITY_DN7962_c0_g1_i2
	TRINITY_DN7996_c0_g1_i1
	TRINITY_DN8014_c1_g1_i4
	TRINITY_DN8046_c0_g1_i22
	TRINITY_DN8094_c1_g1_i7
	TRINITY_DN8110_c0_g1_i13
	TRINITY_DN8119_c0_g1_i1
	TRINITY_DN8138_c0_g1_i22
	TRINITY_DN8144_c0_g1_i2
	TRINITY_DN8175_c0_g1_i3
	TRINITY_DN82_c0_g1_i4
	TRINITY_DN8205_c0_g1_i13
	TRINITY_DN821_c1_g1_i2
	TRINITY_DN8221_c0_g2_i2
	TRINITY_DN8224_c2_g2_i7
	TRINITY_DN8233_c0_g1_i7
	TRINITY_DN8235_c0_g1_i9
	TRINITY_DN8235_c1_g1_i2
	TRINITY_DN8306_c1_g1_i1
	TRINITY_DN8314_c0_g1_i3
	TRINITY_DN8330_c0_g1_i7
	TRINITY_DN8351_c1_g1_i2
	TRINITY_DN8365_c0_g1_i4
	TRINITY_DN84_c2_g1_i2
	TRINITY_DN8411_c2_g1_i6
	TRINITY_DN8416_c0_g1_i10
	TRINITY_DN8416_c0_g1_i9
	TRINITY_DN8451_c0_g2_i2
	TRINITY_DN8468_c0_g2_i4
	TRINITY_DN8475_c0_g1_i7
	TRINITY_DN8485_c0_g2_i1
	TRINITY_DN8494_c0_g1_i3
	TRINITY_DN85_c0_g1_i1
	TRINITY_DN851_c4_g1_i4
	TRINITY_DN852_c0_g2_i1
	TRINITY_DN8525_c0_g1_i10
	TRINITY_DN8525_c0_g1_i2
	TRINITY_DN8525_c0_g1_i6
	TRINITY_DN8525_c0_g1_i9
	TRINITY_DN8533_c1_g2_i1
	TRINITY_DN8533_c1_g2_i4
	TRINITY_DN8592_c0_g2_i5
	TRINITY_DN8600_c0_g1_i8
	TRINITY_DN8602_c0_g1_i14
	TRINITY_DN861_c0_g3_i1
	TRINITY_DN862_c0_g1_i12
	TRINITY_DN8634_c0_g1_i10
	TRINITY_DN8634_c0_g1_i5
	TRINITY_DN8644_c0_g1_i3
	TRINITY_DN8646_c0_g1_i27
	TRINITY_DN8657_c0_g1_i4
	TRINITY_DN8657_c0_g1_i7
	TRINITY_DN866_c0_g2_i1
	TRINITY_DN867_c0_g2_i2
	TRINITY_DN8682_c0_g1_i32
	TRINITY_DN8682_c0_g1_i5
	TRINITY_DN8712_c0_g1_i7
	TRINITY_DN8754_c0_g1_i16
	TRINITY_DN8759_c0_g1_i2
	TRINITY_DN8775_c0_g3_i1
	TRINITY_DN880_c0_g1_i7
	TRINITY_DN8807_c1_g1_i3
	TRINITY_DN8807_c1_g1_i5
	TRINITY_DN8816_c0_g1_i10
	TRINITY_DN8816_c0_g1_i32
	TRINITY_DN8816_c0_g1_i40
	TRINITY_DN8816_c0_g1_i47
	TRINITY_DN8867_c2_g1_i3
	TRINITY_DN8867_c2_g2_i2
	TRINITY_DN89_c0_g1_i9
	TRINITY_DN8976_c0_g1_i2
	TRINITY_DN898_c0_g1_i5
	TRINITY_DN8980_c0_g2_i4
	TRINITY_DN9014_c0_g2_i35
	TRINITY_DN9037_c0_g2_i14
	TRINITY_DN9082_c0_g1_i10
	TRINITY_DN9082_c0_g1_i26
	TRINITY_DN9082_c0_g1_i38
	TRINITY_DN9100_c0_g1_i1
	TRINITY_DN9100_c0_g2_i7
	TRINITY_DN9105_c0_g2_i1
	TRINITY_DN9174_c0_g1_i2
	TRINITY_DN918_c0_g1_i3
	TRINITY_DN9208_c0_g2_i1
	TRINITY_DN9208_c0_g2_i6
	TRINITY_DN9215_c1_g1_i4
	TRINITY_DN9239_c0_g1_i2
	TRINITY_DN9239_c0_g3_i1
	TRINITY_DN925_c1_g2_i1
	TRINITY_DN9260_c0_g1_i2
	TRINITY_DN9272_c1_g1_i2
	TRINITY_DN9278_c0_g1_i2
	TRINITY_DN9279_c0_g1_i3
	TRINITY_DN9279_c0_g1_i4
	TRINITY_DN9279_c0_g2_i1
	TRINITY_DN9279_c0_g2_i4
	TRINITY_DN9299_c0_g1_i15
	TRINITY_DN931_c2_g1_i9
	TRINITY_DN933_c0_g2_i11
	TRINITY_DN9352_c0_g3_i1
	TRINITY_DN9355_c0_g1_i11
	TRINITY_DN9423_c1_g1_i1
	TRINITY_DN9435_c0_g1_i16
	TRINITY_DN951_c0_g1_i6
	TRINITY_DN9533_c0_g1_i7
	TRINITY_DN9533_c0_g2_i1
	TRINITY_DN955_c1_g1_i8
	TRINITY_DN9564_c0_g1_i7
	TRINITY_DN95643_c0_g1_i1
	TRINITY_DN9576_c0_g1_i1
	TRINITY_DN9576_c0_g1_i12
	TRINITY_DN9576_c0_g1_i2
	TRINITY_DN9619_c0_g1_i2
	TRINITY_DN9621_c0_g1_i10
	TRINITY_DN9621_c0_g1_i7
	TRINITY_DN9651_c0_g1_i1
	TRINITY_DN9668_c0_g1_i6
	TRINITY_DN968_c0_g1_i13
	TRINITY_DN968_c0_g1_i5
	TRINITY_DN974_c0_g2_i1
	TRINITY_DN9740_c0_g1_i9
	TRINITY_DN9743_c1_g1_i3
	TRINITY_DN9790_c1_g1_i3
	TRINITY_DN9795_c0_g2_i7
	TRINITY_DN980_c0_g1_i10
	TRINITY_DN9802_c0_g2_i6
	TRINITY_DN9873_c0_g2_i1
	TRINITY_DN9879_c0_g1_i4
	TRINITY_DN9897_c1_g1_i24
	TRINITY_DN99_c0_g2_i2
	TRINITY_DN9928_c2_g1_i11
	TRINITY_DN9928_c2_g1_i13
	TRINITY_DN9928_c2_g1_i2
	TRINITY_DN9928_c2_g1_i4
	TRINITY_DN9928_c2_g1_i8
	TRINITY_DN9940_c0_g1_i10
	TRINITY_DN9940_c0_g1_i7
	TRINITY_DN9967_c0_g1_i2

## Sheet: Up_C4_C4vsC3
List of DE transcripts that are up-regulated in C4 compared to C3 and belong to the two optimal clusters identified through k-means analysis.
Cluster 1	Cluster 2
TRINITY_DN12550_c0_g1_i1	TRINITY_DN0_c0_g1_i11
TRINITY_DN12550_c0_g2_i2	TRINITY_DN0_c0_g2_i1
TRINITY_DN140_c0_g1_i12	TRINITY_DN0_c3_g1_i12
TRINITY_DN16107_c0_g1_i2	TRINITY_DN1_c10_g1_i5
TRINITY_DN1664_c0_g1_i3	TRINITY_DN100_c0_g3_i1
TRINITY_DN1726_c0_g1_i3	TRINITY_DN1000_c0_g1_i6
TRINITY_DN1866_c0_g2_i1	TRINITY_DN10007_c1_g1_i6
TRINITY_DN22077_c0_g1_i6	TRINITY_DN10007_c1_g2_i1
TRINITY_DN2345_c4_g1_i1	TRINITY_DN10008_c2_g1_i1
TRINITY_DN2491_c0_g1_i7	TRINITY_DN10015_c0_g1_i8
TRINITY_DN27137_c0_g1_i2	TRINITY_DN10019_c0_g2_i5
TRINITY_DN2865_c0_g2_i2	TRINITY_DN10024_c0_g1_i4
TRINITY_DN3345_c0_g1_i11	TRINITY_DN10032_c1_g2_i2
TRINITY_DN3486_c0_g2_i4	TRINITY_DN10046_c0_g1_i1
TRINITY_DN34937_c0_g2_i11	TRINITY_DN10062_c0_g1_i9
TRINITY_DN373_c2_g2_i1	TRINITY_DN10074_c0_g1_i1
TRINITY_DN495_c1_g2_i3	TRINITY_DN10075_c0_g1_i3
TRINITY_DN6239_c0_g1_i3	TRINITY_DN10078_c0_g1_i4
TRINITY_DN7269_c0_g2_i2	TRINITY_DN1008_c0_g1_i9
	TRINITY_DN10083_c0_g1_i4
	TRINITY_DN10085_c0_g1_i4
	TRINITY_DN1009_c1_g1_i3
	TRINITY_DN10096_c0_g1_i17
	TRINITY_DN10115_c0_g1_i3
	TRINITY_DN10117_c1_g1_i45
	TRINITY_DN1012_c0_g1_i25
	TRINITY_DN10128_c1_g1_i11
	TRINITY_DN10149_c0_g2_i8
	TRINITY_DN10151_c0_g1_i1
	TRINITY_DN1016_c2_g1_i2
	TRINITY_DN1016_c2_g2_i1
	TRINITY_DN10160_c1_g1_i21
	TRINITY_DN10171_c0_g1_i8
	TRINITY_DN1019_c0_g1_i2
	TRINITY_DN10190_c0_g1_i3
	TRINITY_DN10200_c0_g2_i1
	TRINITY_DN10213_c0_g1_i4
	TRINITY_DN102147_c0_g1_i1
	TRINITY_DN1023_c0_g1_i10
	TRINITY_DN10238_c0_g1_i4
	TRINITY_DN10240_c0_g1_i15
	TRINITY_DN10240_c0_g1_i9
	TRINITY_DN10240_c0_g2_i25
	TRINITY_DN10240_c0_g2_i42
	TRINITY_DN10243_c0_g2_i1
	TRINITY_DN10259_c0_g1_i1
	TRINITY_DN10279_c0_g1_i5
	TRINITY_DN10282_c0_g1_i9
	TRINITY_DN10292_c3_g1_i1
	TRINITY_DN10300_c0_g2_i2
	TRINITY_DN10304_c1_g1_i1
	TRINITY_DN103061_c0_g1_i1
	TRINITY_DN10316_c1_g1_i4
	TRINITY_DN10324_c0_g1_i1
	TRINITY_DN10329_c0_g1_i5
	TRINITY_DN10332_c0_g1_i1
	TRINITY_DN10337_c0_g1_i1
	TRINITY_DN10341_c0_g1_i1
	TRINITY_DN10356_c0_g1_i6
	TRINITY_DN10371_c0_g1_i1
	TRINITY_DN10378_c1_g1_i12
	TRINITY_DN10384_c0_g1_i1
	TRINITY_DN10390_c0_g1_i30
	TRINITY_DN10390_c0_g1_i94
	TRINITY_DN10397_c0_g1_i1
	TRINITY_DN10398_c1_g1_i10
	TRINITY_DN10403_c0_g1_i9
	TRINITY_DN10413_c1_g1_i13
	TRINITY_DN10414_c0_g2_i9
	TRINITY_DN1042_c0_g1_i12
	TRINITY_DN10438_c0_g2_i3
	TRINITY_DN10448_c0_g1_i14
	TRINITY_DN1045_c0_g3_i2
	TRINITY_DN10470_c0_g1_i15
	TRINITY_DN10474_c0_g2_i3
	TRINITY_DN10492_c0_g1_i1
	TRINITY_DN10505_c0_g1_i2
	TRINITY_DN10534_c2_g2_i1
	TRINITY_DN10537_c0_g1_i3
	TRINITY_DN10557_c0_g1_i2
	TRINITY_DN10565_c0_g1_i1
	TRINITY_DN10571_c0_g2_i1
	TRINITY_DN10603_c0_g2_i2
	TRINITY_DN1061_c0_g3_i5
	TRINITY_DN10615_c0_g1_i10
	TRINITY_DN10630_c0_g1_i9
	TRINITY_DN10638_c0_g1_i3
	TRINITY_DN10668_c0_g1_i1
	TRINITY_DN10669_c0_g1_i13
	TRINITY_DN10675_c0_g2_i16
	TRINITY_DN10689_c0_g1_i13
	TRINITY_DN10702_c0_g1_i1
	TRINITY_DN10727_c0_g1_i1
	TRINITY_DN10727_c0_g1_i2
	TRINITY_DN10735_c2_g1_i5
	TRINITY_DN10750_c0_g1_i2
	TRINITY_DN10752_c0_g1_i1
	TRINITY_DN10769_c0_g1_i5
	TRINITY_DN10773_c0_g1_i3
	TRINITY_DN10778_c0_g1_i18
	TRINITY_DN10781_c0_g1_i8
	TRINITY_DN10782_c0_g1_i1
	TRINITY_DN10785_c0_g1_i9
	TRINITY_DN10803_c0_g2_i1
	TRINITY_DN10809_c1_g1_i15
	TRINITY_DN10830_c0_g1_i1
	TRINITY_DN1084_c0_g1_i9
	TRINITY_DN10850_c0_g1_i1
	TRINITY_DN10850_c0_g1_i16
	TRINITY_DN10852_c0_g1_i1
	TRINITY_DN10854_c0_g1_i2
	TRINITY_DN10863_c0_g1_i4
	TRINITY_DN10866_c0_g1_i10
	TRINITY_DN10876_c0_g2_i7
	TRINITY_DN108796_c0_g1_i1
	TRINITY_DN10884_c0_g1_i1
	TRINITY_DN10888_c0_g1_i1
	TRINITY_DN10889_c0_g1_i52
	TRINITY_DN1091_c0_g1_i5
	TRINITY_DN10924_c0_g1_i4
	TRINITY_DN10928_c0_g1_i15
	TRINITY_DN109307_c0_g1_i1
	TRINITY_DN10944_c0_g1_i21
	TRINITY_DN1095_c0_g1_i2
	TRINITY_DN10953_c0_g1_i11
	TRINITY_DN10953_c0_g1_i13
	TRINITY_DN10957_c1_g1_i1
	TRINITY_DN10959_c0_g1_i14
	TRINITY_DN1096_c0_g2_i1
	TRINITY_DN10968_c0_g1_i1
	TRINITY_DN10968_c0_g1_i3
	TRINITY_DN1097_c0_g3_i1
	TRINITY_DN10974_c0_g2_i1
	TRINITY_DN10997_c0_g1_i1
	TRINITY_DN11_c0_g1_i22
	TRINITY_DN11_c1_g1_i5
	TRINITY_DN110_c0_g1_i38
	TRINITY_DN11001_c0_g1_i17
	TRINITY_DN11020_c1_g2_i2
	TRINITY_DN11023_c0_g1_i6
	TRINITY_DN11026_c0_g1_i2
	TRINITY_DN11042_c0_g3_i5
	TRINITY_DN11045_c0_g1_i2
	TRINITY_DN1105_c0_g1_i2
	TRINITY_DN1107_c1_g1_i8
	TRINITY_DN11085_c0_g1_i2
	TRINITY_DN11087_c1_g1_i3
	TRINITY_DN11092_c0_g2_i1
	TRINITY_DN11095_c0_g1_i4
	TRINITY_DN11116_c0_g1_i3
	TRINITY_DN1112_c0_g1_i7
	TRINITY_DN11127_c0_g1_i6
	TRINITY_DN11128_c0_g1_i3
	TRINITY_DN11128_c0_g2_i1
	TRINITY_DN11129_c0_g1_i3
	TRINITY_DN11132_c0_g1_i3
	TRINITY_DN1114_c0_g1_i4
	TRINITY_DN11151_c0_g1_i16
	TRINITY_DN11165_c0_g1_i1
	TRINITY_DN11168_c0_g1_i1
	TRINITY_DN11169_c0_g2_i1
	TRINITY_DN11170_c0_g1_i6
	TRINITY_DN11187_c1_g1_i10
	TRINITY_DN1119_c0_g1_i4
	TRINITY_DN11193_c0_g1_i3
	TRINITY_DN11218_c0_g1_i6
	TRINITY_DN1122_c0_g1_i21
	TRINITY_DN11222_c0_g2_i12
	TRINITY_DN11222_c1_g1_i1
	TRINITY_DN1123_c0_g1_i8
	TRINITY_DN11232_c0_g1_i10
	TRINITY_DN11235_c1_g1_i1
	TRINITY_DN11262_c0_g1_i5
	TRINITY_DN11273_c0_g1_i6
	TRINITY_DN11282_c0_g1_i1
	TRINITY_DN11291_c0_g2_i1
	TRINITY_DN113_c0_g1_i10
	TRINITY_DN113_c0_g2_i1
	TRINITY_DN113_c1_g1_i13
	TRINITY_DN11304_c0_g2_i1
	TRINITY_DN11308_c0_g1_i2
	TRINITY_DN11317_c0_g2_i1
	TRINITY_DN11320_c0_g1_i1
	TRINITY_DN11320_c0_g1_i5
	TRINITY_DN1133_c0_g2_i3
	TRINITY_DN11342_c0_g1_i7
	TRINITY_DN11347_c0_g1_i8
	TRINITY_DN1136_c0_g1_i9
	TRINITY_DN11362_c0_g1_i4
	TRINITY_DN11369_c1_g1_i1
	TRINITY_DN11384_c0_g1_i7
	TRINITY_DN11390_c0_g2_i6
	TRINITY_DN11396_c0_g2_i3
	TRINITY_DN11398_c0_g2_i1
	TRINITY_DN11399_c0_g2_i2
	TRINITY_DN114_c0_g1_i3
	TRINITY_DN11431_c0_g1_i2
	TRINITY_DN11434_c0_g1_i4
	TRINITY_DN11474_c0_g1_i13
	TRINITY_DN11502_c0_g1_i10
	TRINITY_DN11514_c0_g1_i4
	TRINITY_DN11515_c0_g1_i1
	TRINITY_DN1152_c0_g1_i5
	TRINITY_DN11543_c0_g1_i1
	TRINITY_DN11546_c1_g1_i2
	TRINITY_DN11555_c0_g2_i2
	TRINITY_DN1156_c0_g1_i1
	TRINITY_DN11568_c0_g2_i5
	TRINITY_DN11569_c0_g1_i10
	TRINITY_DN11604_c1_g1_i1
	TRINITY_DN11615_c0_g1_i16
	TRINITY_DN11618_c0_g1_i4
	TRINITY_DN1163_c0_g1_i10
	TRINITY_DN1163_c1_g1_i2
	TRINITY_DN11633_c0_g2_i2
	TRINITY_DN11637_c0_g1_i1
	TRINITY_DN11638_c0_g1_i12
	TRINITY_DN1164_c0_g1_i16
	TRINITY_DN1165_c0_g1_i13
	TRINITY_DN11657_c0_g1_i4
	TRINITY_DN11664_c0_g1_i2
	TRINITY_DN11679_c0_g3_i2
	TRINITY_DN11682_c0_g1_i6
	TRINITY_DN11699_c0_g1_i1
	TRINITY_DN11733_c0_g1_i3
	TRINITY_DN11735_c0_g1_i6
	TRINITY_DN11736_c1_g1_i2
	TRINITY_DN11742_c0_g2_i2
	TRINITY_DN1175_c0_g1_i2
	TRINITY_DN1177_c0_g2_i1
	TRINITY_DN11777_c0_g1_i18
	TRINITY_DN1178_c2_g1_i5
	TRINITY_DN11781_c1_g1_i15
	TRINITY_DN11788_c1_g2_i2
	TRINITY_DN118_c0_g1_i1
	TRINITY_DN118_c4_g1_i1
	TRINITY_DN1180_c1_g1_i1
	TRINITY_DN11803_c2_g1_i1
	TRINITY_DN11809_c1_g2_i1
	TRINITY_DN11813_c0_g1_i2
	TRINITY_DN1182_c0_g1_i2
	TRINITY_DN11823_c1_g1_i1
	TRINITY_DN1183_c1_g1_i15
	TRINITY_DN11831_c0_g1_i1
	TRINITY_DN11831_c0_g1_i2
	TRINITY_DN11863_c1_g1_i12
	TRINITY_DN11867_c0_g2_i9
	TRINITY_DN11877_c1_g1_i1
	TRINITY_DN11891_c0_g2_i1
	TRINITY_DN11893_c0_g1_i1
	TRINITY_DN11906_c0_g1_i25
	TRINITY_DN11907_c0_g1_i19
	TRINITY_DN11912_c0_g1_i3
	TRINITY_DN11912_c2_g1_i4
	TRINITY_DN1192_c2_g1_i3
	TRINITY_DN11926_c0_g1_i3
	TRINITY_DN11929_c3_g1_i4
	TRINITY_DN11939_c0_g2_i4
	TRINITY_DN11948_c0_g1_i6
	TRINITY_DN11957_c0_g1_i4
	TRINITY_DN11958_c0_g1_i6
	TRINITY_DN11960_c0_g1_i11
	TRINITY_DN11962_c0_g1_i1
	TRINITY_DN11981_c0_g1_i11
	TRINITY_DN11983_c0_g1_i10
	TRINITY_DN12017_c0_g2_i10
	TRINITY_DN12034_c0_g1_i1
	TRINITY_DN12059_c0_g1_i10
	TRINITY_DN1206_c0_g1_i48
	TRINITY_DN12062_c0_g1_i2
	TRINITY_DN12071_c0_g2_i1
	TRINITY_DN12071_c0_g3_i1
	TRINITY_DN12076_c0_g1_i18
	TRINITY_DN12076_c0_g1_i20
	TRINITY_DN1209_c0_g1_i2
	TRINITY_DN12098_c0_g2_i7
	TRINITY_DN121_c0_g2_i11
	TRINITY_DN12108_c0_g1_i14
	TRINITY_DN12109_c1_g1_i4
	TRINITY_DN12109_c2_g1_i1
	TRINITY_DN12112_c0_g1_i1
	TRINITY_DN12113_c0_g1_i1
	TRINITY_DN12114_c0_g1_i14
	TRINITY_DN12114_c1_g1_i12
	TRINITY_DN1214_c1_g1_i3
	TRINITY_DN12140_c0_g1_i2
	TRINITY_DN12141_c0_g1_i8
	TRINITY_DN12141_c1_g1_i11
	TRINITY_DN12141_c1_g1_i17
	TRINITY_DN12141_c1_g1_i2
	TRINITY_DN12144_c1_g2_i1
	TRINITY_DN12148_c0_g1_i3
	TRINITY_DN1215_c0_g1_i2
	TRINITY_DN12167_c0_g1_i3
	TRINITY_DN12176_c0_g1_i6
	TRINITY_DN12176_c0_g2_i1
	TRINITY_DN12191_c0_g1_i9
	TRINITY_DN12194_c1_g5_i1
	TRINITY_DN12208_c1_g1_i4
	TRINITY_DN12215_c0_g1_i1
	TRINITY_DN12223_c0_g2_i1
	TRINITY_DN1223_c0_g1_i1
	TRINITY_DN12242_c0_g1_i10
	TRINITY_DN12242_c0_g1_i3
	TRINITY_DN12254_c0_g1_i1
	TRINITY_DN12255_c0_g2_i1
	TRINITY_DN12256_c0_g1_i1
	TRINITY_DN1226_c0_g1_i1
	TRINITY_DN1227_c0_g1_i3
	TRINITY_DN1229_c0_g1_i1
	TRINITY_DN12290_c0_g1_i1
	TRINITY_DN12295_c0_g2_i3
	TRINITY_DN1232_c0_g1_i1
	TRINITY_DN12324_c0_g1_i16
	TRINITY_DN12324_c0_g1_i9
	TRINITY_DN12328_c1_g2_i2
	TRINITY_DN12337_c0_g2_i4
	TRINITY_DN1234_c2_g1_i2
	TRINITY_DN12343_c0_g1_i1
	TRINITY_DN12357_c0_g1_i4
	TRINITY_DN1236_c0_g2_i2
	TRINITY_DN12376_c0_g1_i17
	TRINITY_DN12385_c1_g1_i1
	TRINITY_DN12399_c0_g1_i4
	TRINITY_DN12400_c0_g1_i2
	TRINITY_DN12406_c0_g1_i13
	TRINITY_DN12409_c0_g1_i1
	TRINITY_DN12410_c2_g1_i1
	TRINITY_DN12431_c0_g1_i6
	TRINITY_DN12436_c0_g1_i8
	TRINITY_DN12436_c1_g1_i1
	TRINITY_DN12441_c1_g1_i2
	TRINITY_DN1246_c0_g1_i23
	TRINITY_DN12464_c0_g1_i3
	TRINITY_DN12465_c0_g1_i1
	TRINITY_DN12471_c0_g1_i1
	TRINITY_DN12473_c0_g1_i18
	TRINITY_DN1248_c0_g1_i1
	TRINITY_DN12482_c0_g3_i2
	TRINITY_DN12496_c0_g1_i2
	TRINITY_DN12500_c1_g1_i1
	TRINITY_DN12504_c0_g2_i2
	TRINITY_DN12505_c2_g1_i4
	TRINITY_DN12512_c0_g1_i4
	TRINITY_DN12520_c0_g1_i6
	TRINITY_DN1253_c0_g1_i2
	TRINITY_DN12561_c0_g1_i1
	TRINITY_DN12561_c0_g1_i4
	TRINITY_DN12562_c1_g1_i1
	TRINITY_DN12567_c1_g1_i2
	TRINITY_DN12568_c0_g1_i1
	TRINITY_DN12581_c0_g3_i3
	TRINITY_DN1259_c0_g2_i2
	TRINITY_DN12591_c0_g1_i3
	TRINITY_DN12603_c0_g1_i1
	TRINITY_DN12604_c1_g2_i6
	TRINITY_DN12605_c0_g3_i1
	TRINITY_DN12606_c0_g1_i4
	TRINITY_DN12612_c0_g1_i3
	TRINITY_DN12626_c0_g1_i18
	TRINITY_DN12631_c0_g2_i1
	TRINITY_DN12635_c0_g2_i3
	TRINITY_DN12642_c0_g1_i11
	TRINITY_DN12642_c0_g1_i33
	TRINITY_DN12656_c1_g1_i4
	TRINITY_DN12667_c0_g1_i4
	TRINITY_DN12669_c0_g2_i2
	TRINITY_DN12686_c0_g1_i1
	TRINITY_DN12688_c0_g1_i6
	TRINITY_DN1269_c0_g1_i5
	TRINITY_DN12690_c0_g1_i7
	TRINITY_DN12696_c0_g1_i25
	TRINITY_DN12701_c0_g1_i10
	TRINITY_DN12703_c0_g1_i2
	TRINITY_DN12707_c2_g1_i7
	TRINITY_DN1271_c1_g1_i5
	TRINITY_DN12711_c0_g1_i3
	TRINITY_DN12715_c0_g1_i11
	TRINITY_DN12719_c0_g1_i3
	TRINITY_DN12746_c0_g1_i2
	TRINITY_DN12760_c0_g1_i18
	TRINITY_DN12765_c0_g1_i2
	TRINITY_DN1277_c0_g2_i1
	TRINITY_DN12773_c0_g1_i1
	TRINITY_DN12782_c0_g1_i2
	TRINITY_DN12783_c0_g1_i12
	TRINITY_DN12791_c0_g2_i1
	TRINITY_DN12813_c0_g1_i2
	TRINITY_DN12846_c0_g1_i1
	TRINITY_DN12847_c0_g1_i2
	TRINITY_DN12859_c0_g1_i13
	TRINITY_DN12868_c1_g2_i1
	TRINITY_DN12882_c1_g1_i1
	TRINITY_DN12887_c0_g2_i10
	TRINITY_DN12887_c0_g2_i2
	TRINITY_DN12892_c0_g1_i5
	TRINITY_DN12892_c0_g1_i9
	TRINITY_DN12897_c0_g1_i1
	TRINITY_DN12900_c0_g1_i2
	TRINITY_DN12902_c2_g1_i2
	TRINITY_DN12903_c0_g1_i1
	TRINITY_DN12907_c0_g1_i1
	TRINITY_DN12921_c0_g1_i2
	TRINITY_DN1293_c1_g1_i1
	TRINITY_DN12932_c0_g1_i1
	TRINITY_DN12952_c0_g1_i1
	TRINITY_DN1296_c0_g1_i3
	TRINITY_DN1297_c0_g1_i14
	TRINITY_DN1299_c0_g1_i1
	TRINITY_DN12993_c1_g1_i9
	TRINITY_DN12994_c1_g1_i2
	TRINITY_DN12997_c0_g1_i1
	TRINITY_DN13005_c0_g1_i10
	TRINITY_DN1301_c5_g2_i1
	TRINITY_DN13049_c0_g1_i11
	TRINITY_DN13058_c0_g1_i1
	TRINITY_DN13067_c0_g1_i24
	TRINITY_DN13070_c0_g1_i2
	TRINITY_DN13076_c0_g1_i1
	TRINITY_DN13081_c0_g2_i1
	TRINITY_DN13084_c0_g1_i2
	TRINITY_DN1309_c0_g1_i1
	TRINITY_DN13109_c0_g1_i5
	TRINITY_DN13118_c0_g1_i15
	TRINITY_DN13128_c1_g1_i18
	TRINITY_DN13132_c0_g1_i3
	TRINITY_DN13132_c0_g2_i16
	TRINITY_DN13139_c0_g1_i8
	TRINITY_DN13154_c1_g2_i2
	TRINITY_DN13156_c0_g2_i1
	TRINITY_DN13191_c0_g1_i1
	TRINITY_DN13198_c0_g1_i3
	TRINITY_DN13203_c0_g2_i3
	TRINITY_DN13204_c1_g1_i2
	TRINITY_DN13249_c0_g1_i22
	TRINITY_DN13256_c0_g1_i3
	TRINITY_DN13257_c0_g1_i3
	TRINITY_DN13265_c0_g2_i1
	TRINITY_DN13277_c0_g1_i1
	TRINITY_DN13283_c0_g2_i2
	TRINITY_DN13288_c3_g1_i2
	TRINITY_DN13289_c0_g1_i1
	TRINITY_DN13296_c0_g1_i1
	TRINITY_DN13296_c1_g1_i1
	TRINITY_DN13301_c0_g2_i28
	TRINITY_DN1331_c0_g4_i1
	TRINITY_DN13334_c0_g1_i3
	TRINITY_DN13334_c0_g1_i5
	TRINITY_DN13339_c0_g1_i1
	TRINITY_DN13339_c0_g2_i2
	TRINITY_DN13376_c0_g1_i19
	TRINITY_DN13392_c0_g1_i11
	TRINITY_DN134_c0_g1_i8
	TRINITY_DN13402_c1_g1_i1
	TRINITY_DN13413_c0_g3_i3
	TRINITY_DN13415_c0_g2_i18
	TRINITY_DN13418_c0_g1_i3
	TRINITY_DN13421_c0_g1_i12
	TRINITY_DN1343_c1_g2_i1
	TRINITY_DN13442_c1_g1_i1
	TRINITY_DN13446_c0_g1_i1
	TRINITY_DN13462_c0_g1_i1
	TRINITY_DN13471_c0_g1_i12
	TRINITY_DN13474_c0_g1_i12
	TRINITY_DN13485_c0_g1_i4
	TRINITY_DN1349_c0_g1_i14
	TRINITY_DN1349_c0_g1_i59
	TRINITY_DN1349_c1_g2_i5
	TRINITY_DN135_c0_g1_i1
	TRINITY_DN1350_c0_g1_i14
	TRINITY_DN13500_c0_g1_i1
	TRINITY_DN13515_c0_g1_i2
	TRINITY_DN13532_c0_g1_i4
	TRINITY_DN13594_c1_g1_i3
	TRINITY_DN13598_c2_g2_i1
	TRINITY_DN13598_c3_g1_i7
	TRINITY_DN136_c1_g1_i2
	TRINITY_DN13619_c0_g2_i1
	TRINITY_DN13633_c1_g1_i18
	TRINITY_DN1364_c4_g1_i1
	TRINITY_DN13651_c0_g1_i1
	TRINITY_DN13670_c0_g2_i3
	TRINITY_DN13675_c0_g1_i14
	TRINITY_DN13684_c0_g2_i2
	TRINITY_DN13687_c0_g1_i1
	TRINITY_DN13692_c0_g1_i1
	TRINITY_DN13708_c0_g2_i1
	TRINITY_DN13749_c0_g1_i1
	TRINITY_DN13754_c0_g1_i1
	TRINITY_DN13754_c0_g1_i2
	TRINITY_DN13766_c1_g1_i1
	TRINITY_DN13776_c0_g1_i3
	TRINITY_DN13781_c0_g2_i2
	TRINITY_DN13781_c0_g2_i4
	TRINITY_DN138_c2_g1_i1
	TRINITY_DN13800_c2_g1_i13
	TRINITY_DN1381_c0_g1_i1
	TRINITY_DN1381_c0_g3_i1
	TRINITY_DN13812_c0_g1_i31
	TRINITY_DN1382_c1_g1_i6
	TRINITY_DN1383_c0_g1_i2
	TRINITY_DN13838_c2_g2_i3
	TRINITY_DN1384_c0_g2_i3
	TRINITY_DN1386_c0_g1_i10
	TRINITY_DN13866_c0_g1_i8
	TRINITY_DN1387_c0_g1_i22
	TRINITY_DN13872_c0_g1_i1
	TRINITY_DN1389_c0_g1_i4
	TRINITY_DN13902_c0_g3_i1
	TRINITY_DN13928_c0_g1_i12
	TRINITY_DN13937_c0_g2_i1
	TRINITY_DN1394_c0_g1_i1
	TRINITY_DN13949_c0_g1_i12
	TRINITY_DN1396_c0_g1_i6
	TRINITY_DN13963_c0_g1_i1
	TRINITY_DN13976_c0_g1_i12
	TRINITY_DN13976_c1_g1_i2
	TRINITY_DN1398_c0_g1_i25
	TRINITY_DN13981_c0_g1_i3
	TRINITY_DN13995_c0_g1_i19
	TRINITY_DN14_c0_g1_i11
	TRINITY_DN14_c0_g1_i28
	TRINITY_DN14011_c0_g1_i11
	TRINITY_DN14011_c0_g1_i12
	TRINITY_DN14013_c0_g1_i1
	TRINITY_DN14014_c0_g1_i4
	TRINITY_DN14016_c0_g2_i1
	TRINITY_DN14033_c0_g1_i4
	TRINITY_DN14036_c0_g1_i22
	TRINITY_DN14047_c0_g1_i1
	TRINITY_DN14065_c0_g1_i6
	TRINITY_DN14072_c0_g1_i2
	TRINITY_DN14079_c0_g1_i4
	TRINITY_DN14082_c0_g1_i2
	TRINITY_DN14089_c0_g2_i2
	TRINITY_DN14089_c0_g2_i5
	TRINITY_DN14097_c2_g1_i2
	TRINITY_DN141_c0_g1_i1
	TRINITY_DN14110_c0_g2_i2
	TRINITY_DN14117_c0_g2_i2
	TRINITY_DN14119_c0_g1_i8
	TRINITY_DN1413_c0_g1_i3
	TRINITY_DN14144_c3_g1_i1
	TRINITY_DN14162_c0_g1_i1
	TRINITY_DN14175_c0_g1_i1
	TRINITY_DN14186_c0_g1_i1
	TRINITY_DN14194_c0_g1_i3
	TRINITY_DN14194_c0_g2_i2
	TRINITY_DN14204_c0_g1_i4
	TRINITY_DN14212_c1_g1_i1
	TRINITY_DN14226_c0_g1_i1
	TRINITY_DN14227_c1_g1_i4
	TRINITY_DN14232_c0_g1_i1
	TRINITY_DN1424_c0_g3_i2
	TRINITY_DN14240_c0_g1_i1
	TRINITY_DN14248_c0_g1_i32
	TRINITY_DN14252_c0_g1_i1
	TRINITY_DN1426_c0_g1_i13
	TRINITY_DN14263_c1_g1_i6
	TRINITY_DN1428_c0_g1_i7
	TRINITY_DN14283_c0_g1_i1
	TRINITY_DN14284_c0_g2_i1
	TRINITY_DN14292_c0_g1_i2
	TRINITY_DN1431_c0_g1_i18
	TRINITY_DN1431_c0_g1_i8
	TRINITY_DN1431_c1_g1_i12
	TRINITY_DN1431_c1_g1_i6
	TRINITY_DN1432_c1_g1_i1
	TRINITY_DN14320_c0_g2_i3
	TRINITY_DN14329_c0_g1_i8
	TRINITY_DN14336_c0_g1_i1
	TRINITY_DN14351_c0_g1_i1
	TRINITY_DN14357_c0_g2_i7
	TRINITY_DN1436_c0_g1_i12
	TRINITY_DN14360_c0_g2_i16
	TRINITY_DN14376_c0_g1_i2
	TRINITY_DN144_c0_g1_i11
	TRINITY_DN1440_c0_g1_i11
	TRINITY_DN14408_c0_g2_i5
	TRINITY_DN14409_c0_g2_i2
	TRINITY_DN14410_c0_g2_i1
	TRINITY_DN14411_c0_g1_i1
	TRINITY_DN1442_c0_g1_i1
	TRINITY_DN14425_c0_g1_i1
	TRINITY_DN14427_c0_g1_i2
	TRINITY_DN14430_c0_g1_i28
	TRINITY_DN14439_c0_g1_i1
	TRINITY_DN1444_c0_g2_i5
	TRINITY_DN14471_c0_g1_i3
	TRINITY_DN14511_c0_g1_i3
	TRINITY_DN14513_c0_g1_i3
	TRINITY_DN14516_c0_g1_i12
	TRINITY_DN14521_c0_g1_i3
	TRINITY_DN14521_c0_g1_i8
	TRINITY_DN14523_c0_g1_i1
	TRINITY_DN14526_c0_g2_i7
	TRINITY_DN14547_c0_g1_i2
	TRINITY_DN1455_c0_g1_i2
	TRINITY_DN14555_c0_g1_i18
	TRINITY_DN14587_c0_g1_i2
	TRINITY_DN1461_c0_g2_i2
	TRINITY_DN14623_c0_g1_i2
	TRINITY_DN14627_c0_g1_i1
	TRINITY_DN14638_c0_g1_i3
	TRINITY_DN14639_c0_g1_i2
	TRINITY_DN1464_c0_g1_i7
	TRINITY_DN14646_c0_g1_i2
	TRINITY_DN14656_c0_g2_i10
	TRINITY_DN14657_c0_g2_i9
	TRINITY_DN14659_c0_g2_i6
	TRINITY_DN1466_c1_g1_i1
	TRINITY_DN14668_c0_g1_i1
	TRINITY_DN14686_c0_g1_i5
	TRINITY_DN14686_c0_g1_i9
	TRINITY_DN1469_c0_g3_i1
	TRINITY_DN14692_c1_g1_i7
	TRINITY_DN147_c1_g3_i2
	TRINITY_DN1471_c0_g1_i7
	TRINITY_DN14723_c0_g1_i2
	TRINITY_DN14726_c0_g1_i1
	TRINITY_DN14750_c0_g1_i2
	TRINITY_DN14776_c0_g1_i3
	TRINITY_DN14798_c0_g1_i2
	TRINITY_DN1480_c0_g1_i12
	TRINITY_DN14818_c0_g1_i5
	TRINITY_DN14822_c0_g1_i11
	TRINITY_DN14830_c0_g1_i1
	TRINITY_DN14878_c0_g2_i2
	TRINITY_DN14885_c0_g3_i1
	TRINITY_DN1490_c0_g1_i3
	TRINITY_DN14909_c0_g1_i11
	TRINITY_DN14942_c0_g1_i6
	TRINITY_DN14948_c0_g1_i4
	TRINITY_DN14964_c0_g1_i1
	TRINITY_DN1497_c0_g1_i7
	TRINITY_DN1499_c0_g1_i10
	TRINITY_DN1502_c1_g2_i1
	TRINITY_DN15029_c0_g1_i1
	TRINITY_DN1503_c0_g1_i2
	TRINITY_DN1503_c0_g2_i1
	TRINITY_DN1503_c4_g1_i1
	TRINITY_DN15049_c0_g1_i14
	TRINITY_DN1505_c1_g1_i1
	TRINITY_DN1506_c0_g1_i12
	TRINITY_DN15090_c0_g1_i3
	TRINITY_DN15097_c0_g1_i5
	TRINITY_DN15099_c0_g1_i5
	TRINITY_DN1511_c0_g1_i9
	TRINITY_DN15124_c0_g1_i13
	TRINITY_DN15135_c0_g1_i4
	TRINITY_DN1514_c1_g3_i1
	TRINITY_DN15141_c0_g2_i3
	TRINITY_DN15153_c0_g1_i15
	TRINITY_DN1517_c1_g2_i1
	TRINITY_DN15176_c0_g1_i3
	TRINITY_DN1520_c1_g1_i11
	TRINITY_DN1521_c0_g1_i5
	TRINITY_DN15218_c1_g1_i1
	TRINITY_DN15236_c0_g1_i4
	TRINITY_DN15271_c1_g1_i2
	TRINITY_DN15274_c0_g1_i3
	TRINITY_DN1528_c0_g1_i8
	TRINITY_DN15289_c0_g1_i5
	TRINITY_DN15303_c0_g1_i2
	TRINITY_DN15304_c0_g1_i9
	TRINITY_DN15305_c0_g1_i1
	TRINITY_DN15311_c0_g2_i1
	TRINITY_DN1532_c1_g1_i4
	TRINITY_DN1535_c0_g1_i28
	TRINITY_DN15355_c0_g2_i2
	TRINITY_DN15359_c0_g1_i10
	TRINITY_DN1537_c0_g1_i4
	TRINITY_DN1538_c0_g1_i1
	TRINITY_DN1538_c1_g1_i4
	TRINITY_DN1539_c0_g1_i13
	TRINITY_DN1539_c2_g2_i1
	TRINITY_DN15390_c0_g1_i2
	TRINITY_DN15404_c1_g1_i1
	TRINITY_DN15414_c0_g1_i5
	TRINITY_DN15429_c0_g2_i1
	TRINITY_DN1543_c0_g1_i25
	TRINITY_DN15437_c0_g1_i6
	TRINITY_DN15446_c0_g2_i1
	TRINITY_DN15449_c0_g1_i6
	TRINITY_DN15456_c2_g1_i1
	TRINITY_DN1546_c0_g1_i1
	TRINITY_DN15469_c0_g2_i1
	TRINITY_DN15476_c0_g1_i14
	TRINITY_DN15476_c0_g1_i7
	TRINITY_DN15483_c0_g1_i3
	TRINITY_DN15492_c0_g1_i1
	TRINITY_DN15497_c0_g1_i7
	TRINITY_DN15498_c0_g2_i10
	TRINITY_DN15504_c0_g1_i20
	TRINITY_DN15507_c0_g1_i2
	TRINITY_DN15514_c0_g2_i4
	TRINITY_DN15531_c0_g1_i2
	TRINITY_DN15545_c0_g1_i2
	TRINITY_DN15546_c0_g1_i1
	TRINITY_DN15556_c0_g1_i7
	TRINITY_DN15569_c0_g1_i5
	TRINITY_DN1558_c4_g1_i6
	TRINITY_DN15602_c0_g2_i5
	TRINITY_DN15604_c0_g2_i1
	TRINITY_DN15611_c0_g1_i15
	TRINITY_DN15635_c0_g1_i1
	TRINITY_DN15648_c2_g1_i1
	TRINITY_DN15660_c0_g1_i3
	TRINITY_DN15664_c0_g1_i2
	TRINITY_DN15672_c0_g2_i2
	TRINITY_DN15674_c0_g2_i1
	TRINITY_DN15738_c0_g1_i1
	TRINITY_DN15750_c0_g2_i1
	TRINITY_DN15750_c0_g2_i13
	TRINITY_DN15758_c0_g1_i28
	TRINITY_DN1578_c0_g1_i32
	TRINITY_DN15780_c0_g2_i1
	TRINITY_DN15791_c0_g1_i1
	TRINITY_DN1582_c0_g1_i12
	TRINITY_DN15825_c0_g1_i3
	TRINITY_DN1584_c0_g1_i6
	TRINITY_DN15845_c0_g1_i4
	TRINITY_DN1588_c1_g1_i3
	TRINITY_DN15902_c1_g1_i1
	TRINITY_DN15909_c1_g2_i5
	TRINITY_DN15928_c2_g1_i3
	TRINITY_DN15937_c0_g1_i1
	TRINITY_DN15937_c1_g1_i4
	TRINITY_DN1594_c0_g1_i2
	TRINITY_DN1595_c0_g2_i2
	TRINITY_DN1596_c2_g1_i3
	TRINITY_DN15960_c0_g1_i21
	TRINITY_DN1597_c0_g1_i15
	TRINITY_DN15984_c1_g1_i5
	TRINITY_DN15988_c0_g1_i4
	TRINITY_DN160_c1_g1_i14
	TRINITY_DN16003_c0_g2_i1
	TRINITY_DN16019_c0_g1_i1
	TRINITY_DN16031_c0_g2_i2
	TRINITY_DN16034_c1_g2_i3
	TRINITY_DN16103_c0_g2_i1
	TRINITY_DN16129_c0_g1_i18
	TRINITY_DN16132_c0_g1_i2
	TRINITY_DN1616_c1_g1_i11
	TRINITY_DN16169_c0_g1_i3
	TRINITY_DN16195_c0_g2_i3
	TRINITY_DN16206_c0_g1_i1
	TRINITY_DN1621_c1_g1_i3
	TRINITY_DN16220_c0_g1_i1
	TRINITY_DN16262_c1_g2_i1
	TRINITY_DN16286_c0_g1_i17
	TRINITY_DN163_c1_g1_i5
	TRINITY_DN1630_c1_g1_i1
	TRINITY_DN16306_c0_g2_i3
	TRINITY_DN16330_c0_g3_i2
	TRINITY_DN16334_c0_g1_i2
	TRINITY_DN16342_c0_g2_i1
	TRINITY_DN16347_c0_g2_i1
	TRINITY_DN16368_c0_g1_i2
	TRINITY_DN16384_c0_g1_i1
	TRINITY_DN16386_c0_g1_i1
	TRINITY_DN16387_c0_g1_i1
	TRINITY_DN16387_c1_g2_i2
	TRINITY_DN16398_c0_g1_i2
	TRINITY_DN16409_c0_g1_i1
	TRINITY_DN16423_c0_g1_i6
	TRINITY_DN16426_c0_g2_i1
	TRINITY_DN1643_c0_g1_i1
	TRINITY_DN16433_c0_g1_i1
	TRINITY_DN1644_c0_g1_i9
	TRINITY_DN16463_c0_g1_i1
	TRINITY_DN16464_c0_g1_i4
	TRINITY_DN16464_c0_g1_i7
	TRINITY_DN16476_c0_g1_i1
	TRINITY_DN16490_c0_g1_i3
	TRINITY_DN16503_c0_g1_i2
	TRINITY_DN16515_c0_g1_i2
	TRINITY_DN16524_c0_g1_i2
	TRINITY_DN16535_c0_g1_i3
	TRINITY_DN16536_c0_g1_i1
	TRINITY_DN16537_c1_g1_i1
	TRINITY_DN16541_c0_g4_i1
	TRINITY_DN16585_c0_g2_i2
	TRINITY_DN16643_c0_g1_i2
	TRINITY_DN1666_c0_g1_i13
	TRINITY_DN1667_c1_g1_i7
	TRINITY_DN1667_c4_g1_i14
	TRINITY_DN16679_c0_g1_i1
	TRINITY_DN1668_c0_g1_i10
	TRINITY_DN16697_c0_g1_i3
	TRINITY_DN16698_c2_g1_i2
	TRINITY_DN167_c2_g1_i5
	TRINITY_DN16705_c0_g1_i1
	TRINITY_DN1671_c1_g2_i8
	TRINITY_DN16711_c0_g1_i1
	TRINITY_DN16719_c0_g3_i1
	TRINITY_DN1674_c0_g1_i2
	TRINITY_DN16750_c0_g2_i3
	TRINITY_DN16757_c0_g1_i2
	TRINITY_DN16797_c0_g1_i2
	TRINITY_DN168_c0_g1_i12
	TRINITY_DN16811_c0_g2_i1
	TRINITY_DN1682_c0_g1_i13
	TRINITY_DN16832_c0_g1_i9
	TRINITY_DN16836_c0_g2_i3
	TRINITY_DN16851_c0_g1_i2
	TRINITY_DN16905_c0_g1_i2
	TRINITY_DN16922_c0_g2_i6
	TRINITY_DN16960_c1_g1_i3
	TRINITY_DN16974_c0_g1_i3
	TRINITY_DN16990_c0_g1_i1
	TRINITY_DN17006_c0_g1_i2
	TRINITY_DN17029_c0_g1_i30
	TRINITY_DN17038_c0_g1_i4
	TRINITY_DN17038_c0_g2_i6
	TRINITY_DN1704_c0_g1_i51
	TRINITY_DN17044_c1_g1_i2
	TRINITY_DN17069_c0_g2_i1
	TRINITY_DN17079_c0_g1_i1
	TRINITY_DN17085_c0_g1_i4
	TRINITY_DN17104_c0_g1_i10
	TRINITY_DN17117_c0_g1_i2
	TRINITY_DN17122_c0_g1_i7
	TRINITY_DN17136_c0_g1_i1
	TRINITY_DN17154_c0_g1_i10
	TRINITY_DN1716_c0_g1_i2
	TRINITY_DN1716_c0_g2_i19
	TRINITY_DN17174_c0_g2_i2
	TRINITY_DN17189_c0_g1_i1
	TRINITY_DN17189_c0_g2_i3
	TRINITY_DN17213_c0_g1_i1
	TRINITY_DN17231_c0_g1_i1
	TRINITY_DN1724_c0_g1_i1
	TRINITY_DN17258_c0_g1_i1
	TRINITY_DN17262_c0_g2_i1
	TRINITY_DN1727_c0_g1_i5
	TRINITY_DN17307_c0_g1_i1
	TRINITY_DN1735_c0_g1_i6
	TRINITY_DN17369_c0_g2_i11
	TRINITY_DN17375_c0_g1_i7
	TRINITY_DN17376_c1_g2_i2
	TRINITY_DN17399_c0_g1_i13
	TRINITY_DN174_c0_g1_i10
	TRINITY_DN1744_c0_g2_i2
	TRINITY_DN17448_c1_g1_i1
	TRINITY_DN1747_c0_g1_i5
	TRINITY_DN17473_c0_g1_i1
	TRINITY_DN17474_c0_g2_i1
	TRINITY_DN1749_c0_g1_i1
	TRINITY_DN17517_c0_g1_i1
	TRINITY_DN17522_c0_g2_i1
	TRINITY_DN17530_c0_g1_i5
	TRINITY_DN17532_c0_g1_i5
	TRINITY_DN17570_c0_g1_i2
	TRINITY_DN1758_c0_g1_i8
	TRINITY_DN17614_c0_g1_i11
	TRINITY_DN17614_c0_g1_i15
	TRINITY_DN17625_c0_g1_i6
	TRINITY_DN17625_c1_g1_i6
	TRINITY_DN17640_c1_g1_i5
	TRINITY_DN17661_c0_g2_i1
	TRINITY_DN17662_c0_g1_i6
	TRINITY_DN17695_c0_g1_i1
	TRINITY_DN17697_c0_g1_i1
	TRINITY_DN17701_c0_g1_i23
	TRINITY_DN17711_c0_g1_i10
	TRINITY_DN17719_c0_g1_i2
	TRINITY_DN1772_c0_g1_i11
	TRINITY_DN17722_c0_g2_i1
	TRINITY_DN17727_c0_g1_i3
	TRINITY_DN17732_c1_g1_i8
	TRINITY_DN17743_c1_g3_i4
	TRINITY_DN17759_c0_g1_i4
	TRINITY_DN17770_c0_g1_i1
	TRINITY_DN17783_c1_g1_i4
	TRINITY_DN1779_c0_g2_i1
	TRINITY_DN17822_c0_g2_i1
	TRINITY_DN17823_c0_g2_i3
	TRINITY_DN17825_c0_g1_i1
	TRINITY_DN17836_c1_g1_i8
	TRINITY_DN1784_c0_g1_i19
	TRINITY_DN1785_c4_g1_i2
	TRINITY_DN17859_c0_g1_i4
	TRINITY_DN17860_c0_g2_i2
	TRINITY_DN17864_c0_g1_i7
	TRINITY_DN17868_c2_g1_i14
	TRINITY_DN17869_c0_g2_i4
	TRINITY_DN17902_c0_g1_i1
	TRINITY_DN17912_c0_g1_i1
	TRINITY_DN17933_c0_g1_i23
	TRINITY_DN17940_c0_g2_i1
	TRINITY_DN17956_c0_g1_i1
	TRINITY_DN17978_c0_g1_i1
	TRINITY_DN1798_c0_g4_i1
	TRINITY_DN1800_c0_g2_i8
	TRINITY_DN18013_c0_g1_i2
	TRINITY_DN18027_c0_g1_i4
	TRINITY_DN18028_c0_g1_i1
	TRINITY_DN1803_c0_g4_i2
	TRINITY_DN18089_c0_g2_i13
	TRINITY_DN18104_c0_g1_i4
	TRINITY_DN18162_c0_g2_i1
	TRINITY_DN18166_c0_g2_i7
	TRINITY_DN18200_c0_g1_i2
	TRINITY_DN18226_c0_g1_i1
	TRINITY_DN18248_c1_g1_i2
	TRINITY_DN1827_c0_g1_i25
	TRINITY_DN18296_c0_g1_i5
	TRINITY_DN18310_c0_g1_i7
	TRINITY_DN18310_c1_g1_i11
	TRINITY_DN18321_c3_g1_i2
	TRINITY_DN18322_c0_g2_i3
	TRINITY_DN18329_c0_g1_i10
	TRINITY_DN1838_c2_g2_i1
	TRINITY_DN18386_c0_g1_i1
	TRINITY_DN18388_c0_g1_i4
	TRINITY_DN1839_c0_g2_i10
	TRINITY_DN1839_c0_g4_i1
	TRINITY_DN1839_c0_g5_i1
	TRINITY_DN18394_c0_g1_i1
	TRINITY_DN18445_c0_g1_i6
	TRINITY_DN18447_c0_g2_i3
	TRINITY_DN18457_c0_g1_i1
	TRINITY_DN18463_c0_g1_i1
	TRINITY_DN18465_c0_g1_i2
	TRINITY_DN18473_c0_g1_i2
	TRINITY_DN18483_c1_g1_i5
	TRINITY_DN18491_c0_g2_i3
	TRINITY_DN18550_c0_g1_i10
	TRINITY_DN18579_c0_g1_i3
	TRINITY_DN18594_c0_g1_i9
	TRINITY_DN186_c1_g2_i2
	TRINITY_DN1860_c0_g1_i7
	TRINITY_DN18600_c0_g1_i8
	TRINITY_DN18614_c0_g1_i4
	TRINITY_DN18668_c0_g1_i1
	TRINITY_DN1867_c1_g1_i4
	TRINITY_DN18679_c0_g1_i1
	TRINITY_DN18695_c0_g1_i1
	TRINITY_DN18698_c0_g1_i3
	TRINITY_DN18720_c0_g1_i1
	TRINITY_DN1873_c1_g1_i27
	TRINITY_DN18757_c0_g1_i5
	TRINITY_DN18778_c0_g1_i1
	TRINITY_DN1878_c1_g2_i2
	TRINITY_DN18799_c0_g1_i4
	TRINITY_DN1881_c0_g2_i4
	TRINITY_DN18819_c0_g1_i1
	TRINITY_DN18827_c0_g1_i2
	TRINITY_DN18839_c0_g1_i10
	TRINITY_DN18873_c0_g1_i3
	TRINITY_DN18924_c0_g1_i4
	TRINITY_DN18947_c0_g2_i2
	TRINITY_DN18952_c0_g1_i1
	TRINITY_DN1896_c0_g1_i6
	TRINITY_DN18997_c1_g1_i1
	TRINITY_DN18997_c2_g1_i1
	TRINITY_DN19008_c0_g1_i36
	TRINITY_DN19013_c0_g2_i3
	TRINITY_DN19014_c0_g1_i1
	TRINITY_DN1902_c2_g2_i1
	TRINITY_DN19046_c0_g3_i1
	TRINITY_DN1905_c0_g1_i3
	TRINITY_DN1907_c0_g1_i1
	TRINITY_DN19072_c0_g1_i1
	TRINITY_DN191_c0_g1_i11
	TRINITY_DN1910_c0_g1_i4
	TRINITY_DN19113_c0_g1_i6
	TRINITY_DN19149_c0_g1_i5
	TRINITY_DN19157_c0_g1_i1
	TRINITY_DN19175_c0_g1_i6
	TRINITY_DN19184_c0_g1_i6
	TRINITY_DN1920_c0_g1_i1
	TRINITY_DN19212_c2_g1_i2
	TRINITY_DN19218_c0_g2_i2
	TRINITY_DN1922_c1_g3_i1
	TRINITY_DN19266_c0_g1_i2
	TRINITY_DN1927_c0_g2_i1
	TRINITY_DN19290_c0_g2_i2
	TRINITY_DN19339_c0_g2_i1
	TRINITY_DN19372_c0_g2_i1
	TRINITY_DN19393_c2_g1_i1
	TRINITY_DN19397_c0_g1_i2
	TRINITY_DN194_c0_g1_i7
	TRINITY_DN1946_c0_g1_i3
	TRINITY_DN19461_c0_g1_i1
	TRINITY_DN1947_c0_g1_i2
	TRINITY_DN19483_c0_g1_i1
	TRINITY_DN19502_c1_g1_i1
	TRINITY_DN1956_c0_g2_i1
	TRINITY_DN19593_c1_g2_i1
	TRINITY_DN19622_c0_g1_i5
	TRINITY_DN19624_c0_g1_i1
	TRINITY_DN19633_c0_g1_i5
	TRINITY_DN1964_c0_g1_i2
	TRINITY_DN1964_c0_g1_i30
	TRINITY_DN19640_c1_g1_i10
	TRINITY_DN19642_c0_g2_i1
	TRINITY_DN19648_c0_g1_i3
	TRINITY_DN1965_c1_g2_i1
	TRINITY_DN19689_c0_g2_i3
	TRINITY_DN197_c1_g1_i3
	TRINITY_DN19722_c0_g1_i10
	TRINITY_DN19725_c0_g1_i1
	TRINITY_DN1976_c0_g1_i18
	TRINITY_DN19761_c0_g1_i10
	TRINITY_DN19765_c0_g1_i7
	TRINITY_DN19769_c1_g1_i1
	TRINITY_DN19776_c0_g1_i5
	TRINITY_DN19784_c0_g1_i9
	TRINITY_DN1982_c0_g2_i1
	TRINITY_DN1985_c1_g1_i15
	TRINITY_DN19873_c0_g1_i4
	TRINITY_DN19876_c0_g2_i3
	TRINITY_DN19879_c1_g1_i1
	TRINITY_DN1988_c1_g1_i1
	TRINITY_DN1988_c3_g1_i6
	TRINITY_DN1989_c0_g2_i1
	TRINITY_DN19921_c0_g1_i4
	TRINITY_DN19943_c0_g1_i1
	TRINITY_DN1995_c0_g1_i1
	TRINITY_DN19967_c0_g1_i1
	TRINITY_DN19979_c0_g2_i1
	TRINITY_DN19979_c0_g3_i1
	TRINITY_DN19992_c0_g1_i4
	TRINITY_DN20031_c0_g1_i1
	TRINITY_DN20040_c0_g2_i1
	TRINITY_DN20041_c0_g1_i8
	TRINITY_DN20047_c0_g2_i5
	TRINITY_DN20047_c0_g2_i9
	TRINITY_DN20051_c0_g1_i2
	TRINITY_DN20053_c1_g1_i3
	TRINITY_DN20058_c0_g1_i5
	TRINITY_DN20066_c0_g1_i4
	TRINITY_DN20073_c0_g1_i3
	TRINITY_DN20182_c0_g1_i8
	TRINITY_DN20182_c0_g1_i9
	TRINITY_DN20192_c1_g1_i2
	TRINITY_DN202_c0_g2_i2
	TRINITY_DN2020_c3_g1_i1
	TRINITY_DN2022_c0_g2_i2
	TRINITY_DN20255_c0_g1_i12
	TRINITY_DN2026_c0_g1_i7
	TRINITY_DN20263_c0_g1_i1
	TRINITY_DN20264_c0_g1_i2
	TRINITY_DN2027_c0_g1_i7
	TRINITY_DN20277_c0_g3_i1
	TRINITY_DN2028_c0_g1_i5
	TRINITY_DN20283_c0_g1_i1
	TRINITY_DN20309_c0_g1_i5
	TRINITY_DN20325_c0_g3_i2
	TRINITY_DN2035_c0_g5_i1
	TRINITY_DN2035_c1_g1_i6
	TRINITY_DN20360_c0_g2_i2
	TRINITY_DN20375_c0_g1_i1
	TRINITY_DN20375_c0_g1_i4
	TRINITY_DN20385_c0_g2_i1
	TRINITY_DN2041_c0_g1_i6
	TRINITY_DN2041_c0_g2_i2
	TRINITY_DN20438_c0_g1_i6
	TRINITY_DN20438_c1_g1_i1
	TRINITY_DN2047_c2_g1_i6
	TRINITY_DN205_c1_g2_i1
	TRINITY_DN2052_c0_g1_i4
	TRINITY_DN20526_c0_g1_i1
	TRINITY_DN2053_c1_g1_i2
	TRINITY_DN2054_c0_g1_i1
	TRINITY_DN2055_c1_g1_i10
	TRINITY_DN2056_c0_g1_i5
	TRINITY_DN20560_c0_g1_i7
	TRINITY_DN20576_c0_g1_i6
	TRINITY_DN20599_c0_g1_i1
	TRINITY_DN206_c0_g1_i28
	TRINITY_DN2060_c0_g1_i1
	TRINITY_DN20678_c0_g1_i2
	TRINITY_DN2068_c0_g2_i1
	TRINITY_DN20688_c3_g1_i1
	TRINITY_DN20726_c0_g2_i4
	TRINITY_DN20746_c0_g1_i6
	TRINITY_DN20771_c0_g1_i1
	TRINITY_DN20776_c0_g2_i1
	TRINITY_DN20790_c0_g1_i1
	TRINITY_DN20799_c0_g1_i4
	TRINITY_DN2091_c0_g1_i11
	TRINITY_DN20932_c0_g1_i12
	TRINITY_DN20950_c0_g1_i10
	TRINITY_DN20986_c0_g1_i1
	TRINITY_DN2100_c0_g1_i12
	TRINITY_DN21001_c1_g1_i1
	TRINITY_DN21021_c0_g1_i5
	TRINITY_DN21036_c0_g1_i1
	TRINITY_DN21046_c0_g1_i1
	TRINITY_DN21047_c0_g1_i5
	TRINITY_DN21051_c0_g2_i1
	TRINITY_DN21055_c0_g2_i1
	TRINITY_DN21079_c0_g1_i2
	TRINITY_DN21091_c0_g1_i1
	TRINITY_DN21091_c2_g1_i1
	TRINITY_DN2116_c0_g1_i9
	TRINITY_DN21166_c0_g1_i1
	TRINITY_DN21199_c1_g1_i1
	TRINITY_DN21201_c0_g1_i1
	TRINITY_DN21223_c0_g1_i1
	TRINITY_DN21235_c0_g2_i1
	TRINITY_DN21266_c0_g1_i7
	TRINITY_DN2127_c0_g2_i3
	TRINITY_DN21278_c0_g2_i1
	TRINITY_DN21280_c0_g2_i2
	TRINITY_DN21284_c0_g1_i10
	TRINITY_DN2129_c0_g1_i6
	TRINITY_DN21341_c0_g1_i2
	TRINITY_DN21358_c0_g1_i6
	TRINITY_DN2138_c0_g1_i19
	TRINITY_DN21380_c0_g1_i5
	TRINITY_DN21394_c0_g1_i8
	TRINITY_DN21408_c0_g1_i1
	TRINITY_DN21413_c0_g1_i12
	TRINITY_DN21423_c0_g1_i5
	TRINITY_DN21423_c1_g1_i6
	TRINITY_DN2145_c0_g1_i3
	TRINITY_DN2148_c0_g1_i2
	TRINITY_DN21505_c0_g3_i1
	TRINITY_DN21514_c0_g1_i1
	TRINITY_DN21543_c0_g1_i5
	TRINITY_DN21622_c0_g3_i4
	TRINITY_DN21626_c0_g1_i8
	TRINITY_DN21647_c0_g1_i4
	TRINITY_DN21673_c0_g1_i1
	TRINITY_DN2172_c0_g2_i5
	TRINITY_DN21720_c0_g1_i6
	TRINITY_DN21744_c0_g1_i1
	TRINITY_DN2175_c0_g1_i1
	TRINITY_DN2177_c5_g1_i7
	TRINITY_DN21864_c0_g1_i2
	TRINITY_DN21890_c0_g1_i16
	TRINITY_DN21891_c0_g1_i9
	TRINITY_DN21922_c0_g1_i8
	TRINITY_DN21986_c1_g1_i3
	TRINITY_DN2199_c0_g1_i10
	TRINITY_DN220_c2_g1_i14
	TRINITY_DN22005_c0_g1_i1
	TRINITY_DN22009_c0_g1_i6
	TRINITY_DN22038_c0_g1_i4
	TRINITY_DN22045_c0_g1_i1
	TRINITY_DN22050_c0_g2_i4
	TRINITY_DN22064_c0_g1_i1
	TRINITY_DN2207_c0_g2_i2
	TRINITY_DN2207_c1_g4_i1
	TRINITY_DN22107_c0_g2_i8
	TRINITY_DN2211_c1_g1_i3
	TRINITY_DN2212_c0_g1_i11
	TRINITY_DN2212_c0_g1_i3
	TRINITY_DN22121_c0_g1_i4
	TRINITY_DN22123_c0_g1_i4
	TRINITY_DN2215_c0_g1_i4
	TRINITY_DN22177_c0_g2_i1
	TRINITY_DN2228_c0_g1_i1
	TRINITY_DN22284_c0_g1_i8
	TRINITY_DN223_c3_g1_i1
	TRINITY_DN22339_c1_g1_i1
	TRINITY_DN2237_c0_g1_i11
	TRINITY_DN2237_c1_g1_i6
	TRINITY_DN22391_c1_g1_i1
	TRINITY_DN22392_c0_g1_i1
	TRINITY_DN2245_c0_g1_i19
	TRINITY_DN2251_c0_g1_i16
	TRINITY_DN22512_c0_g1_i3
	TRINITY_DN2256_c0_g1_i25
	TRINITY_DN22580_c0_g1_i11
	TRINITY_DN22601_c0_g1_i2
	TRINITY_DN22627_c0_g1_i6
	TRINITY_DN22632_c0_g2_i3
	TRINITY_DN22683_c0_g1_i12
	TRINITY_DN22753_c1_g1_i2
	TRINITY_DN22759_c0_g1_i1
	TRINITY_DN22776_c0_g2_i3
	TRINITY_DN2278_c0_g1_i4
	TRINITY_DN22796_c0_g1_i7
	TRINITY_DN22874_c0_g1_i1
	TRINITY_DN22966_c1_g1_i2
	TRINITY_DN22981_c0_g1_i4
	TRINITY_DN23009_c0_g1_i6
	TRINITY_DN2301_c0_g1_i1
	TRINITY_DN23023_c0_g1_i10
	TRINITY_DN23055_c0_g4_i1
	TRINITY_DN23103_c0_g1_i2
	TRINITY_DN23109_c0_g1_i2
	TRINITY_DN23113_c0_g1_i3
	TRINITY_DN2320_c0_g1_i13
	TRINITY_DN23245_c0_g1_i1
	TRINITY_DN2325_c0_g1_i3
	TRINITY_DN23253_c0_g1_i1
	TRINITY_DN23268_c0_g2_i1
	TRINITY_DN23293_c0_g1_i2
	TRINITY_DN233_c0_g1_i11
	TRINITY_DN23374_c0_g1_i12
	TRINITY_DN23431_c0_g2_i1
	TRINITY_DN2344_c0_g1_i6
	TRINITY_DN23471_c0_g1_i1
	TRINITY_DN23507_c0_g1_i1
	TRINITY_DN23507_c0_g2_i5
	TRINITY_DN2351_c0_g1_i13
	TRINITY_DN23554_c0_g1_i9
	TRINITY_DN23628_c0_g2_i3
	TRINITY_DN23632_c0_g1_i1
	TRINITY_DN23659_c0_g1_i4
	TRINITY_DN23660_c0_g1_i2
	TRINITY_DN23695_c0_g1_i1
	TRINITY_DN23714_c0_g2_i5
	TRINITY_DN23761_c0_g1_i1
	TRINITY_DN23763_c0_g1_i1
	TRINITY_DN2378_c0_g2_i1
	TRINITY_DN23784_c0_g1_i2
	TRINITY_DN2379_c0_g1_i1
	TRINITY_DN2384_c1_g1_i2
	TRINITY_DN2385_c0_g1_i19
	TRINITY_DN23865_c0_g1_i5
	TRINITY_DN23879_c0_g1_i8
	TRINITY_DN2390_c0_g2_i1
	TRINITY_DN2391_c1_g1_i4
	TRINITY_DN2392_c0_g1_i2
	TRINITY_DN23937_c0_g1_i2
	TRINITY_DN240_c0_g1_i7
	TRINITY_DN240_c0_g1_i8
	TRINITY_DN24009_c0_g1_i11
	TRINITY_DN24026_c0_g1_i4
	TRINITY_DN24026_c0_g3_i3
	TRINITY_DN24080_c0_g1_i3
	TRINITY_DN241_c0_g2_i6
	TRINITY_DN2411_c0_g1_i13
	TRINITY_DN2412_c0_g1_i10
	TRINITY_DN2412_c0_g1_i6
	TRINITY_DN2412_c0_g1_i8
	TRINITY_DN24169_c0_g2_i3
	TRINITY_DN24242_c0_g1_i1
	TRINITY_DN24246_c0_g1_i2
	TRINITY_DN2429_c0_g1_i16
	TRINITY_DN2429_c0_g1_i34
	TRINITY_DN24295_c1_g1_i11
	TRINITY_DN2436_c0_g1_i4
	TRINITY_DN24370_c0_g1_i14
	TRINITY_DN2445_c0_g1_i4
	TRINITY_DN2449_c0_g1_i4
	TRINITY_DN24491_c1_g1_i2
	TRINITY_DN24500_c0_g1_i10
	TRINITY_DN24500_c1_g2_i1
	TRINITY_DN24508_c0_g1_i3
	TRINITY_DN2451_c0_g1_i1
	TRINITY_DN2452_c0_g2_i11
	TRINITY_DN2453_c0_g1_i14
	TRINITY_DN246_c0_g1_i11
	TRINITY_DN2463_c0_g1_i6
	TRINITY_DN2463_c0_g1_i8
	TRINITY_DN24634_c0_g1_i1
	TRINITY_DN24638_c0_g1_i1
	TRINITY_DN2469_c0_g1_i4
	TRINITY_DN2474_c1_g1_i7
	TRINITY_DN24817_c0_g1_i1
	TRINITY_DN24832_c0_g1_i1
	TRINITY_DN2484_c1_g1_i11
	TRINITY_DN2490_c0_g1_i2
	TRINITY_DN24934_c0_g1_i1
	TRINITY_DN24954_c0_g1_i1
	TRINITY_DN24969_c0_g1_i1
	TRINITY_DN25006_c0_g1_i2
	TRINITY_DN25028_c0_g2_i1
	TRINITY_DN251_c0_g2_i3
	TRINITY_DN25142_c0_g1_i6
	TRINITY_DN25242_c1_g1_i2
	TRINITY_DN2525_c0_g2_i2
	TRINITY_DN25253_c0_g2_i1
	TRINITY_DN2528_c0_g1_i11
	TRINITY_DN25341_c1_g1_i1
	TRINITY_DN25351_c1_g1_i1
	TRINITY_DN25389_c0_g1_i8
	TRINITY_DN2549_c2_g1_i4
	TRINITY_DN2556_c0_g1_i3
	TRINITY_DN2562_c0_g2_i2
	TRINITY_DN25622_c0_g1_i1
	TRINITY_DN25625_c0_g1_i16
	TRINITY_DN25631_c0_g1_i1
	TRINITY_DN2569_c0_g1_i3
	TRINITY_DN25692_c0_g1_i1
	TRINITY_DN2577_c2_g1_i2
	TRINITY_DN25770_c0_g1_i1
	TRINITY_DN2585_c0_g1_i2
	TRINITY_DN2594_c0_g1_i13
	TRINITY_DN2596_c0_g1_i3
	TRINITY_DN2597_c0_g1_i1
	TRINITY_DN2598_c1_g1_i5
	TRINITY_DN2599_c0_g1_i1
	TRINITY_DN2600_c1_g1_i5
	TRINITY_DN26096_c0_g1_i2
	TRINITY_DN261_c0_g3_i1
	TRINITY_DN26171_c0_g1_i28
	TRINITY_DN26180_c1_g1_i2
	TRINITY_DN26190_c0_g1_i1
	TRINITY_DN26211_c1_g1_i3
	TRINITY_DN2627_c0_g1_i6
	TRINITY_DN2628_c4_g1_i17
	TRINITY_DN2632_c0_g1_i6
	TRINITY_DN2634_c1_g2_i1
	TRINITY_DN2638_c0_g2_i1
	TRINITY_DN264_c0_g2_i1
	TRINITY_DN2641_c2_g1_i1
	TRINITY_DN2645_c1_g3_i1
	TRINITY_DN26465_c0_g1_i1
	TRINITY_DN26499_c0_g1_i1
	TRINITY_DN26560_c0_g1_i4
	TRINITY_DN26621_c0_g1_i1
	TRINITY_DN2664_c3_g1_i2
	TRINITY_DN2666_c1_g1_i1
	TRINITY_DN26668_c0_g2_i8
	TRINITY_DN26681_c0_g2_i4
	TRINITY_DN26687_c0_g1_i3
	TRINITY_DN26701_c0_g1_i1
	TRINITY_DN26731_c0_g1_i3
	TRINITY_DN2675_c0_g1_i10
	TRINITY_DN2676_c0_g1_i12
	TRINITY_DN2676_c1_g1_i5
	TRINITY_DN26866_c0_g2_i1
	TRINITY_DN2691_c0_g1_i11
	TRINITY_DN26942_c0_g2_i1
	TRINITY_DN2698_c0_g1_i1
	TRINITY_DN2720_c0_g1_i14
	TRINITY_DN27256_c0_g1_i2
	TRINITY_DN2726_c0_g2_i2
	TRINITY_DN2728_c0_g1_i5
	TRINITY_DN2729_c0_g1_i1
	TRINITY_DN27294_c0_g1_i1
	TRINITY_DN2733_c0_g1_i8
	TRINITY_DN2741_c0_g1_i5
	TRINITY_DN27431_c0_g1_i3
	TRINITY_DN27505_c0_g1_i3
	TRINITY_DN2755_c0_g1_i10
	TRINITY_DN2755_c0_g1_i4
	TRINITY_DN2755_c0_g1_i6
	TRINITY_DN27595_c1_g1_i2
	TRINITY_DN2761_c0_g1_i1
	TRINITY_DN2763_c0_g1_i9
	TRINITY_DN27656_c1_g1_i2
	TRINITY_DN2766_c0_g2_i1
	TRINITY_DN277_c0_g1_i1
	TRINITY_DN27803_c0_g1_i2
	TRINITY_DN27803_c1_g1_i1
	TRINITY_DN2781_c0_g1_i1
	TRINITY_DN27813_c0_g1_i1
	TRINITY_DN2784_c0_g1_i18
	TRINITY_DN27854_c0_g2_i1
	TRINITY_DN2786_c0_g2_i1
	TRINITY_DN2789_c0_g1_i23
	TRINITY_DN2793_c0_g2_i1
	TRINITY_DN27968_c1_g1_i2
	TRINITY_DN2798_c0_g1_i9
	TRINITY_DN2808_c0_g3_i2
	TRINITY_DN2814_c0_g4_i1
	TRINITY_DN28195_c0_g1_i5
	TRINITY_DN282_c1_g1_i5
	TRINITY_DN2820_c0_g1_i3
	TRINITY_DN28202_c0_g1_i1
	TRINITY_DN28223_c0_g1_i1
	TRINITY_DN2823_c0_g2_i5
	TRINITY_DN28260_c0_g1_i1
	TRINITY_DN2828_c0_g1_i6
	TRINITY_DN2829_c0_g1_i4
	TRINITY_DN28381_c0_g1_i1
	TRINITY_DN2842_c0_g1_i1
	TRINITY_DN2843_c1_g2_i3
	TRINITY_DN28461_c0_g1_i2
	TRINITY_DN2847_c0_g1_i2
	TRINITY_DN285_c1_g2_i2
	TRINITY_DN28551_c0_g1_i3
	TRINITY_DN28571_c0_g3_i1
	TRINITY_DN28595_c0_g2_i6
	TRINITY_DN28629_c0_g1_i26
	TRINITY_DN2868_c1_g1_i1
	TRINITY_DN28766_c0_g1_i2
	TRINITY_DN2877_c0_g1_i1
	TRINITY_DN2878_c0_g1_i3
	TRINITY_DN28861_c1_g1_i1
	TRINITY_DN28888_c1_g1_i3
	TRINITY_DN2895_c0_g1_i6
	TRINITY_DN2897_c0_g1_i10
	TRINITY_DN2899_c1_g1_i20
	TRINITY_DN2899_c1_g2_i1
	TRINITY_DN29012_c0_g1_i10
	TRINITY_DN29013_c0_g1_i6
	TRINITY_DN29015_c0_g1_i1
	TRINITY_DN2902_c0_g1_i7
	TRINITY_DN29184_c0_g1_i2
	TRINITY_DN2921_c0_g1_i2
	TRINITY_DN29219_c8_g1_i1
	TRINITY_DN29321_c0_g1_i4
	TRINITY_DN2934_c0_g1_i4
	TRINITY_DN2935_c0_g2_i2
	TRINITY_DN29374_c0_g1_i1
	TRINITY_DN294_c0_g1_i8
	TRINITY_DN29402_c0_g1_i8
	TRINITY_DN2943_c1_g1_i1
	TRINITY_DN2944_c0_g1_i6
	TRINITY_DN29485_c0_g1_i6
	TRINITY_DN29552_c0_g1_i4
	TRINITY_DN298_c0_g1_i11
	TRINITY_DN29872_c0_g1_i2
	TRINITY_DN29872_c0_g2_i2
	TRINITY_DN2989_c0_g1_i1
	TRINITY_DN299_c4_g1_i1
	TRINITY_DN2991_c0_g1_i11
	TRINITY_DN29979_c0_g1_i1
	TRINITY_DN29979_c0_g1_i5
	TRINITY_DN29983_c0_g1_i1
	TRINITY_DN30_c0_g1_i1
	TRINITY_DN3004_c1_g1_i8
	TRINITY_DN30050_c0_g3_i1
	TRINITY_DN3006_c1_g1_i3
	TRINITY_DN3007_c1_g1_i20
	TRINITY_DN301_c0_g1_i1
	TRINITY_DN30115_c0_g1_i8
	TRINITY_DN3026_c0_g1_i13
	TRINITY_DN3028_c3_g1_i4
	TRINITY_DN3031_c0_g1_i11
	TRINITY_DN30375_c0_g5_i2
	TRINITY_DN3042_c0_g2_i2
	TRINITY_DN30489_c0_g2_i2
	TRINITY_DN30500_c0_g1_i19
	TRINITY_DN3054_c0_g1_i2
	TRINITY_DN30558_c0_g1_i1
	TRINITY_DN3057_c0_g1_i25
	TRINITY_DN30739_c0_g1_i2
	TRINITY_DN3075_c0_g1_i1
	TRINITY_DN308_c3_g1_i4
	TRINITY_DN308_c5_g1_i3
	TRINITY_DN30806_c0_g2_i3
	TRINITY_DN30839_c0_g1_i13
	TRINITY_DN3084_c0_g1_i9
	TRINITY_DN3088_c0_g1_i3
	TRINITY_DN3089_c0_g1_i3
	TRINITY_DN3089_c0_g1_i4
	TRINITY_DN3108_c0_g1_i13
	TRINITY_DN31101_c0_g1_i46
	TRINITY_DN31101_c0_g1_i59
	TRINITY_DN31115_c0_g1_i2
	TRINITY_DN3122_c0_g1_i4
	TRINITY_DN31248_c2_g1_i1
	TRINITY_DN3127_c0_g1_i10
	TRINITY_DN31277_c0_g1_i1
	TRINITY_DN31293_c0_g2_i4
	TRINITY_DN313_c0_g1_i2
	TRINITY_DN3135_c0_g2_i2
	TRINITY_DN3147_c0_g1_i2
	TRINITY_DN31490_c1_g2_i1
	TRINITY_DN3152_c0_g2_i12
	TRINITY_DN31547_c0_g1_i2
	TRINITY_DN31621_c0_g1_i1
	TRINITY_DN3163_c1_g1_i3
	TRINITY_DN3163_c2_g2_i4
	TRINITY_DN3168_c2_g1_i2
	TRINITY_DN31768_c0_g1_i1
	TRINITY_DN31779_c0_g1_i1
	TRINITY_DN3179_c0_g1_i16
	TRINITY_DN3181_c0_g2_i3
	TRINITY_DN3184_c0_g1_i4
	TRINITY_DN31887_c0_g1_i1
	TRINITY_DN3190_c0_g2_i1
	TRINITY_DN3198_c5_g1_i10
	TRINITY_DN31999_c0_g1_i4
	TRINITY_DN32010_c1_g1_i1
	TRINITY_DN3204_c0_g2_i1
	TRINITY_DN32111_c0_g1_i10
	TRINITY_DN3215_c0_g1_i6
	TRINITY_DN3220_c2_g1_i1
	TRINITY_DN3222_c0_g1_i1
	TRINITY_DN3229_c0_g2_i4
	TRINITY_DN32321_c0_g1_i3
	TRINITY_DN32322_c0_g1_i2
	TRINITY_DN32340_c0_g3_i2
	TRINITY_DN3236_c0_g1_i13
	TRINITY_DN3241_c0_g1_i11
	TRINITY_DN32414_c0_g1_i9
	TRINITY_DN32436_c0_g1_i4
	TRINITY_DN3248_c0_g1_i6
	TRINITY_DN32484_c0_g1_i1
	TRINITY_DN3249_c0_g2_i4
	TRINITY_DN32509_c0_g2_i1
	TRINITY_DN3257_c5_g1_i1
	TRINITY_DN326_c1_g1_i6
	TRINITY_DN32609_c0_g1_i1
	TRINITY_DN3261_c0_g1_i38
	TRINITY_DN32614_c0_g1_i4
	TRINITY_DN327_c0_g2_i2
	TRINITY_DN32787_c0_g1_i4
	TRINITY_DN328_c0_g1_i1
	TRINITY_DN32824_c0_g1_i17
	TRINITY_DN3284_c0_g1_i18
	TRINITY_DN32869_c0_g1_i1
	TRINITY_DN329_c4_g1_i13
	TRINITY_DN32920_c0_g1_i1
	TRINITY_DN32973_c0_g1_i26
	TRINITY_DN3299_c0_g2_i3
	TRINITY_DN33017_c0_g2_i1
	TRINITY_DN3309_c0_g2_i7
	TRINITY_DN331_c1_g1_i9
	TRINITY_DN33111_c0_g1_i1
	TRINITY_DN33111_c0_g1_i4
	TRINITY_DN33111_c0_g1_i9
	TRINITY_DN3318_c0_g2_i3
	TRINITY_DN3320_c0_g1_i1
	TRINITY_DN33275_c0_g1_i11
	TRINITY_DN33372_c0_g1_i2
	TRINITY_DN3339_c1_g1_i7
	TRINITY_DN3341_c0_g1_i24
	TRINITY_DN3346_c2_g1_i6
	TRINITY_DN335_c0_g1_i10
	TRINITY_DN3350_c0_g2_i4
	TRINITY_DN3351_c0_g1_i3
	TRINITY_DN3358_c0_g2_i3
	TRINITY_DN3363_c0_g1_i3
	TRINITY_DN3368_c0_g1_i6
	TRINITY_DN3369_c0_g2_i3
	TRINITY_DN33705_c0_g1_i1
	TRINITY_DN3375_c0_g2_i3
	TRINITY_DN3377_c1_g2_i1
	TRINITY_DN3380_c0_g1_i13
	TRINITY_DN3387_c0_g1_i1
	TRINITY_DN3390_c0_g1_i1
	TRINITY_DN3390_c0_g1_i11
	TRINITY_DN3391_c0_g2_i1
	TRINITY_DN33960_c0_g1_i1
	TRINITY_DN33967_c0_g1_i16
	TRINITY_DN3422_c0_g1_i3
	TRINITY_DN34244_c0_g1_i1
	TRINITY_DN34245_c0_g2_i2
	TRINITY_DN3425_c0_g1_i12
	TRINITY_DN3428_c0_g1_i1
	TRINITY_DN3433_c0_g1_i1
	TRINITY_DN34399_c0_g2_i1
	TRINITY_DN34401_c0_g1_i3
	TRINITY_DN3448_c0_g1_i2
	TRINITY_DN3453_c1_g2_i1
	TRINITY_DN34564_c0_g2_i1
	TRINITY_DN3469_c0_g1_i1
	TRINITY_DN34756_c0_g2_i2
	TRINITY_DN34787_c0_g1_i5
	TRINITY_DN3483_c0_g1_i1
	TRINITY_DN34887_c0_g1_i1
	TRINITY_DN3497_c0_g2_i2
	TRINITY_DN3507_c0_g1_i6
	TRINITY_DN35185_c0_g1_i2
	TRINITY_DN3524_c0_g1_i5
	TRINITY_DN3525_c0_g1_i5
	TRINITY_DN3528_c0_g1_i5
	TRINITY_DN3530_c0_g1_i19
	TRINITY_DN35314_c0_g1_i3
	TRINITY_DN3536_c0_g1_i3
	TRINITY_DN35396_c0_g1_i1
	TRINITY_DN35407_c0_g1_i1
	TRINITY_DN35423_c0_g1_i6
	TRINITY_DN3548_c0_g1_i7
	TRINITY_DN3553_c0_g1_i2
	TRINITY_DN3559_c0_g1_i10
	TRINITY_DN3559_c0_g1_i3
	TRINITY_DN356_c0_g1_i20
	TRINITY_DN35620_c0_g4_i1
	TRINITY_DN3563_c0_g1_i7
	TRINITY_DN3565_c0_g1_i5
	TRINITY_DN357_c3_g1_i3
	TRINITY_DN3575_c0_g1_i16
	TRINITY_DN3581_c0_g1_i13
	TRINITY_DN35851_c1_g1_i3
	TRINITY_DN3593_c0_g1_i17
	TRINITY_DN36002_c0_g1_i1
	TRINITY_DN36048_c0_g1_i4
	TRINITY_DN36049_c0_g1_i1
	TRINITY_DN3612_c0_g1_i1
	TRINITY_DN36163_c0_g1_i1
	TRINITY_DN36165_c0_g1_i3
	TRINITY_DN36205_c0_g4_i1
	TRINITY_DN36227_c0_g1_i5
	TRINITY_DN36259_c0_g1_i11
	TRINITY_DN3627_c0_g4_i1
	TRINITY_DN3628_c1_g1_i7
	TRINITY_DN3628_c5_g2_i2
	TRINITY_DN36365_c1_g1_i1
	TRINITY_DN3637_c0_g1_i2
	TRINITY_DN3638_c0_g1_i11
	TRINITY_DN36439_c0_g1_i1
	TRINITY_DN36478_c4_g1_i1
	TRINITY_DN3648_c0_g2_i1
	TRINITY_DN36499_c1_g2_i6
	TRINITY_DN3654_c0_g3_i1
	TRINITY_DN36581_c0_g1_i2
	TRINITY_DN3659_c0_g1_i17
	TRINITY_DN3664_c2_g1_i2
	TRINITY_DN3673_c0_g1_i18
	TRINITY_DN36784_c0_g1_i3
	TRINITY_DN36789_c0_g2_i9
	TRINITY_DN3684_c0_g1_i3
	TRINITY_DN36892_c0_g1_i4
	TRINITY_DN3690_c0_g1_i3
	TRINITY_DN3697_c0_g1_i11
	TRINITY_DN36979_c0_g2_i2
	TRINITY_DN36984_c0_g1_i1
	TRINITY_DN37003_c0_g1_i1
	TRINITY_DN37006_c1_g1_i3
	TRINITY_DN3703_c0_g1_i16
	TRINITY_DN3713_c0_g1_i7
	TRINITY_DN37146_c0_g2_i2
	TRINITY_DN37158_c0_g1_i1
	TRINITY_DN3722_c1_g1_i2
	TRINITY_DN3726_c0_g1_i11
	TRINITY_DN373_c4_g1_i1
	TRINITY_DN3734_c0_g1_i10
	TRINITY_DN3739_c0_g1_i6
	TRINITY_DN3744_c0_g2_i3
	TRINITY_DN3748_c0_g1_i6
	TRINITY_DN3748_c1_g1_i1
	TRINITY_DN3749_c0_g2_i10
	TRINITY_DN3752_c0_g1_i10
	TRINITY_DN3755_c0_g1_i3
	TRINITY_DN3759_c1_g1_i7
	TRINITY_DN3760_c0_g2_i5
	TRINITY_DN3761_c1_g2_i1
	TRINITY_DN37741_c0_g2_i2
	TRINITY_DN3778_c1_g1_i2
	TRINITY_DN3788_c0_g1_i2
	TRINITY_DN3789_c0_g1_i12
	TRINITY_DN37927_c0_g1_i1
	TRINITY_DN3811_c0_g1_i8
	TRINITY_DN38161_c0_g1_i7
	TRINITY_DN3818_c0_g1_i2
	TRINITY_DN3823_c0_g1_i25
	TRINITY_DN3833_c3_g1_i17
	TRINITY_DN3834_c0_g1_i44
	TRINITY_DN3847_c0_g1_i1
	TRINITY_DN3848_c0_g1_i3
	TRINITY_DN3854_c0_g1_i3
	TRINITY_DN3857_c0_g1_i4
	TRINITY_DN38596_c1_g1_i12
	TRINITY_DN3860_c1_g1_i4
	TRINITY_DN3865_c0_g1_i7
	TRINITY_DN38661_c0_g1_i4
	TRINITY_DN38772_c0_g2_i5
	TRINITY_DN3878_c0_g1_i1
	TRINITY_DN3900_c0_g1_i2
	TRINITY_DN3907_c0_g1_i2
	TRINITY_DN39076_c0_g1_i2
	TRINITY_DN3910_c0_g1_i1
	TRINITY_DN3919_c0_g1_i1
	TRINITY_DN392_c0_g2_i2
	TRINITY_DN39202_c0_g1_i4
	TRINITY_DN3924_c0_g1_i3
	TRINITY_DN39240_c0_g3_i1
	TRINITY_DN3929_c0_g1_i1
	TRINITY_DN393_c0_g2_i2
	TRINITY_DN39325_c0_g1_i1
	TRINITY_DN3933_c0_g1_i7
	TRINITY_DN3939_c0_g2_i1
	TRINITY_DN3945_c0_g1_i1
	TRINITY_DN3961_c0_g1_i1
	TRINITY_DN39647_c0_g1_i4
	TRINITY_DN3980_c0_g1_i10
	TRINITY_DN3984_c0_g3_i1
	TRINITY_DN40143_c0_g1_i1
	TRINITY_DN4032_c2_g1_i1
	TRINITY_DN404_c0_g1_i6
	TRINITY_DN4040_c0_g2_i2
	TRINITY_DN40429_c0_g2_i7
	TRINITY_DN4057_c0_g1_i2
	TRINITY_DN4058_c0_g1_i4
	TRINITY_DN4062_c0_g1_i1
	TRINITY_DN4063_c0_g1_i2
	TRINITY_DN4089_c0_g1_i5
	TRINITY_DN4093_c0_g1_i10
	TRINITY_DN4101_c0_g1_i2
	TRINITY_DN41032_c0_g2_i2
	TRINITY_DN41038_c0_g1_i1
	TRINITY_DN4107_c2_g1_i1
	TRINITY_DN4108_c0_g1_i2
	TRINITY_DN4108_c1_g1_i4
	TRINITY_DN4124_c0_g1_i1
	TRINITY_DN41358_c0_g1_i1
	TRINITY_DN4138_c0_g1_i5
	TRINITY_DN4159_c0_g1_i1
	TRINITY_DN416_c0_g3_i1
	TRINITY_DN4164_c0_g1_i9
	TRINITY_DN419_c0_g3_i1
	TRINITY_DN4190_c0_g1_i6
	TRINITY_DN4192_c0_g1_i6
	TRINITY_DN4200_c0_g1_i9
	TRINITY_DN4205_c0_g1_i6
	TRINITY_DN42077_c0_g2_i1
	TRINITY_DN421_c3_g1_i2
	TRINITY_DN42155_c0_g1_i3
	TRINITY_DN4220_c0_g1_i10
	TRINITY_DN4227_c0_g2_i1
	TRINITY_DN42330_c0_g1_i6
	TRINITY_DN4239_c0_g1_i7
	TRINITY_DN4254_c1_g1_i1
	TRINITY_DN42560_c0_g1_i3
	TRINITY_DN427_c0_g1_i1
	TRINITY_DN4273_c0_g1_i4
	TRINITY_DN4275_c0_g1_i2
	TRINITY_DN4284_c0_g3_i2
	TRINITY_DN4285_c0_g1_i20
	TRINITY_DN4287_c0_g1_i13
	TRINITY_DN42872_c0_g1_i8
	TRINITY_DN42880_c0_g1_i9
	TRINITY_DN42911_c0_g1_i1
	TRINITY_DN43_c0_g1_i1
	TRINITY_DN4302_c0_g1_i1
	TRINITY_DN43045_c0_g1_i2
	TRINITY_DN43061_c0_g1_i5
	TRINITY_DN4314_c0_g1_i10
	TRINITY_DN4326_c0_g1_i3
	TRINITY_DN43275_c0_g1_i1
	TRINITY_DN43324_c0_g1_i5
	TRINITY_DN435_c0_g1_i18
	TRINITY_DN4352_c0_g1_i6
	TRINITY_DN4355_c2_g2_i3
	TRINITY_DN43573_c0_g1_i2
	TRINITY_DN43700_c0_g1_i1
	TRINITY_DN4373_c1_g1_i4
	TRINITY_DN43741_c0_g1_i1
	TRINITY_DN4376_c0_g1_i6
	TRINITY_DN438_c1_g1_i12
	TRINITY_DN438_c1_g1_i20
	TRINITY_DN4384_c0_g2_i3
	TRINITY_DN4385_c0_g1_i6
	TRINITY_DN4386_c0_g1_i4
	TRINITY_DN4386_c2_g2_i1
	TRINITY_DN4395_c0_g1_i1
	TRINITY_DN43952_c0_g1_i9
	TRINITY_DN4402_c0_g1_i5
	TRINITY_DN4402_c1_g1_i1
	TRINITY_DN4402_c2_g1_i2
	TRINITY_DN4407_c0_g1_i12
	TRINITY_DN441_c0_g1_i13
	TRINITY_DN4413_c8_g1_i1
	TRINITY_DN4440_c1_g2_i1
	TRINITY_DN4442_c0_g2_i4
	TRINITY_DN4450_c0_g1_i11
	TRINITY_DN44532_c0_g1_i3
	TRINITY_DN44559_c0_g1_i2
	TRINITY_DN44648_c0_g1_i1
	TRINITY_DN4465_c0_g1_i4
	TRINITY_DN4471_c0_g1_i19
	TRINITY_DN4473_c0_g1_i5
	TRINITY_DN448_c0_g1_i24
	TRINITY_DN4480_c0_g1_i5
	TRINITY_DN44905_c1_g1_i1
	TRINITY_DN4491_c3_g1_i2
	TRINITY_DN4495_c0_g1_i6
	TRINITY_DN4499_c0_g1_i2
	TRINITY_DN4501_c0_g1_i8
	TRINITY_DN4502_c2_g1_i2
	TRINITY_DN4510_c0_g1_i14
	TRINITY_DN4527_c1_g1_i13
	TRINITY_DN453_c3_g1_i1
	TRINITY_DN4535_c0_g1_i6
	TRINITY_DN45370_c0_g1_i2
	TRINITY_DN4543_c0_g1_i4
	TRINITY_DN4565_c0_g2_i1
	TRINITY_DN4566_c3_g2_i1
	TRINITY_DN4569_c0_g1_i4
	TRINITY_DN457_c0_g1_i3
	TRINITY_DN4584_c0_g2_i5
	TRINITY_DN45848_c0_g1_i4
	TRINITY_DN4589_c0_g1_i2
	TRINITY_DN45908_c0_g3_i5
	TRINITY_DN4593_c0_g1_i5
	TRINITY_DN4594_c0_g1_i10
	TRINITY_DN4602_c2_g1_i1
	TRINITY_DN4604_c0_g1_i7
	TRINITY_DN4608_c2_g1_i1
	TRINITY_DN4624_c0_g2_i9
	TRINITY_DN46277_c0_g1_i5
	TRINITY_DN463_c0_g1_i11
	TRINITY_DN46336_c0_g1_i1
	TRINITY_DN4636_c0_g1_i2
	TRINITY_DN4649_c0_g1_i3
	TRINITY_DN46544_c0_g1_i1
	TRINITY_DN4655_c0_g1_i3
	TRINITY_DN4662_c0_g2_i9
	TRINITY_DN4668_c0_g1_i8
	TRINITY_DN4671_c0_g3_i1
	TRINITY_DN4672_c0_g1_i4
	TRINITY_DN4699_c1_g1_i7
	TRINITY_DN470_c4_g1_i2
	TRINITY_DN4706_c0_g1_i10
	TRINITY_DN471_c0_g1_i1
	TRINITY_DN4711_c2_g1_i2
	TRINITY_DN4714_c2_g1_i3
	TRINITY_DN47147_c1_g1_i2
	TRINITY_DN4717_c0_g1_i3
	TRINITY_DN4717_c0_g2_i3
	TRINITY_DN4723_c0_g2_i1
	TRINITY_DN47275_c0_g1_i2
	TRINITY_DN47382_c0_g1_i1
	TRINITY_DN4753_c0_g1_i50
	TRINITY_DN4760_c0_g1_i15
	TRINITY_DN4768_c0_g1_i5
	TRINITY_DN4779_c0_g1_i11
	TRINITY_DN4782_c0_g1_i7
	TRINITY_DN4785_c0_g1_i5
	TRINITY_DN4787_c0_g1_i6
	TRINITY_DN4833_c0_g1_i5
	TRINITY_DN4838_c0_g1_i3
	TRINITY_DN484_c0_g2_i1
	TRINITY_DN4840_c0_g1_i4
	TRINITY_DN4854_c0_g1_i4
	TRINITY_DN488_c1_g1_i8
	TRINITY_DN4889_c0_g1_i6
	TRINITY_DN4890_c0_g2_i3
	TRINITY_DN4898_c0_g1_i1
	TRINITY_DN4902_c0_g1_i7
	TRINITY_DN4905_c0_g1_i6
	TRINITY_DN4910_c0_g1_i1
	TRINITY_DN492_c0_g1_i1
	TRINITY_DN49273_c0_g2_i1
	TRINITY_DN49311_c0_g1_i5
	TRINITY_DN4935_c0_g1_i14
	TRINITY_DN4936_c0_g1_i3
	TRINITY_DN4936_c0_g1_i5
	TRINITY_DN4954_c0_g1_i2
	TRINITY_DN49615_c0_g1_i12
	TRINITY_DN497_c0_g1_i2
	TRINITY_DN49713_c0_g1_i4
	TRINITY_DN49748_c0_g1_i1
	TRINITY_DN4977_c0_g1_i4
	TRINITY_DN4978_c0_g1_i1
	TRINITY_DN4986_c0_g1_i10
	TRINITY_DN4989_c0_g1_i4
	TRINITY_DN49967_c1_g2_i1
	TRINITY_DN4998_c0_g1_i9
	TRINITY_DN5001_c0_g1_i17
	TRINITY_DN50073_c0_g1_i3
	TRINITY_DN50170_c0_g1_i4
	TRINITY_DN5021_c0_g1_i16
	TRINITY_DN5034_c0_g1_i32
	TRINITY_DN5056_c0_g1_i10
	TRINITY_DN5070_c0_g1_i4
	TRINITY_DN5072_c0_g1_i3
	TRINITY_DN508_c0_g1_i14
	TRINITY_DN5083_c0_g1_i7
	TRINITY_DN5093_c0_g1_i4
	TRINITY_DN5101_c0_g1_i13
	TRINITY_DN5110_c0_g1_i2
	TRINITY_DN5114_c0_g1_i3
	TRINITY_DN5116_c4_g1_i3
	TRINITY_DN51313_c0_g1_i3
	TRINITY_DN51353_c0_g2_i1
	TRINITY_DN5138_c0_g1_i6
	TRINITY_DN515_c0_g3_i1
	TRINITY_DN5157_c1_g1_i5
	TRINITY_DN5157_c1_g1_i7
	TRINITY_DN5169_c0_g1_i1
	TRINITY_DN5174_c0_g2_i5
	TRINITY_DN5178_c0_g1_i4
	TRINITY_DN519_c0_g1_i1
	TRINITY_DN5191_c1_g1_i2
	TRINITY_DN5194_c1_g1_i3
	TRINITY_DN5197_c0_g1_i2
	TRINITY_DN5209_c0_g1_i1
	TRINITY_DN5216_c1_g1_i12
	TRINITY_DN5224_c0_g1_i30
	TRINITY_DN5226_c0_g1_i1
	TRINITY_DN52272_c0_g1_i5
	TRINITY_DN5229_c0_g1_i11
	TRINITY_DN52335_c1_g1_i1
	TRINITY_DN5251_c4_g1_i1
	TRINITY_DN5261_c0_g1_i14
	TRINITY_DN5261_c0_g1_i8
	TRINITY_DN5267_c0_g2_i2
	TRINITY_DN5273_c0_g1_i9
	TRINITY_DN5275_c0_g2_i1
	TRINITY_DN5279_c0_g2_i8
	TRINITY_DN5281_c0_g2_i2
	TRINITY_DN5289_c0_g1_i2
	TRINITY_DN5294_c0_g2_i1
	TRINITY_DN5299_c0_g1_i1
	TRINITY_DN53_c1_g1_i1
	TRINITY_DN53_c1_g1_i3
	TRINITY_DN5317_c0_g1_i12
	TRINITY_DN5318_c0_g1_i6
	TRINITY_DN5325_c0_g1_i6
	TRINITY_DN5331_c0_g1_i18
	TRINITY_DN5349_c0_g1_i2
	TRINITY_DN5349_c2_g1_i1
	TRINITY_DN53500_c1_g1_i1
	TRINITY_DN5358_c0_g1_i1
	TRINITY_DN5362_c0_g1_i5
	TRINITY_DN5377_c0_g1_i4
	TRINITY_DN5391_c0_g1_i28
	TRINITY_DN540_c0_g1_i16
	TRINITY_DN540_c0_g1_i25
	TRINITY_DN5414_c0_g1_i3
	TRINITY_DN54269_c0_g2_i7
	TRINITY_DN5451_c0_g1_i17
	TRINITY_DN5463_c0_g1_i1
	TRINITY_DN5463_c0_g1_i4
	TRINITY_DN5467_c0_g1_i23
	TRINITY_DN5476_c0_g1_i1
	TRINITY_DN5477_c0_g1_i4
	TRINITY_DN5488_c0_g1_i5
	TRINITY_DN549_c0_g2_i1
	TRINITY_DN549_c4_g1_i4
	TRINITY_DN5506_c0_g2_i3
	TRINITY_DN5513_c0_g1_i11
	TRINITY_DN5521_c0_g1_i3
	TRINITY_DN5540_c0_g1_i5
	TRINITY_DN555_c0_g3_i1
	TRINITY_DN5551_c0_g1_i6
	TRINITY_DN5556_c0_g2_i5
	TRINITY_DN5562_c0_g3_i2
	TRINITY_DN5565_c0_g1_i1
	TRINITY_DN5573_c0_g1_i1
	TRINITY_DN5583_c0_g2_i2
	TRINITY_DN55869_c0_g1_i1
	TRINITY_DN5589_c0_g3_i2
	TRINITY_DN5592_c1_g1_i11
	TRINITY_DN5597_c0_g1_i4
	TRINITY_DN5601_c1_g1_i2
	TRINITY_DN5611_c0_g2_i2
	TRINITY_DN56130_c0_g1_i1
	TRINITY_DN5621_c0_g2_i1
	TRINITY_DN56309_c0_g1_i1
	TRINITY_DN5635_c0_g1_i5
	TRINITY_DN5638_c0_g2_i3
	TRINITY_DN5657_c1_g1_i4
	TRINITY_DN5667_c3_g1_i4
	TRINITY_DN5667_c3_g2_i1
	TRINITY_DN5673_c0_g1_i4
	TRINITY_DN5678_c0_g1_i11
	TRINITY_DN56789_c0_g1_i1
	TRINITY_DN568_c1_g1_i15
	TRINITY_DN5690_c0_g2_i1
	TRINITY_DN5705_c0_g1_i1
	TRINITY_DN57100_c0_g1_i1
	TRINITY_DN5724_c0_g1_i2
	TRINITY_DN5727_c0_g1_i1
	TRINITY_DN5736_c3_g1_i1
	TRINITY_DN575_c0_g1_i3
	TRINITY_DN5757_c0_g1_i3
	TRINITY_DN5779_c1_g1_i2
	TRINITY_DN5806_c0_g1_i22
	TRINITY_DN5808_c0_g1_i13
	TRINITY_DN5816_c0_g1_i2
	TRINITY_DN5819_c0_g1_i13
	TRINITY_DN582_c0_g1_i2
	TRINITY_DN5825_c1_g1_i5
	TRINITY_DN58258_c0_g2_i3
	TRINITY_DN5831_c0_g2_i3
	TRINITY_DN5834_c0_g1_i3
	TRINITY_DN5839_c3_g1_i1
	TRINITY_DN58535_c0_g1_i1
	TRINITY_DN586_c0_g1_i14
	TRINITY_DN5862_c0_g1_i2
	TRINITY_DN58676_c0_g1_i1
	TRINITY_DN5868_c0_g2_i1
	TRINITY_DN5886_c0_g1_i11
	TRINITY_DN5891_c0_g1_i23
	TRINITY_DN5891_c0_g2_i2
	TRINITY_DN5895_c0_g1_i13
	TRINITY_DN5899_c0_g1_i6
	TRINITY_DN59016_c0_g1_i1
	TRINITY_DN5903_c0_g1_i15
	TRINITY_DN5924_c0_g1_i2
	TRINITY_DN5933_c0_g1_i14
	TRINITY_DN5933_c0_g1_i3
	TRINITY_DN5937_c0_g1_i3
	TRINITY_DN5941_c0_g1_i1
	TRINITY_DN5944_c0_g2_i3
	TRINITY_DN5949_c0_g1_i18
	TRINITY_DN595_c0_g1_i1
	TRINITY_DN5956_c0_g1_i4
	TRINITY_DN5969_c0_g2_i1
	TRINITY_DN5986_c0_g1_i3
	TRINITY_DN5993_c1_g1_i6
	TRINITY_DN6003_c0_g1_i24
	TRINITY_DN6004_c0_g1_i4
	TRINITY_DN6029_c0_g1_i2
	TRINITY_DN6042_c0_g1_i9
	TRINITY_DN6051_c0_g2_i1
	TRINITY_DN6058_c1_g1_i2
	TRINITY_DN6072_c0_g1_i23
	TRINITY_DN6078_c1_g1_i8
	TRINITY_DN6088_c0_g1_i2
	TRINITY_DN609_c0_g1_i24
	TRINITY_DN6117_c2_g1_i4
	TRINITY_DN6121_c0_g2_i2
	TRINITY_DN6134_c0_g2_i1
	TRINITY_DN6139_c2_g1_i25
	TRINITY_DN6139_c2_g1_i32
	TRINITY_DN6142_c0_g1_i7
	TRINITY_DN6144_c0_g1_i1
	TRINITY_DN616_c0_g1_i2
	TRINITY_DN616_c0_g1_i4
	TRINITY_DN6168_c1_g1_i1
[truncated: 416 more rows]

## Sheet: Up_L_LvsCD
List of DE transcripts that are up-regulated in L compared to CD and belong to the two optimal clusters identified through k-means analysis.
Cluster 1	Cluster 2
TRINITY_DN11071_c0_g1_i1	TRINITY_DN0_c0_g2_i1
TRINITY_DN1114_c2_g1_i8	TRINITY_DN0_c4_g1_i12
TRINITY_DN11783_c0_g2_i1	TRINITY_DN1_c10_g1_i5
TRINITY_DN13562_c0_g1_i2	TRINITY_DN10_c5_g1_i7
TRINITY_DN1360_c3_g1_i7	TRINITY_DN1000_c0_g1_i17
TRINITY_DN15255_c0_g3_i2	TRINITY_DN10002_c0_g1_i16
TRINITY_DN1747_c2_g1_i6	TRINITY_DN10002_c0_g1_i17
TRINITY_DN20249_c0_g1_i4	TRINITY_DN10022_c0_g1_i1
TRINITY_DN2399_c0_g1_i47	TRINITY_DN10026_c0_g2_i14
TRINITY_DN2865_c0_g2_i2	TRINITY_DN10028_c2_g1_i1
TRINITY_DN371_c3_g1_i7	TRINITY_DN10031_c0_g1_i1
TRINITY_DN6180_c0_g1_i4	TRINITY_DN10031_c0_g1_i8
	TRINITY_DN10051_c0_g1_i10
	TRINITY_DN10062_c0_g1_i3
	TRINITY_DN10075_c0_g1_i3
	TRINITY_DN10075_c0_g1_i9
	TRINITY_DN10083_c0_g1_i4
	TRINITY_DN10083_c0_g2_i2
	TRINITY_DN10089_c0_g1_i2
	TRINITY_DN10097_c0_g1_i1
	TRINITY_DN10098_c0_g1_i4
	TRINITY_DN10107_c0_g1_i1
	TRINITY_DN10110_c0_g2_i1
	TRINITY_DN10110_c0_g2_i3
	TRINITY_DN10110_c0_g2_i4
	TRINITY_DN10110_c0_g2_i5
	TRINITY_DN10111_c0_g1_i9
	TRINITY_DN10112_c0_g1_i5
	TRINITY_DN10118_c0_g3_i2
	TRINITY_DN1012_c0_g1_i12
	TRINITY_DN10120_c0_g2_i8
	TRINITY_DN101259_c0_g1_i2
	TRINITY_DN10138_c0_g1_i10
	TRINITY_DN10138_c0_g1_i6
	TRINITY_DN10146_c0_g1_i11
	TRINITY_DN10182_c0_g1_i4
	TRINITY_DN1019_c0_g1_i2
	TRINITY_DN1019_c0_g1_i5
	TRINITY_DN102_c3_g2_i3
	TRINITY_DN1021_c0_g1_i18
	TRINITY_DN10264_c0_g1_i49
	TRINITY_DN10272_c0_g2_i2
	TRINITY_DN10273_c0_g1_i6
	TRINITY_DN10279_c0_g1_i5
	TRINITY_DN1029_c0_g1_i3
	TRINITY_DN10315_c0_g1_i29
	TRINITY_DN10332_c0_g1_i1
	TRINITY_DN1034_c0_g1_i1
	TRINITY_DN10341_c0_g2_i2
	TRINITY_DN10344_c0_g1_i12
	TRINITY_DN10344_c0_g1_i9
	TRINITY_DN10354_c0_g1_i1
	TRINITY_DN10363_c0_g1_i9
	TRINITY_DN10376_c0_g2_i2
	TRINITY_DN10378_c0_g1_i3
	TRINITY_DN10378_c1_g1_i12
	TRINITY_DN10378_c1_g1_i3
	TRINITY_DN10390_c0_g1_i173
	TRINITY_DN10398_c1_g1_i10
	TRINITY_DN10398_c1_g1_i3
	TRINITY_DN1042_c0_g1_i12
	TRINITY_DN1047_c0_g2_i2
	TRINITY_DN1048_c1_g1_i2
	TRINITY_DN10505_c0_g1_i2
	TRINITY_DN10505_c0_g1_i9
	TRINITY_DN10508_c0_g1_i5
	TRINITY_DN10525_c0_g1_i10
	TRINITY_DN10525_c0_g1_i20
	TRINITY_DN10525_c0_g1_i22
	TRINITY_DN10534_c1_g1_i1
	TRINITY_DN10542_c0_g1_i2
	TRINITY_DN10542_c0_g1_i6
	TRINITY_DN10561_c0_g1_i9
	TRINITY_DN10575_c0_g2_i2
	TRINITY_DN10577_c1_g1_i13
	TRINITY_DN10590_c0_g1_i3
	TRINITY_DN10615_c0_g1_i10
	TRINITY_DN10615_c0_g1_i11
	TRINITY_DN10615_c0_g1_i18
	TRINITY_DN10623_c0_g1_i3
	TRINITY_DN10628_c0_g1_i6
	TRINITY_DN10632_c0_g1_i8
	TRINITY_DN106424_c0_g1_i2
	TRINITY_DN10653_c0_g1_i17
	TRINITY_DN10664_c0_g1_i10
	TRINITY_DN10664_c0_g1_i12
	TRINITY_DN10674_c0_g1_i1
	TRINITY_DN10674_c0_g1_i3
	TRINITY_DN10727_c0_g1_i1
	TRINITY_DN10727_c0_g1_i2
	TRINITY_DN10749_c0_g2_i1
	TRINITY_DN10750_c0_g1_i3
	TRINITY_DN10753_c0_g1_i26
	TRINITY_DN10760_c0_g1_i45
	TRINITY_DN10778_c0_g1_i18
	TRINITY_DN10784_c0_g1_i1
	TRINITY_DN10784_c0_g1_i5
	TRINITY_DN10787_c0_g1_i1
	TRINITY_DN10787_c0_g1_i7
	TRINITY_DN10787_c0_g1_i8
	TRINITY_DN10793_c0_g1_i4
	TRINITY_DN10802_c0_g2_i2
	TRINITY_DN10803_c0_g2_i1
	TRINITY_DN10809_c1_g1_i15
	TRINITY_DN10811_c1_g2_i3
	TRINITY_DN10829_c0_g1_i8
	TRINITY_DN1083_c0_g1_i1
	TRINITY_DN1083_c0_g1_i4
	TRINITY_DN1083_c0_g1_i7
	TRINITY_DN10830_c0_g1_i1
	TRINITY_DN10841_c0_g1_i1
	TRINITY_DN10862_c1_g1_i8
	TRINITY_DN10876_c0_g2_i1
	TRINITY_DN10884_c1_g1_i1
	TRINITY_DN108877_c0_g1_i1
	TRINITY_DN10888_c0_g1_i1
	TRINITY_DN10890_c0_g1_i22
	TRINITY_DN10892_c0_g1_i3
	TRINITY_DN109_c1_g1_i1
	TRINITY_DN10905_c0_g1_i3
	TRINITY_DN1093_c1_g1_i6
	TRINITY_DN10930_c0_g1_i12
	TRINITY_DN10945_c0_g1_i15
	TRINITY_DN10947_c0_g1_i10
	TRINITY_DN10947_c0_g1_i5
	TRINITY_DN10956_c0_g1_i15
	TRINITY_DN10959_c0_g1_i14
	TRINITY_DN1096_c0_g1_i7
	TRINITY_DN10968_c0_g1_i3
	TRINITY_DN10981_c0_g1_i14
	TRINITY_DN10983_c0_g1_i2
	TRINITY_DN10983_c0_g1_i5
	TRINITY_DN10993_c1_g1_i1
	TRINITY_DN11001_c0_g1_i17
	TRINITY_DN11010_c0_g1_i34
	TRINITY_DN11013_c0_g1_i24
	TRINITY_DN11023_c0_g1_i6
	TRINITY_DN1105_c0_g1_i2
	TRINITY_DN1105_c1_g1_i1
	TRINITY_DN1105_c2_g1_i2
	TRINITY_DN11061_c0_g1_i7
	TRINITY_DN1107_c1_g1_i7
	TRINITY_DN1107_c1_g1_i8
	TRINITY_DN11071_c0_g2_i12
	TRINITY_DN11075_c0_g1_i2
	TRINITY_DN11080_c0_g1_i2
	TRINITY_DN11082_c1_g1_i14
	TRINITY_DN11088_c0_g1_i2
	TRINITY_DN11092_c0_g2_i1
	TRINITY_DN111_c0_g1_i8
	TRINITY_DN11101_c0_g1_i3
	TRINITY_DN11113_c0_g1_i1
	TRINITY_DN11114_c0_g2_i1
	TRINITY_DN11127_c0_g1_i4
	TRINITY_DN11127_c0_g1_i6
	TRINITY_DN11129_c0_g1_i39
	TRINITY_DN11129_c0_g1_i5
	TRINITY_DN1113_c0_g1_i12
	TRINITY_DN11132_c0_g1_i3
	TRINITY_DN1114_c0_g1_i4
	TRINITY_DN1114_c2_g1_i6
	TRINITY_DN11150_c0_g1_i19
	TRINITY_DN11165_c0_g1_i1
	TRINITY_DN11193_c0_g1_i3
	TRINITY_DN112_c0_g1_i3
	TRINITY_DN112_c0_g1_i4
	TRINITY_DN11208_c0_g3_i1
	TRINITY_DN1122_c0_g1_i21
	TRINITY_DN1122_c0_g1_i8
	TRINITY_DN1123_c0_g1_i8
	TRINITY_DN11230_c0_g1_i19
	TRINITY_DN11241_c0_g2_i4
	TRINITY_DN11247_c1_g2_i3
	TRINITY_DN11258_c0_g1_i9
	TRINITY_DN11266_c0_g1_i13
	TRINITY_DN11295_c0_g1_i3
	TRINITY_DN11295_c0_g1_i4
	TRINITY_DN113_c0_g1_i32
	TRINITY_DN11304_c0_g2_i1
	TRINITY_DN11310_c0_g2_i1
	TRINITY_DN11342_c0_g1_i7
	TRINITY_DN11363_c0_g1_i12
	TRINITY_DN1137_c1_g1_i2
	TRINITY_DN11378_c0_g1_i8
	TRINITY_DN11379_c0_g1_i11
	TRINITY_DN11379_c0_g1_i5
	TRINITY_DN1139_c0_g1_i18
	TRINITY_DN114_c0_g1_i2
	TRINITY_DN11442_c0_g1_i2
	TRINITY_DN11445_c0_g1_i19
	TRINITY_DN11474_c0_g1_i13
	TRINITY_DN11482_c0_g1_i1
	TRINITY_DN11482_c0_g2_i1
	TRINITY_DN11502_c0_g1_i10
	TRINITY_DN11514_c0_g1_i6
	TRINITY_DN11515_c0_g1_i1
	TRINITY_DN11527_c0_g1_i1
	TRINITY_DN11544_c0_g2_i2
	TRINITY_DN11546_c1_g1_i1
	TRINITY_DN11546_c1_g1_i6
	TRINITY_DN11549_c0_g1_i1
	TRINITY_DN1156_c0_g1_i1
	TRINITY_DN1156_c0_g1_i5
	TRINITY_DN11560_c0_g1_i14
	TRINITY_DN11589_c0_g1_i2
	TRINITY_DN11590_c1_g1_i1
	TRINITY_DN11593_c0_g1_i2
	TRINITY_DN11629_c0_g1_i4
	TRINITY_DN11636_c0_g2_i4
	TRINITY_DN11643_c1_g1_i3
	TRINITY_DN1165_c0_g1_i2
	TRINITY_DN11664_c0_g1_i12
	TRINITY_DN11664_c0_g1_i2
	TRINITY_DN11664_c0_g1_i3
	TRINITY_DN11668_c0_g1_i5
	TRINITY_DN11676_c0_g1_i3
	TRINITY_DN1168_c0_g1_i7
	TRINITY_DN11697_c0_g1_i4
	TRINITY_DN11703_c0_g1_i15
	TRINITY_DN11708_c0_g1_i6
	TRINITY_DN11730_c0_g2_i1
	TRINITY_DN11742_c0_g2_i2
	TRINITY_DN11765_c0_g1_i12
	TRINITY_DN11765_c0_g1_i2
	TRINITY_DN11777_c0_g1_i6
	TRINITY_DN11780_c0_g2_i6
	TRINITY_DN11788_c1_g2_i2
	TRINITY_DN118_c0_g1_i1
	TRINITY_DN11818_c0_g1_i10
	TRINITY_DN11823_c1_g1_i1
	TRINITY_DN11833_c0_g1_i3
	TRINITY_DN11850_c0_g1_i4
	TRINITY_DN11865_c0_g1_i1
	TRINITY_DN11867_c0_g2_i9
	TRINITY_DN11868_c1_g1_i1
	TRINITY_DN11878_c0_g1_i11
	TRINITY_DN11890_c0_g1_i4
	TRINITY_DN11890_c0_g1_i6
	TRINITY_DN11897_c0_g1_i1
	TRINITY_DN11897_c0_g1_i9
	TRINITY_DN11912_c0_g1_i2
	TRINITY_DN11912_c0_g1_i3
	TRINITY_DN11912_c2_g1_i4
	TRINITY_DN11912_c2_g1_i5
	TRINITY_DN11916_c0_g1_i1
	TRINITY_DN11916_c0_g1_i12
	TRINITY_DN11948_c0_g1_i6
	TRINITY_DN11958_c0_g1_i6
	TRINITY_DN11958_c0_g1_i9
	TRINITY_DN11969_c0_g1_i3
	TRINITY_DN11969_c0_g2_i2
	TRINITY_DN1197_c1_g2_i1
	TRINITY_DN11977_c0_g1_i8
	TRINITY_DN12015_c0_g1_i16
	TRINITY_DN12017_c0_g1_i2
	TRINITY_DN1202_c1_g2_i6
	TRINITY_DN12022_c0_g1_i16
	TRINITY_DN12038_c0_g1_i4
	TRINITY_DN12064_c0_g1_i19
	TRINITY_DN1208_c0_g1_i6
	TRINITY_DN121_c0_g2_i11
	TRINITY_DN12103_c0_g1_i4
	TRINITY_DN12104_c0_g1_i3
	TRINITY_DN12104_c0_g1_i4
	TRINITY_DN12108_c0_g1_i14
	TRINITY_DN12108_c0_g1_i9
	TRINITY_DN12120_c0_g1_i8
	TRINITY_DN12140_c0_g1_i2
	TRINITY_DN12141_c0_g1_i12
	TRINITY_DN12141_c0_g1_i17
	TRINITY_DN12141_c0_g1_i30
	TRINITY_DN12141_c0_g1_i8
	TRINITY_DN12146_c0_g3_i1
	TRINITY_DN12160_c0_g1_i1
	TRINITY_DN12166_c0_g1_i4
	TRINITY_DN12176_c0_g1_i2
	TRINITY_DN12176_c0_g2_i1
	TRINITY_DN12177_c0_g1_i20
	TRINITY_DN12179_c1_g1_i5
	TRINITY_DN12239_c0_g2_i2
	TRINITY_DN12243_c0_g2_i1
	TRINITY_DN12243_c0_g2_i2
	TRINITY_DN12243_c0_g2_i4
	TRINITY_DN12286_c0_g1_i7
	TRINITY_DN1229_c0_g1_i6
	TRINITY_DN1229_c0_g1_i7
	TRINITY_DN123_c0_g1_i1
	TRINITY_DN12339_c0_g2_i2
	TRINITY_DN1234_c0_g2_i1
	TRINITY_DN12382_c0_g1_i1
	TRINITY_DN12409_c0_g3_i1
	TRINITY_DN12410_c0_g1_i1
	TRINITY_DN12410_c2_g1_i1
	TRINITY_DN12417_c0_g1_i7
	TRINITY_DN12431_c0_g1_i6
	TRINITY_DN12444_c0_g1_i6
	TRINITY_DN12464_c0_g1_i3
	TRINITY_DN12471_c0_g1_i1
	TRINITY_DN12482_c0_g3_i2
	TRINITY_DN12493_c0_g1_i2
	TRINITY_DN125_c1_g1_i9
	TRINITY_DN12540_c0_g1_i7
	TRINITY_DN12540_c0_g1_i8
	TRINITY_DN12568_c0_g1_i1
	TRINITY_DN12570_c0_g1_i1
	TRINITY_DN12570_c0_g1_i2
	TRINITY_DN12581_c0_g3_i3
	TRINITY_DN12600_c2_g1_i10
	TRINITY_DN12609_c0_g2_i10
	TRINITY_DN12632_c1_g1_i1
	TRINITY_DN12633_c0_g1_i43
	TRINITY_DN12643_c0_g1_i5
	TRINITY_DN12643_c0_g2_i1
	TRINITY_DN12656_c1_g1_i4
	TRINITY_DN12658_c0_g1_i4
	TRINITY_DN12675_c1_g1_i15
	TRINITY_DN12686_c0_g1_i1
	TRINITY_DN12686_c0_g1_i3
	TRINITY_DN12688_c0_g1_i6
	TRINITY_DN12707_c0_g1_i1
	TRINITY_DN12712_c0_g1_i2
	TRINITY_DN12740_c0_g1_i3
	TRINITY_DN12765_c0_g1_i2
	TRINITY_DN12772_c0_g2_i2
	TRINITY_DN12772_c1_g2_i2
	TRINITY_DN12781_c0_g1_i18
	TRINITY_DN12813_c0_g1_i2
	TRINITY_DN12815_c0_g2_i4
	TRINITY_DN12876_c0_g1_i13
	TRINITY_DN12892_c2_g1_i2
	TRINITY_DN12902_c0_g1_i25
	TRINITY_DN12903_c0_g1_i1
	TRINITY_DN12946_c0_g1_i31
	TRINITY_DN12946_c0_g1_i7
	TRINITY_DN1295_c0_g1_i18
	TRINITY_DN12952_c0_g1_i1
	TRINITY_DN12952_c0_g2_i4
	TRINITY_DN12970_c0_g1_i23
	TRINITY_DN12981_c2_g1_i17
	TRINITY_DN12981_c2_g1_i19
	TRINITY_DN12993_c0_g1_i7
	TRINITY_DN12997_c0_g1_i1
	TRINITY_DN130_c1_g1_i16
	TRINITY_DN13005_c0_g1_i10
	TRINITY_DN13006_c0_g1_i15
	TRINITY_DN13084_c0_g1_i4
	TRINITY_DN13085_c0_g1_i7
	TRINITY_DN13087_c0_g2_i2
	TRINITY_DN13118_c0_g2_i2
	TRINITY_DN13137_c0_g1_i1
	TRINITY_DN13137_c0_g1_i5
	TRINITY_DN13147_c0_g1_i6
	TRINITY_DN13203_c0_g2_i3
	TRINITY_DN13207_c0_g1_i2
	TRINITY_DN13223_c0_g1_i5
	TRINITY_DN1324_c0_g1_i1
	TRINITY_DN1324_c0_g3_i1
	TRINITY_DN1324_c0_g3_i4
	TRINITY_DN13242_c1_g1_i7
	TRINITY_DN13250_c0_g1_i9
	TRINITY_DN13250_c0_g2_i2
	TRINITY_DN13256_c0_g1_i3
	TRINITY_DN13265_c0_g2_i1
	TRINITY_DN1329_c0_g1_i7
	TRINITY_DN13302_c1_g1_i3
	TRINITY_DN1331_c0_g3_i2
	TRINITY_DN13311_c0_g1_i3
	TRINITY_DN13325_c0_g1_i16
	TRINITY_DN13327_c0_g2_i1
	TRINITY_DN1333_c0_g1_i29
	TRINITY_DN13333_c0_g1_i3
	TRINITY_DN13361_c0_g1_i2
	TRINITY_DN13408_c0_g1_i7
	TRINITY_DN13411_c0_g2_i8
	TRINITY_DN13415_c1_g1_i1
	TRINITY_DN1344_c0_g2_i2
	TRINITY_DN13453_c0_g1_i66
	TRINITY_DN13459_c0_g2_i1
	TRINITY_DN13469_c0_g2_i10
	TRINITY_DN13474_c0_g1_i12
	TRINITY_DN13480_c0_g1_i10
	TRINITY_DN13500_c0_g1_i1
	TRINITY_DN13556_c1_g1_i2
	TRINITY_DN13568_c1_g1_i1
	TRINITY_DN1359_c1_g1_i10
	TRINITY_DN1360_c3_g1_i8
	TRINITY_DN1360_c3_g1_i9
	TRINITY_DN13603_c0_g1_i7
	TRINITY_DN13605_c0_g1_i6
	TRINITY_DN13619_c0_g2_i1
	TRINITY_DN13646_c0_g1_i7
	TRINITY_DN1365_c1_g1_i2
	TRINITY_DN1365_c2_g1_i13
	TRINITY_DN13667_c0_g1_i6
	TRINITY_DN13672_c0_g2_i1
	TRINITY_DN13675_c0_g1_i14
	TRINITY_DN13675_c0_g1_i23
	TRINITY_DN13675_c0_g1_i9
	TRINITY_DN1375_c0_g2_i5
	TRINITY_DN13754_c0_g1_i1
	TRINITY_DN1376_c0_g1_i4
	TRINITY_DN13781_c0_g2_i2
	TRINITY_DN13795_c0_g1_i2
	TRINITY_DN13804_c2_g1_i2
	TRINITY_DN13804_c2_g2_i3
	TRINITY_DN1383_c0_g1_i11
	TRINITY_DN1383_c0_g1_i2
	TRINITY_DN1383_c0_g1_i6
	TRINITY_DN1389_c0_g1_i1
	TRINITY_DN1389_c0_g1_i4
	TRINITY_DN139_c0_g1_i10
	TRINITY_DN139_c0_g1_i4
	TRINITY_DN139_c0_g1_i5
	TRINITY_DN139_c0_g1_i8
	TRINITY_DN13901_c0_g1_i13
	TRINITY_DN1394_c0_g1_i1
	TRINITY_DN14000_c0_g1_i2
	TRINITY_DN1401_c0_g1_i21
	TRINITY_DN1401_c0_g1_i28
	TRINITY_DN1401_c0_g1_i3
	TRINITY_DN14011_c0_g1_i1
	TRINITY_DN14011_c0_g1_i10
	TRINITY_DN14011_c0_g1_i11
	TRINITY_DN14011_c0_g1_i12
	TRINITY_DN14018_c0_g1_i8
	TRINITY_DN14024_c0_g1_i4
	TRINITY_DN14024_c0_g2_i1
	TRINITY_DN14047_c0_g1_i1
	TRINITY_DN14096_c0_g1_i26
	TRINITY_DN14119_c0_g1_i5
	TRINITY_DN14194_c0_g1_i3
	TRINITY_DN14197_c0_g1_i12
	TRINITY_DN14204_c0_g1_i4
	TRINITY_DN14217_c0_g1_i8
	TRINITY_DN14275_c0_g1_i4
	TRINITY_DN14283_c5_g1_i3
	TRINITY_DN14284_c0_g1_i7
	TRINITY_DN14301_c0_g1_i17
	TRINITY_DN1431_c0_g1_i13
	TRINITY_DN14333_c0_g2_i1
	TRINITY_DN14364_c0_g1_i2
	TRINITY_DN14364_c0_g2_i2
	TRINITY_DN14396_c0_g2_i2
	TRINITY_DN14408_c0_g2_i3
	TRINITY_DN14408_c0_g2_i6
	TRINITY_DN14411_c0_g1_i1
	TRINITY_DN14434_c0_g1_i1
	TRINITY_DN14451_c0_g1_i2
	TRINITY_DN14451_c0_g1_i5
	TRINITY_DN14464_c0_g1_i4
	TRINITY_DN14485_c0_g1_i9
	TRINITY_DN14512_c0_g1_i7
	TRINITY_DN14520_c0_g1_i5
	TRINITY_DN14526_c0_g1_i19
	TRINITY_DN14526_c0_g1_i20
	TRINITY_DN14527_c0_g1_i5
	TRINITY_DN14547_c0_g1_i2
	TRINITY_DN14551_c0_g1_i1
	TRINITY_DN14568_c0_g1_i9
	TRINITY_DN14569_c1_g2_i1
	TRINITY_DN14576_c0_g1_i4
	TRINITY_DN14576_c0_g2_i3
	TRINITY_DN1459_c0_g1_i37
	TRINITY_DN14668_c0_g1_i2
	TRINITY_DN14668_c0_g1_i3
	TRINITY_DN14668_c0_g1_i7
	TRINITY_DN14685_c0_g2_i2
	TRINITY_DN14696_c0_g2_i7
	TRINITY_DN147_c0_g1_i24
	TRINITY_DN147_c1_g3_i1
	TRINITY_DN147_c1_g3_i2
	TRINITY_DN1473_c0_g1_i15
	TRINITY_DN1473_c0_g1_i6
	TRINITY_DN14743_c0_g1_i22
	TRINITY_DN1475_c0_g1_i4
	TRINITY_DN14754_c1_g1_i4
	TRINITY_DN14765_c0_g1_i2
	TRINITY_DN14784_c0_g2_i6
	TRINITY_DN14791_c0_g1_i16
	TRINITY_DN14791_c0_g1_i20
	TRINITY_DN14811_c0_g1_i5
	TRINITY_DN14815_c0_g1_i2
	TRINITY_DN14817_c0_g1_i2
	TRINITY_DN14827_c0_g1_i3
	TRINITY_DN14853_c0_g1_i8
	TRINITY_DN14865_c0_g2_i1
	TRINITY_DN14876_c0_g1_i2
	TRINITY_DN14877_c0_g1_i2
	TRINITY_DN14877_c0_g1_i4
	TRINITY_DN14877_c1_g1_i10
	TRINITY_DN14885_c0_g3_i1
	TRINITY_DN1489_c0_g1_i2
	TRINITY_DN14890_c0_g1_i3
	TRINITY_DN1490_c0_g2_i2
	TRINITY_DN14914_c0_g2_i1
	TRINITY_DN1492_c0_g2_i3
	TRINITY_DN1492_c1_g1_i5
	TRINITY_DN14923_c0_g1_i6
	TRINITY_DN150_c0_g1_i32
	TRINITY_DN15006_c0_g1_i2
	TRINITY_DN15008_c3_g1_i1
	TRINITY_DN1502_c1_g2_i1
	TRINITY_DN15022_c1_g1_i2
	TRINITY_DN15026_c0_g2_i11
	TRINITY_DN1503_c0_g1_i2
	TRINITY_DN1505_c1_g1_i1
	TRINITY_DN1505_c1_g1_i9
	TRINITY_DN15050_c1_g1_i2
	TRINITY_DN15060_c0_g1_i10
	TRINITY_DN15090_c0_g1_i3
	TRINITY_DN15093_c0_g1_i5
	TRINITY_DN15123_c0_g2_i3
	TRINITY_DN15124_c0_g1_i13
	TRINITY_DN15124_c0_g1_i23
	TRINITY_DN1513_c2_g1_i1
	TRINITY_DN1514_c1_g1_i17
	TRINITY_DN15153_c0_g1_i15
	TRINITY_DN15153_c0_g1_i25
	TRINITY_DN15161_c0_g1_i1
	TRINITY_DN1518_c1_g1_i11
	TRINITY_DN15185_c1_g1_i4
	TRINITY_DN15199_c0_g1_i4
	TRINITY_DN1520_c1_g1_i11
	TRINITY_DN15237_c0_g1_i13
	TRINITY_DN15237_c1_g1_i2
	TRINITY_DN15245_c0_g1_i19
	TRINITY_DN15267_c0_g1_i11
	TRINITY_DN15267_c0_g1_i4
	TRINITY_DN15267_c0_g1_i7
	TRINITY_DN15271_c1_g1_i2
	TRINITY_DN15276_c0_g1_i4
	TRINITY_DN15295_c0_g1_i1
	TRINITY_DN15295_c1_g1_i1
	TRINITY_DN1531_c0_g1_i13
	TRINITY_DN1531_c1_g1_i4
	TRINITY_DN15318_c0_g2_i1
	TRINITY_DN1534_c0_g1_i4
	TRINITY_DN15346_c0_g2_i5
	TRINITY_DN15348_c0_g1_i15
	TRINITY_DN15348_c0_g1_i9
	TRINITY_DN15359_c0_g1_i10
	TRINITY_DN15415_c0_g1_i5
	TRINITY_DN1543_c1_g1_i1
	TRINITY_DN15430_c0_g1_i9
	TRINITY_DN15437_c0_g1_i6
	TRINITY_DN1546_c0_g1_i3
	TRINITY_DN1549_c0_g1_i1
	TRINITY_DN15498_c0_g2_i10
	TRINITY_DN15507_c0_g1_i2
	TRINITY_DN15507_c1_g1_i1
	TRINITY_DN15527_c0_g1_i4
	TRINITY_DN15597_c0_g2_i1
	TRINITY_DN1561_c0_g1_i10
	TRINITY_DN1561_c0_g1_i14
	TRINITY_DN1561_c0_g1_i4
	TRINITY_DN1561_c0_g1_i8
	TRINITY_DN15634_c1_g3_i3
	TRINITY_DN15643_c0_g1_i5
	TRINITY_DN15662_c0_g1_i1
	TRINITY_DN15668_c1_g1_i1
	TRINITY_DN15686_c0_g2_i20
	TRINITY_DN15700_c0_g2_i1
	TRINITY_DN15708_c0_g2_i2
	TRINITY_DN15711_c0_g2_i2
	TRINITY_DN1573_c0_g2_i2
	TRINITY_DN15735_c0_g1_i1
	TRINITY_DN15735_c0_g1_i10
	TRINITY_DN15737_c0_g2_i5
	TRINITY_DN15750_c0_g1_i1
	TRINITY_DN15750_c0_g2_i1
	TRINITY_DN15750_c0_g2_i13
	TRINITY_DN15750_c0_g2_i4
	TRINITY_DN15770_c0_g1_i14
	TRINITY_DN15770_c0_g1_i27
	TRINITY_DN15780_c0_g2_i2
	TRINITY_DN15782_c0_g1_i11
	TRINITY_DN15834_c0_g1_i11
	TRINITY_DN15839_c0_g1_i22
	TRINITY_DN15867_c0_g2_i3
	TRINITY_DN1587_c0_g1_i4
	TRINITY_DN15870_c0_g3_i3
	TRINITY_DN1592_c1_g1_i10
	TRINITY_DN15920_c0_g1_i1
	TRINITY_DN15928_c2_g1_i1
	TRINITY_DN15928_c2_g2_i1
	TRINITY_DN15934_c0_g1_i21
	TRINITY_DN15937_c0_g1_i1
	TRINITY_DN15937_c1_g1_i4
	TRINITY_DN15937_c1_g2_i1
	TRINITY_DN15937_c1_g2_i3
	TRINITY_DN15941_c0_g1_i8
	TRINITY_DN1596_c2_g1_i2
	TRINITY_DN15960_c0_g1_i4
	TRINITY_DN15992_c0_g2_i2
	TRINITY_DN16066_c0_g2_i16
	TRINITY_DN16071_c0_g1_i11
	TRINITY_DN16071_c0_g1_i15
	TRINITY_DN16134_c0_g1_i15
	TRINITY_DN16134_c0_g1_i18
	TRINITY_DN1615_c1_g1_i1
	TRINITY_DN1616_c2_g1_i1
	TRINITY_DN1616_c2_g1_i4
	TRINITY_DN16173_c0_g1_i11
	TRINITY_DN16177_c0_g1_i5
	TRINITY_DN16215_c0_g1_i4
	TRINITY_DN16215_c0_g2_i4
	TRINITY_DN16219_c0_g1_i1
	TRINITY_DN16247_c0_g1_i1
	TRINITY_DN16247_c0_g1_i3
	TRINITY_DN16254_c0_g1_i1
	TRINITY_DN1626_c0_g1_i5
	TRINITY_DN1626_c0_g1_i7
	TRINITY_DN1626_c0_g1_i8
	TRINITY_DN16286_c0_g1_i13
	TRINITY_DN1630_c0_g1_i4
	TRINITY_DN1630_c0_g1_i7
	TRINITY_DN1630_c1_g1_i1
	TRINITY_DN1630_c1_g1_i5
	TRINITY_DN1632_c0_g1_i3
	TRINITY_DN16342_c0_g2_i1
	TRINITY_DN16357_c0_g2_i2
	TRINITY_DN16371_c0_g1_i2
	TRINITY_DN16390_c0_g1_i6
	TRINITY_DN16427_c0_g1_i5
	TRINITY_DN16450_c1_g1_i5
	TRINITY_DN1646_c1_g1_i4
	TRINITY_DN16464_c0_g1_i7
	TRINITY_DN16467_c0_g1_i1
	TRINITY_DN16467_c0_g1_i4
	TRINITY_DN16470_c0_g2_i1
	TRINITY_DN16496_c0_g1_i1
	TRINITY_DN16496_c0_g2_i1
	TRINITY_DN16515_c0_g1_i2
	TRINITY_DN16522_c0_g1_i15
	TRINITY_DN16522_c0_g1_i29
	TRINITY_DN16524_c0_g1_i2
	TRINITY_DN16526_c0_g1_i9
	TRINITY_DN1653_c0_g1_i10
	TRINITY_DN16541_c0_g4_i1
	TRINITY_DN16566_c0_g1_i1
	TRINITY_DN16588_c0_g2_i2
	TRINITY_DN16612_c0_g1_i6
	TRINITY_DN16627_c0_g3_i2
	TRINITY_DN1664_c0_g1_i3
	TRINITY_DN1666_c0_g1_i1
	TRINITY_DN1666_c0_g1_i13
	TRINITY_DN1666_c0_g1_i16
	TRINITY_DN16688_c0_g2_i2
	TRINITY_DN1669_c0_g1_i8
	TRINITY_DN16692_c0_g1_i5
	TRINITY_DN16711_c0_g1_i1
	TRINITY_DN16711_c0_g1_i4
	TRINITY_DN16715_c0_g1_i7
	TRINITY_DN16715_c1_g1_i12
	TRINITY_DN16716_c0_g1_i22
	TRINITY_DN16716_c0_g1_i24
	TRINITY_DN16737_c0_g2_i1
	TRINITY_DN16746_c0_g1_i10
	TRINITY_DN16746_c0_g1_i3
	TRINITY_DN1676_c0_g1_i18
	TRINITY_DN168_c0_g1_i12
	TRINITY_DN16822_c0_g2_i1
	TRINITY_DN16822_c0_g3_i1
	TRINITY_DN16836_c0_g1_i9
	TRINITY_DN16836_c0_g2_i3
	TRINITY_DN1685_c0_g1_i20
	TRINITY_DN16853_c0_g1_i2
	TRINITY_DN16854_c1_g1_i6
	TRINITY_DN1686_c0_g1_i3
	TRINITY_DN1692_c0_g1_i6
	TRINITY_DN16923_c0_g1_i9
	TRINITY_DN16924_c0_g1_i4
	TRINITY_DN16924_c0_g2_i3
	TRINITY_DN16926_c2_g1_i1
	TRINITY_DN16931_c0_g2_i7
	TRINITY_DN16962_c0_g1_i2
	TRINITY_DN1697_c0_g1_i12
	TRINITY_DN1697_c0_g1_i3
	TRINITY_DN1697_c0_g1_i7
	TRINITY_DN16974_c0_g1_i4
	TRINITY_DN1701_c1_g2_i1
	TRINITY_DN17043_c0_g1_i10
	TRINITY_DN17043_c0_g1_i4
	TRINITY_DN17043_c0_g1_i8
	TRINITY_DN17049_c0_g2_i1
	TRINITY_DN17049_c2_g1_i4
	TRINITY_DN1705_c0_g1_i14
	TRINITY_DN1705_c1_g1_i9
	TRINITY_DN1705_c1_g2_i2
	TRINITY_DN17079_c0_g1_i1
	TRINITY_DN17084_c0_g1_i14
	TRINITY_DN17103_c2_g1_i4
	TRINITY_DN17104_c0_g1_i4
	TRINITY_DN17151_c0_g1_i1
	TRINITY_DN172_c2_g1_i7
	TRINITY_DN17209_c1_g1_i3
	TRINITY_DN17227_c0_g1_i2
	TRINITY_DN17227_c0_g1_i5
	TRINITY_DN17248_c0_g1_i8
	TRINITY_DN17285_c0_g1_i1
	TRINITY_DN1729_c0_g1_i1
	TRINITY_DN1729_c0_g1_i5
	TRINITY_DN17290_c0_g1_i16
	TRINITY_DN1731_c0_g1_i4
	TRINITY_DN17329_c0_g1_i3
	TRINITY_DN17329_c0_g1_i5
	TRINITY_DN1734_c0_g1_i15
	TRINITY_DN17349_c0_g1_i12
	TRINITY_DN17352_c0_g1_i5
	TRINITY_DN17352_c0_g1_i8
	TRINITY_DN17358_c0_g2_i1
	TRINITY_DN1736_c1_g1_i4
	TRINITY_DN17361_c0_g1_i3
	TRINITY_DN17362_c0_g1_i12
	TRINITY_DN17365_c0_g1_i1
	TRINITY_DN17378_c0_g1_i3
	TRINITY_DN1741_c0_g1_i7
	TRINITY_DN17417_c0_g1_i1
	TRINITY_DN17417_c0_g2_i1
	TRINITY_DN17441_c0_g2_i1
	TRINITY_DN17446_c0_g1_i4
	TRINITY_DN17483_c0_g2_i2
	TRINITY_DN175_c0_g1_i4
	TRINITY_DN17504_c0_g1_i14
	TRINITY_DN17504_c0_g1_i3
	TRINITY_DN1753_c0_g2_i1
	TRINITY_DN17587_c0_g1_i2
	TRINITY_DN1759_c0_g2_i2
	TRINITY_DN17593_c0_g1_i13
	TRINITY_DN17614_c0_g1_i11
	TRINITY_DN17614_c0_g1_i13
	TRINITY_DN17614_c0_g1_i15
	TRINITY_DN17614_c0_g1_i5
	TRINITY_DN1767_c0_g1_i14
	TRINITY_DN1767_c0_g1_i17
	TRINITY_DN1767_c0_g1_i23
	TRINITY_DN1767_c0_g1_i7
	TRINITY_DN1771_c0_g1_i2
	TRINITY_DN17721_c0_g2_i2
	TRINITY_DN1775_c0_g1_i34
	TRINITY_DN17759_c0_g1_i4
	TRINITY_DN17759_c1_g1_i2
	TRINITY_DN17764_c0_g1_i3
	TRINITY_DN17770_c0_g1_i1
	TRINITY_DN17770_c1_g1_i5
	TRINITY_DN17804_c0_g1_i6
	TRINITY_DN17849_c0_g2_i3
	TRINITY_DN1785_c0_g2_i3
	TRINITY_DN17883_c0_g1_i1
	TRINITY_DN17883_c0_g1_i5
	TRINITY_DN1790_c0_g2_i2
	TRINITY_DN17907_c0_g1_i9
	TRINITY_DN17947_c0_g1_i4
	TRINITY_DN17956_c0_g1_i4
	TRINITY_DN17980_c0_g1_i1
	TRINITY_DN17981_c0_g1_i3
	TRINITY_DN17986_c1_g1_i1
	TRINITY_DN18014_c0_g2_i8
	TRINITY_DN18043_c1_g1_i6
	TRINITY_DN18072_c0_g1_i3
	TRINITY_DN18081_c0_g1_i9
	TRINITY_DN18085_c1_g1_i1
	TRINITY_DN18085_c1_g2_i3
	TRINITY_DN181_c2_g1_i3
	TRINITY_DN18108_c0_g1_i2
	TRINITY_DN1813_c1_g1_i9
	TRINITY_DN18152_c0_g1_i10
	TRINITY_DN18162_c0_g2_i1
	TRINITY_DN18177_c0_g1_i3
	TRINITY_DN1819_c1_g1_i26
	TRINITY_DN18195_c0_g1_i9
	TRINITY_DN18217_c0_g2_i9
	TRINITY_DN18238_c0_g1_i35
	TRINITY_DN1827_c0_g1_i14
	TRINITY_DN18276_c0_g2_i1
	TRINITY_DN1828_c1_g1_i24
	TRINITY_DN1828_c1_g1_i9
	TRINITY_DN18294_c1_g1_i1
	TRINITY_DN18294_c1_g2_i1
	TRINITY_DN18322_c0_g2_i2
	TRINITY_DN18339_c0_g1_i2
	TRINITY_DN1836_c0_g1_i48
	TRINITY_DN1836_c0_g2_i1
	TRINITY_DN1837_c0_g1_i5
	TRINITY_DN1838_c2_g2_i1
	TRINITY_DN1838_c2_g2_i2
	TRINITY_DN1839_c0_g4_i1
	TRINITY_DN18405_c0_g1_i1
	TRINITY_DN1842_c0_g1_i3
	TRINITY_DN1842_c0_g1_i53
	TRINITY_DN18463_c0_g1_i1
	TRINITY_DN18467_c0_g1_i1
	TRINITY_DN185_c1_g1_i2
	TRINITY_DN18502_c1_g1_i9
	TRINITY_DN18533_c0_g1_i3
	TRINITY_DN1854_c0_g1_i33
	TRINITY_DN18611_c0_g1_i2
	TRINITY_DN18636_c0_g2_i3
	TRINITY_DN1865_c0_g3_i1
	TRINITY_DN1869_c0_g1_i9
	TRINITY_DN18695_c0_g1_i1
	TRINITY_DN18698_c0_g1_i3
	TRINITY_DN1872_c0_g1_i6
	TRINITY_DN18720_c0_g1_i1
	TRINITY_DN1874_c0_g1_i17
	TRINITY_DN18740_c1_g1_i1
	TRINITY_DN1877_c0_g1_i1
	TRINITY_DN1877_c0_g1_i19
	TRINITY_DN1877_c1_g1_i2
	TRINITY_DN18793_c0_g2_i1
	TRINITY_DN18799_c0_g1_i4
	TRINITY_DN18847_c0_g1_i1
	TRINITY_DN18847_c0_g1_i3
	TRINITY_DN18847_c0_g1_i5
	TRINITY_DN18847_c0_g2_i3
	TRINITY_DN1890_c0_g1_i2
	TRINITY_DN18912_c0_g1_i1
	TRINITY_DN18947_c0_g2_i1
	TRINITY_DN18947_c0_g2_i2
	TRINITY_DN18957_c0_g2_i1
	TRINITY_DN18980_c0_g2_i4
	TRINITY_DN19060_c0_g1_i3
	TRINITY_DN19091_c0_g1_i12
	TRINITY_DN19091_c0_g1_i4
	TRINITY_DN191_c0_g1_i11
	TRINITY_DN1910_c0_g1_i4
	TRINITY_DN19113_c0_g1_i12
	TRINITY_DN19113_c0_g1_i13
	TRINITY_DN19138_c1_g1_i1
	TRINITY_DN19156_c0_g1_i17
	TRINITY_DN19156_c0_g1_i27
	TRINITY_DN19160_c0_g3_i1
	TRINITY_DN19207_c0_g2_i6
	TRINITY_DN1922_c5_g2_i1
	TRINITY_DN1927_c0_g2_i1
	TRINITY_DN19299_c0_g2_i3
	TRINITY_DN193_c0_g2_i10
	TRINITY_DN1931_c0_g1_i1
	TRINITY_DN19350_c1_g1_i1
	TRINITY_DN19359_c0_g1_i11
	TRINITY_DN19397_c0_g1_i2
	TRINITY_DN194_c0_g1_i9
	TRINITY_DN19418_c1_g1_i2
	TRINITY_DN19471_c0_g1_i7
	TRINITY_DN19478_c0_g1_i12
	TRINITY_DN19478_c0_g2_i2
	TRINITY_DN19487_c2_g1_i2
	TRINITY_DN1949_c0_g2_i2
	TRINITY_DN19497_c0_g1_i3
	TRINITY_DN19521_c0_g1_i3
	TRINITY_DN19576_c0_g2_i1
	TRINITY_DN1958_c0_g1_i2
	TRINITY_DN19612_c0_g1_i9
	TRINITY_DN19652_c0_g1_i7
	TRINITY_DN1974_c0_g1_i8
	TRINITY_DN19759_c0_g1_i1
	TRINITY_DN19765_c0_g1_i7
	TRINITY_DN19789_c0_g1_i6
	TRINITY_DN19811_c1_g2_i4
	TRINITY_DN19838_c0_g1_i13
	TRINITY_DN19838_c0_g1_i5
	TRINITY_DN19838_c0_g1_i8
	TRINITY_DN19879_c1_g1_i1
	TRINITY_DN1989_c1_g1_i8
	TRINITY_DN19896_c0_g2_i13
	TRINITY_DN19896_c0_g2_i7
	TRINITY_DN19896_c0_g2_i9
	TRINITY_DN19921_c0_g1_i4
	TRINITY_DN19922_c0_g1_i1
	TRINITY_DN19943_c0_g1_i1
	TRINITY_DN19979_c0_g2_i1
	TRINITY_DN19979_c0_g3_i1
	TRINITY_DN1999_c0_g1_i1
	TRINITY_DN2001_c0_g1_i3
	TRINITY_DN2001_c0_g1_i5
	TRINITY_DN2001_c0_g1_i8
	TRINITY_DN20033_c0_g1_i4
	TRINITY_DN20045_c0_g2_i1
	TRINITY_DN20064_c0_g1_i7
	TRINITY_DN20064_c2_g1_i2
	TRINITY_DN20068_c0_g1_i18
	TRINITY_DN20073_c0_g1_i2
	TRINITY_DN20093_c0_g1_i1
	TRINITY_DN20103_c0_g1_i3
	TRINITY_DN2012_c0_g1_i20
	TRINITY_DN2012_c0_g1_i7
	TRINITY_DN2015_c2_g2_i4
	TRINITY_DN20168_c0_g2_i3
	TRINITY_DN20170_c1_g1_i1
	TRINITY_DN20205_c0_g1_i1
	TRINITY_DN20249_c0_g1_i10
	TRINITY_DN20249_c0_g1_i6
	TRINITY_DN2025_c3_g1_i2
	TRINITY_DN20255_c0_g1_i12
	TRINITY_DN20264_c0_g1_i2
	TRINITY_DN20275_c0_g1_i3
	TRINITY_DN20285_c0_g1_i2
	TRINITY_DN20317_c0_g1_i2
	TRINITY_DN20336_c0_g1_i8
	TRINITY_DN2035_c1_g1_i6
	TRINITY_DN2036_c0_g1_i21
	TRINITY_DN2043_c1_g1_i1
	TRINITY_DN20438_c0_g1_i6
	TRINITY_DN2044_c0_g2_i4
	TRINITY_DN20441_c0_g1_i1
	TRINITY_DN20468_c0_g3_i2
	TRINITY_DN2047_c0_g1_i16
	TRINITY_DN2047_c0_g1_i7
	TRINITY_DN2049_c6_g1_i1
	TRINITY_DN20490_c0_g2_i1
	TRINITY_DN20530_c0_g1_i9
	TRINITY_DN20545_c0_g1_i3
	TRINITY_DN20546_c0_g1_i1
	TRINITY_DN20592_c0_g1_i10
	TRINITY_DN206_c0_g1_i17
	TRINITY_DN206_c0_g1_i27
	TRINITY_DN206_c0_g1_i28
	TRINITY_DN20612_c0_g1_i8
	TRINITY_DN20612_c0_g2_i8
	TRINITY_DN2067_c0_g2_i1
	TRINITY_DN2067_c0_g2_i2
	TRINITY_DN2068_c0_g2_i1
	TRINITY_DN20680_c0_g1_i7
	TRINITY_DN207_c0_g2_i5
	TRINITY_DN20708_c0_g1_i15
	TRINITY_DN20726_c0_g2_i2
	TRINITY_DN20728_c0_g1_i4
	TRINITY_DN20728_c0_g1_i5
	TRINITY_DN2074_c0_g1_i6
	TRINITY_DN20746_c0_g2_i7
	TRINITY_DN2077_c2_g1_i1
	TRINITY_DN20788_c0_g1_i15
	TRINITY_DN20790_c0_g1_i1
	TRINITY_DN20799_c0_g3_i4
	TRINITY_DN208_c4_g1_i2
	TRINITY_DN20837_c0_g1_i11
	TRINITY_DN20837_c0_g1_i8
	TRINITY_DN2086_c1_g1_i5
	TRINITY_DN2091_c0_g1_i12
	TRINITY_DN2091_c0_g1_i3
	TRINITY_DN2091_c0_g1_i6
	TRINITY_DN2091_c0_g1_i7
	TRINITY_DN20916_c0_g1_i3
	TRINITY_DN20950_c0_g1_i19
	TRINITY_DN20957_c0_g1_i2
	TRINITY_DN2100_c0_g1_i12
	TRINITY_DN21002_c1_g1_i3
	TRINITY_DN2102_c0_g1_i20
	TRINITY_DN21049_c0_g2_i2
	TRINITY_DN2111_c0_g1_i19
	TRINITY_DN21166_c0_g1_i1
	TRINITY_DN21199_c4_g1_i2
	TRINITY_DN21201_c0_g1_i1
	TRINITY_DN21235_c0_g2_i1
	TRINITY_DN2125_c0_g1_i1
	TRINITY_DN2125_c0_g1_i2
	TRINITY_DN2129_c0_g1_i16
	TRINITY_DN2129_c0_g1_i6
	TRINITY_DN21361_c0_g2_i1
	TRINITY_DN2138_c0_g1_i11
	TRINITY_DN2138_c0_g1_i15
	TRINITY_DN2138_c0_g1_i17
	TRINITY_DN2138_c0_g1_i19
	TRINITY_DN2141_c0_g1_i5
	TRINITY_DN21478_c0_g3_i5
	TRINITY_DN215_c0_g1_i1
	TRINITY_DN21541_c0_g2_i5
	TRINITY_DN21548_c0_g1_i4
	TRINITY_DN21550_c0_g1_i2
	TRINITY_DN2164_c0_g1_i16
	TRINITY_DN2167_c0_g1_i2
	TRINITY_DN2168_c0_g1_i11
	TRINITY_DN2168_c0_g1_i2
	TRINITY_DN2172_c2_g1_i2
	TRINITY_DN2172_c2_g1_i6
	TRINITY_DN21727_c0_g1_i2
	TRINITY_DN21727_c1_g1_i3
	TRINITY_DN21734_c0_g2_i5
	TRINITY_DN21759_c0_g1_i2
	TRINITY_DN21759_c0_g1_i7
	TRINITY_DN21765_c1_g2_i2
	TRINITY_DN21767_c0_g1_i1
	TRINITY_DN21767_c0_g1_i11
	TRINITY_DN2181_c0_g1_i20
	TRINITY_DN2183_c0_g3_i2
	TRINITY_DN21864_c0_g1_i3
	TRINITY_DN21890_c0_g1_i7
	TRINITY_DN21924_c0_g1_i9
	TRINITY_DN2193_c0_g1_i1
	TRINITY_DN2193_c0_g1_i8
	TRINITY_DN2193_c0_g1_i9
	TRINITY_DN21935_c0_g1_i1
	TRINITY_DN22038_c0_g1_i4
	TRINITY_DN22045_c0_g1_i1
	TRINITY_DN22059_c0_g2_i2
	TRINITY_DN22069_c0_g1_i1
	TRINITY_DN2207_c0_g2_i2
	TRINITY_DN2211_c0_g1_i5
	TRINITY_DN2211_c1_g1_i4
	TRINITY_DN2213_c1_g1_i48
	TRINITY_DN22154_c0_g1_i10
	TRINITY_DN22174_c0_g1_i10
	TRINITY_DN22182_c0_g1_i1
	TRINITY_DN2219_c0_g2_i2
	TRINITY_DN2226_c1_g1_i2
	TRINITY_DN22266_c1_g1_i7
	TRINITY_DN2227_c1_g1_i1
	TRINITY_DN22284_c0_g1_i8
	TRINITY_DN223_c3_g1_i1
	TRINITY_DN22303_c0_g1_i1
	TRINITY_DN2237_c1_g1_i2
	TRINITY_DN2237_c1_g1_i6
	TRINITY_DN22371_c0_g1_i18
	TRINITY_DN22371_c0_g1_i2
	TRINITY_DN22416_c0_g1_i8
	TRINITY_DN2242_c1_g1_i2
	TRINITY_DN22423_c1_g1_i2
	TRINITY_DN2247_c1_g1_i3
	TRINITY_DN22492_c0_g1_i3
	TRINITY_DN22516_c0_g2_i1
	TRINITY_DN2256_c0_g1_i11
	TRINITY_DN22606_c0_g1_i1
	TRINITY_DN22607_c0_g1_i1
	TRINITY_DN22607_c0_g2_i8
	TRINITY_DN22617_c0_g1_i5
	TRINITY_DN22617_c0_g1_i8
	TRINITY_DN22617_c0_g2_i2
	TRINITY_DN2263_c0_g1_i5
	TRINITY_DN2263_c0_g1_i7
	TRINITY_DN22638_c0_g1_i18
	TRINITY_DN22642_c0_g1_i1
	TRINITY_DN22644_c0_g2_i1
	TRINITY_DN22652_c0_g1_i1
	TRINITY_DN22652_c1_g1_i1
	TRINITY_DN2270_c0_g2_i2
	TRINITY_DN2272_c0_g1_i6
	TRINITY_DN22735_c0_g1_i3
	TRINITY_DN22823_c0_g1_i10
	TRINITY_DN22823_c0_g2_i11
	TRINITY_DN2286_c0_g1_i10
	TRINITY_DN2286_c0_g1_i7
	TRINITY_DN22864_c0_g1_i7
	TRINITY_DN2292_c0_g1_i1
	TRINITY_DN2295_c0_g1_i5
	TRINITY_DN22954_c1_g1_i7
	TRINITY_DN2298_c0_g1_i1
	TRINITY_DN2301_c0_g1_i1
	TRINITY_DN2301_c1_g2_i1
	TRINITY_DN2310_c0_g1_i3
	TRINITY_DN23113_c0_g1_i3
	TRINITY_DN23113_c0_g2_i3
	TRINITY_DN23136_c0_g1_i4
	TRINITY_DN2315_c0_g1_i18
	TRINITY_DN23178_c0_g1_i15
	TRINITY_DN23178_c0_g1_i7
	TRINITY_DN23199_c0_g1_i1
	TRINITY_DN23214_c0_g1_i1
	TRINITY_DN23214_c0_g2_i1
	TRINITY_DN23216_c0_g1_i1
	TRINITY_DN23245_c0_g1_i4
	TRINITY_DN233_c2_g1_i2
	TRINITY_DN233_c2_g1_i4
	TRINITY_DN2333_c0_g1_i6
	TRINITY_DN2338_c0_g1_i10
	TRINITY_DN2338_c0_g1_i12
	TRINITY_DN23483_c0_g1_i6
	TRINITY_DN23507_c0_g1_i1
	TRINITY_DN23507_c0_g1_i2
	TRINITY_DN23507_c0_g2_i4
	TRINITY_DN23507_c0_g2_i5
	TRINITY_DN23507_c0_g2_i6
	TRINITY_DN2351_c0_g1_i11
	TRINITY_DN2351_c0_g1_i9
	TRINITY_DN2351_c2_g1_i2
	TRINITY_DN2354_c0_g1_i3
	TRINITY_DN23557_c1_g1_i2
	TRINITY_DN23593_c0_g1_i1
	TRINITY_DN23616_c0_g2_i1
	TRINITY_DN23659_c0_g1_i4
	TRINITY_DN2368_c0_g1_i4
	TRINITY_DN2373_c1_g2_i9
	TRINITY_DN2384_c1_g1_i2
	TRINITY_DN23904_c0_g1_i10
	TRINITY_DN23934_c0_g1_i16
	TRINITY_DN24026_c0_g1_i4
	TRINITY_DN24026_c0_g2_i2
	TRINITY_DN24026_c0_g3_i3
	TRINITY_DN24111_c0_g1_i2
	TRINITY_DN24124_c0_g2_i5
	TRINITY_DN24138_c0_g2_i1
	TRINITY_DN24209_c0_g1_i2
	TRINITY_DN24214_c0_g1_i3
	TRINITY_DN24214_c0_g2_i1
	TRINITY_DN2429_c0_g1_i34
	TRINITY_DN2431_c0_g1_i15
	TRINITY_DN24359_c1_g1_i1
	TRINITY_DN244_c1_g2_i2
	TRINITY_DN2443_c0_g1_i6
	TRINITY_DN2445_c0_g1_i4
	TRINITY_DN2446_c1_g1_i1
	TRINITY_DN2448_c1_g1_i2
	TRINITY_DN24487_c0_g1_i6
	TRINITY_DN2449_c0_g1_i4
	TRINITY_DN2449_c0_g1_i6
	TRINITY_DN24490_c0_g1_i8
	TRINITY_DN2451_c0_g1_i1
	TRINITY_DN2452_c0_g2_i11
	TRINITY_DN2455_c0_g1_i1
	TRINITY_DN2455_c0_g1_i10
	TRINITY_DN2455_c0_g1_i14
	TRINITY_DN2458_c0_g1_i2
	TRINITY_DN246_c0_g1_i11
	TRINITY_DN246_c0_g1_i23
	TRINITY_DN246_c0_g1_i5
	TRINITY_DN246_c0_g1_i6
	TRINITY_DN2460_c0_g1_i1
	TRINITY_DN24604_c0_g2_i3
	TRINITY_DN2461_c1_g1_i5
	TRINITY_DN2464_c0_g2_i2
	TRINITY_DN24675_c0_g1_i1
	TRINITY_DN24799_c0_g1_i1
	TRINITY_DN24817_c0_g1_i1
	TRINITY_DN24878_c0_g2_i1
	TRINITY_DN2490_c0_g1_i2
	TRINITY_DN24934_c0_g1_i1
	TRINITY_DN24934_c0_g2_i3
	TRINITY_DN2494_c0_g1_i19
	TRINITY_DN2495_c1_g2_i1
	TRINITY_DN25004_c0_g1_i3
	TRINITY_DN25004_c0_g1_i6
	TRINITY_DN25154_c0_g1_i2
	TRINITY_DN2528_c0_g1_i9
	TRINITY_DN25308_c0_g1_i9
	TRINITY_DN25330_c0_g1_i10
	TRINITY_DN25366_c0_g1_i2
	TRINITY_DN2540_c0_g1_i7
	TRINITY_DN25417_c0_g2_i2
	TRINITY_DN2549_c2_g1_i3
	TRINITY_DN25563_c0_g1_i1
	TRINITY_DN25594_c0_g1_i2
	TRINITY_DN25594_c0_g2_i2
	TRINITY_DN25594_c0_g2_i5
	TRINITY_DN25745_c0_g1_i9
	TRINITY_DN25835_c0_g1_i2
	TRINITY_DN25849_c0_g1_i1
	TRINITY_DN259_c0_g1_i2
	TRINITY_DN2599_c0_g1_i1
	TRINITY_DN26054_c0_g2_i13
	TRINITY_DN26107_c0_g3_i1
	TRINITY_DN26149_c0_g3_i1
	TRINITY_DN2618_c0_g1_i11
	TRINITY_DN26190_c0_g1_i1
	TRINITY_DN26190_c0_g1_i4
	TRINITY_DN2624_c0_g1_i6
	TRINITY_DN26262_c0_g2_i5
	TRINITY_DN2628_c4_g1_i13
	TRINITY_DN263_c0_g1_i1
	TRINITY_DN26304_c0_g1_i2
	TRINITY_DN26312_c0_g1_i1
	TRINITY_DN26365_c0_g1_i1
	TRINITY_DN26365_c0_g1_i4
	TRINITY_DN26365_c0_g1_i5
	TRINITY_DN26370_c0_g1_i4
	TRINITY_DN26370_c0_g1_i7
	TRINITY_DN26370_c0_g2_i5
	TRINITY_DN2638_c0_g2_i1
	TRINITY_DN26405_c0_g1_i1
	TRINITY_DN2645_c3_g1_i1
	TRINITY_DN26499_c0_g1_i1
	TRINITY_DN26557_c0_g1_i3
	TRINITY_DN266_c0_g1_i1
	TRINITY_DN266_c0_g1_i12
	TRINITY_DN266_c0_g1_i13
	TRINITY_DN26687_c0_g1_i3
	TRINITY_DN2670_c0_g1_i3
	TRINITY_DN2674_c0_g1_i28
	TRINITY_DN2676_c0_g1_i8
	TRINITY_DN27123_c0_g2_i7
	TRINITY_DN27129_c0_g2_i14
	TRINITY_DN27135_c0_g1_i3
	TRINITY_DN27137_c0_g1_i2
	TRINITY_DN27138_c0_g2_i1
	TRINITY_DN27170_c0_g1_i3
	TRINITY_DN27170_c0_g1_i4
	TRINITY_DN27275_c0_g1_i6
	TRINITY_DN2754_c0_g1_i2
	TRINITY_DN27540_c1_g1_i1
	TRINITY_DN27617_c0_g1_i2
	TRINITY_DN27750_c5_g1_i1
	TRINITY_DN2779_c0_g1_i8
	TRINITY_DN27833_c0_g1_i1
	TRINITY_DN27833_c0_g1_i3
	TRINITY_DN27833_c0_g2_i1
	TRINITY_DN2784_c0_g1_i21
	TRINITY_DN2787_c0_g1_i38
	TRINITY_DN2787_c0_g1_i60
	TRINITY_DN2787_c1_g1_i5
	TRINITY_DN2792_c1_g2_i11
	TRINITY_DN2792_c1_g2_i5
	TRINITY_DN2792_c1_g2_i6
	TRINITY_DN2792_c1_g2_i8
	TRINITY_DN2802_c0_g1_i11
	TRINITY_DN28039_c0_g1_i1
	TRINITY_DN28106_c0_g1_i6
	TRINITY_DN28109_c0_g1_i8
	TRINITY_DN2814_c0_g1_i1
	TRINITY_DN2814_c0_g3_i2
	TRINITY_DN282_c1_g1_i12
	TRINITY_DN282_c1_g1_i5
	TRINITY_DN282_c1_g1_i9
	TRINITY_DN282_c3_g1_i10
	TRINITY_DN282_c3_g1_i5
	TRINITY_DN2820_c0_g1_i2
	TRINITY_DN2820_c0_g1_i3
	TRINITY_DN2820_c0_g3_i3
	TRINITY_DN28234_c0_g1_i14
	TRINITY_DN283_c0_g1_i16
	TRINITY_DN283_c0_g1_i23
	TRINITY_DN283_c0_g1_i31
	TRINITY_DN283_c0_g1_i6
	TRINITY_DN28350_c0_g2_i1
	TRINITY_DN2838_c1_g1_i3
	TRINITY_DN2838_c1_g1_i8
	TRINITY_DN28394_c0_g1_i1
	TRINITY_DN284_c0_g2_i3
	TRINITY_DN2840_c0_g1_i4
	TRINITY_DN2842_c0_g1_i1
	TRINITY_DN28420_c0_g1_i10
	TRINITY_DN2859_c0_g1_i4
	TRINITY_DN28629_c0_g1_i1
	TRINITY_DN28629_c0_g1_i5
	TRINITY_DN2863_c0_g1_i9
	TRINITY_DN28682_c1_g1_i13
	TRINITY_DN28714_c0_g1_i1
	TRINITY_DN28714_c0_g1_i11
	TRINITY_DN2894_c0_g1_i5
	TRINITY_DN2899_c0_g1_i3
	TRINITY_DN28995_c0_g1_i6
	TRINITY_DN29009_c0_g2_i1
	TRINITY_DN29013_c0_g1_i9
	TRINITY_DN29029_c0_g1_i1
	TRINITY_DN291_c0_g1_i24
	TRINITY_DN29174_c0_g1_i1
	TRINITY_DN29201_c1_g1_i2
	TRINITY_DN2921_c0_g1_i3
	TRINITY_DN2923_c0_g1_i15
	TRINITY_DN29236_c2_g1_i1
	TRINITY_DN29236_c2_g3_i1
	TRINITY_DN2929_c2_g1_i1
	TRINITY_DN29307_c0_g2_i7
	TRINITY_DN29353_c0_g1_i6
	TRINITY_DN29374_c0_g1_i1
	TRINITY_DN29374_c0_g1_i15
	TRINITY_DN29384_c2_g1_i1
	TRINITY_DN2939_c0_g1_i4
	TRINITY_DN294_c0_g1_i20
	TRINITY_DN29403_c0_g1_i2
	TRINITY_DN2943_c1_g1_i1
	TRINITY_DN2943_c1_g1_i6
	TRINITY_DN2944_c0_g1_i6
	TRINITY_DN2944_c0_g2_i3
	TRINITY_DN29507_c0_g2_i3
	TRINITY_DN29529_c0_g2_i3
	TRINITY_DN2959_c0_g1_i2
	TRINITY_DN29600_c0_g1_i5
	TRINITY_DN29663_c1_g1_i2
	TRINITY_DN2967_c1_g1_i1
	TRINITY_DN297_c0_g1_i31
	TRINITY_DN297_c0_g1_i7
	TRINITY_DN29706_c0_g3_i2
	TRINITY_DN298_c3_g1_i1
	TRINITY_DN2981_c0_g2_i1
	TRINITY_DN29872_c0_g1_i2
	TRINITY_DN29872_c0_g2_i3
	TRINITY_DN29872_c0_g2_i5
	TRINITY_DN2996_c0_g1_i6
	TRINITY_DN29979_c0_g1_i1
	TRINITY_DN29979_c0_g1_i5
	TRINITY_DN29979_c0_g1_i6
	TRINITY_DN29979_c0_g1_i8
	TRINITY_DN29990_c0_g1_i20
	TRINITY_DN29990_c0_g1_i26
	TRINITY_DN300_c1_g1_i10
	TRINITY_DN3007_c1_g1_i20
	TRINITY_DN3007_c1_g1_i24
	TRINITY_DN3010_c0_g1_i12
	TRINITY_DN3010_c0_g1_i3
	TRINITY_DN3011_c0_g1_i6
	TRINITY_DN3013_c0_g1_i14
	TRINITY_DN30179_c0_g1_i17
	TRINITY_DN30182_c0_g2_i1
	TRINITY_DN30319_c0_g2_i2
	TRINITY_DN3032_c0_g1_i30
	TRINITY_DN3034_c0_g1_i12
	TRINITY_DN3034_c0_g1_i2
	TRINITY_DN3034_c0_g1_i30
	TRINITY_DN3034_c0_g1_i31
	TRINITY_DN3034_c0_g1_i9
	TRINITY_DN3037_c0_g1_i23
	TRINITY_DN304_c0_g1_i1
	TRINITY_DN304_c0_g1_i6
	TRINITY_DN304_c0_g1_i8
	TRINITY_DN3041_c0_g1_i1
	TRINITY_DN30490_c0_g1_i17
	TRINITY_DN30490_c0_g1_i9
	TRINITY_DN3050_c0_g2_i6
	TRINITY_DN3051_c0_g1_i2
	TRINITY_DN3051_c0_g1_i5
	TRINITY_DN3054_c0_g1_i2
	TRINITY_DN3054_c1_g2_i3
	TRINITY_DN3058_c1_g1_i4
	TRINITY_DN30586_c0_g2_i2
	TRINITY_DN30630_c1_g1_i1
	TRINITY_DN30763_c0_g2_i4
	TRINITY_DN30763_c1_g1_i2
	TRINITY_DN30769_c0_g1_i11
	TRINITY_DN3077_c0_g1_i15
	TRINITY_DN3077_c0_g1_i2
	TRINITY_DN3078_c0_g1_i4
	TRINITY_DN3084_c0_g1_i9
	TRINITY_DN31_c0_g1_i54
	TRINITY_DN3101_c0_g1_i2
	TRINITY_DN3101_c0_g1_i5
	TRINITY_DN31059_c0_g1_i1
	TRINITY_DN3121_c0_g1_i17
	TRINITY_DN3121_c0_g1_i41
	TRINITY_DN3121_c0_g1_i70
	TRINITY_DN3122_c0_g1_i4
	TRINITY_DN31239_c0_g1_i1
	TRINITY_DN31382_c0_g1_i4
	TRINITY_DN31446_c0_g2_i4
	TRINITY_DN31490_c1_g2_i1
	TRINITY_DN3151_c0_g1_i18
	TRINITY_DN3151_c0_g1_i6
	TRINITY_DN3158_c0_g1_i8
	TRINITY_DN31747_c0_g1_i1
	TRINITY_DN31774_c0_g1_i6
	TRINITY_DN31877_c0_g1_i1
	TRINITY_DN31887_c0_g1_i1
	TRINITY_DN3189_c0_g1_i25
	TRINITY_DN31916_c0_g1_i2
	TRINITY_DN3198_c2_g2_i1
	TRINITY_DN320_c0_g1_i2
	TRINITY_DN3203_c0_g1_i4
	TRINITY_DN32046_c0_g1_i3
	TRINITY_DN3205_c0_g1_i5
	TRINITY_DN32064_c0_g1_i1
	TRINITY_DN3209_c0_g1_i3
	TRINITY_DN3209_c0_g1_i6
	TRINITY_DN3210_c0_g1_i2
	TRINITY_DN3211_c0_g1_i13
	TRINITY_DN3211_c0_g1_i5
	TRINITY_DN3220_c2_g1_i1
	TRINITY_DN3225_c1_g2_i2
	TRINITY_DN32295_c0_g2_i3
	TRINITY_DN32295_c0_g3_i2
	TRINITY_DN32340_c0_g1_i5
	TRINITY_DN32381_c0_g1_i3
	TRINITY_DN3242_c0_g1_i1
	TRINITY_DN32421_c0_g2_i1
	TRINITY_DN32449_c1_g1_i3
	TRINITY_DN32493_c0_g1_i1
	TRINITY_DN3251_c0_g1_i7
	TRINITY_DN3261_c1_g1_i1
	TRINITY_DN32614_c0_g1_i16
	TRINITY_DN32624_c0_g1_i1
	TRINITY_DN32624_c0_g1_i13
	TRINITY_DN32624_c0_g1_i17
	TRINITY_DN328_c0_g1_i1
	TRINITY_DN328_c0_g1_i6
	TRINITY_DN3284_c0_g1_i18
	TRINITY_DN3284_c0_g1_i9
	TRINITY_DN3286_c0_g1_i11
	TRINITY_DN32862_c0_g1_i8
	TRINITY_DN32863_c0_g1_i2
	TRINITY_DN3289_c0_g1_i3
	TRINITY_DN32905_c3_g1_i1
	TRINITY_DN32906_c0_g1_i12
	TRINITY_DN32906_c0_g1_i3
	TRINITY_DN32930_c0_g2_i5
	TRINITY_DN3295_c1_g1_i4
	TRINITY_DN32973_c0_g1_i26
	TRINITY_DN32973_c0_g1_i28
	TRINITY_DN32973_c0_g1_i5
	TRINITY_DN33_c0_g1_i3
	TRINITY_DN33006_c0_g1_i10
	TRINITY_DN33006_c0_g1_i17
	TRINITY_DN331_c1_g1_i8
	TRINITY_DN331_c1_g1_i9
	TRINITY_DN33111_c0_g1_i4
	TRINITY_DN33111_c0_g1_i9
	TRINITY_DN3316_c0_g2_i3
	TRINITY_DN332_c0_g3_i10
	TRINITY_DN33251_c0_g1_i1
	TRINITY_DN33302_c0_g1_i7
	TRINITY_DN33337_c0_g1_i5
	TRINITY_DN33372_c0_g1_i2
	TRINITY_DN33409_c2_g3_i1
	TRINITY_DN33411_c2_g1_i1
	TRINITY_DN33415_c0_g1_i3
	TRINITY_DN33556_c0_g1_i2
	TRINITY_DN3376_c0_g1_i4
	TRINITY_DN33894_c1_g1_i3
	TRINITY_DN3391_c0_g2_i1
	TRINITY_DN3394_c2_g2_i1
	TRINITY_DN3404_c0_g1_i16
	TRINITY_DN34139_c0_g2_i1
	TRINITY_DN34139_c0_g2_i4
	TRINITY_DN34159_c2_g1_i1
	TRINITY_DN34254_c0_g1_i4
	TRINITY_DN3433_c0_g1_i1
	TRINITY_DN3437_c0_g1_i6
	TRINITY_DN34387_c0_g1_i1
	TRINITY_DN34387_c0_g1_i9
	TRINITY_DN3443_c0_g1_i3
	TRINITY_DN3446_c0_g1_i4
	TRINITY_DN34469_c1_g1_i4
	TRINITY_DN34472_c0_g1_i4
	TRINITY_DN34472_c0_g1_i6
	TRINITY_DN3448_c0_g1_i2
	TRINITY_DN3453_c0_g1_i20
	TRINITY_DN3453_c0_g1_i6
	TRINITY_DN3453_c0_g1_i8
	TRINITY_DN3453_c1_g2_i1
	TRINITY_DN34535_c0_g2_i2
	TRINITY_DN3455_c0_g1_i4
	TRINITY_DN3455_c0_g2_i2
	TRINITY_DN34586_c0_g2_i3
	TRINITY_DN3465_c0_g1_i2
	TRINITY_DN3465_c0_g2_i1
	TRINITY_DN3468_c0_g1_i16
	TRINITY_DN3475_c0_g1_i6
	TRINITY_DN34765_c0_g1_i1
	TRINITY_DN3480_c1_g1_i1
	TRINITY_DN3480_c1_g1_i13
	TRINITY_DN3484_c0_g1_i4
	TRINITY_DN3484_c0_g1_i5
	TRINITY_DN3486_c0_g2_i1
	TRINITY_DN3486_c0_g2_i2
	TRINITY_DN3486_c0_g2_i4
	TRINITY_DN3488_c2_g1_i6
	TRINITY_DN3497_c0_g2_i3
	TRINITY_DN350_c0_g2_i10
	TRINITY_DN3507_c0_g1_i6
	TRINITY_DN35113_c0_g1_i1
	TRINITY_DN3513_c0_g1_i7
	TRINITY_DN3517_c0_g1_i9
	TRINITY_DN35273_c0_g2_i3
	TRINITY_DN3529_c0_g1_i10
	TRINITY_DN354_c0_g2_i4
	TRINITY_DN35423_c0_g1_i6
	TRINITY_DN35575_c0_g1_i8
	TRINITY_DN35586_c0_g2_i1
	TRINITY_DN35586_c0_g2_i7
	TRINITY_DN35630_c1_g1_i1
	TRINITY_DN35690_c0_g1_i1
	TRINITY_DN3574_c0_g1_i6
	TRINITY_DN35767_c0_g2_i4
	TRINITY_DN3580_c0_g1_i6
	TRINITY_DN3580_c2_g1_i3
	TRINITY_DN35904_c0_g1_i3
	TRINITY_DN3592_c1_g1_i9
	TRINITY_DN3593_c0_g1_i17
	TRINITY_DN35948_c0_g1_i5
	TRINITY_DN3602_c1_g1_i13
	TRINITY_DN3611_c0_g1_i2
	TRINITY_DN3611_c0_g1_i5
	TRINITY_DN363_c0_g1_i8
	TRINITY_DN3638_c0_g1_i10
	TRINITY_DN3644_c0_g2_i2
	TRINITY_DN3653_c0_g2_i13
	TRINITY_DN3654_c0_g2_i2
	TRINITY_DN36620_c0_g1_i2
	TRINITY_DN36680_c0_g1_i1
	TRINITY_DN36717_c0_g1_i3
	TRINITY_DN36752_c0_g1_i1
	TRINITY_DN36752_c0_g3_i1
	TRINITY_DN36784_c0_g1_i2
	TRINITY_DN36784_c0_g1_i3
	TRINITY_DN36784_c0_g1_i4
	TRINITY_DN36784_c0_g1_i5
	TRINITY_DN3683_c1_g3_i2
	TRINITY_DN3684_c0_g1_i3
	TRINITY_DN3692_c0_g1_i1
	TRINITY_DN37_c0_g1_i12
	TRINITY_DN370_c1_g2_i2
	TRINITY_DN3700_c0_g1_i4
	TRINITY_DN371_c4_g1_i6
	TRINITY_DN37115_c0_g1_i3
	TRINITY_DN37146_c0_g1_i2
	TRINITY_DN37162_c0_g2_i2
	TRINITY_DN3726_c0_g1_i35
	TRINITY_DN373_c1_g1_i6
	TRINITY_DN3730_c0_g1_i1
	TRINITY_DN37401_c0_g1_i7
	TRINITY_DN37486_c0_g1_i2
	TRINITY_DN37511_c2_g3_i1
	TRINITY_DN3757_c0_g1_i1
	TRINITY_DN37584_c0_g1_i12
	TRINITY_DN3761_c0_g1_i27
	TRINITY_DN3762_c0_g1_i22
	TRINITY_DN37673_c0_g2_i2
	TRINITY_DN3771_c0_g1_i11
	TRINITY_DN3771_c0_g1_i7
	TRINITY_DN37710_c0_g2_i1
	TRINITY_DN37720_c0_g2_i4
	TRINITY_DN37765_c0_g1_i2
	TRINITY_DN3779_c0_g1_i16
	TRINITY_DN3779_c0_g1_i32
	TRINITY_DN37836_c0_g1_i2
	TRINITY_DN37877_c0_g2_i3
	TRINITY_DN3789_c0_g1_i9
	TRINITY_DN3789_c0_g2_i12
	TRINITY_DN37989_c0_g1_i3
	TRINITY_DN3807_c0_g1_i14
	TRINITY_DN3807_c0_g1_i15
	TRINITY_DN3807_c0_g1_i16
	TRINITY_DN3807_c0_g1_i8
	TRINITY_DN3808_c0_g1_i8
	TRINITY_DN3808_c0_g2_i7
	TRINITY_DN3810_c0_g1_i83
	TRINITY_DN3818_c1_g1_i12
	TRINITY_DN3825_c0_g1_i4
	TRINITY_DN383_c1_g1_i12
	TRINITY_DN383_c1_g1_i17
	TRINITY_DN383_c1_g1_i6
	TRINITY_DN3834_c0_g1_i48
	TRINITY_DN38397_c0_g3_i1
	TRINITY_DN38397_c0_g3_i2
	TRINITY_DN384_c0_g2_i1
	TRINITY_DN38406_c0_g1_i1
	TRINITY_DN3846_c1_g1_i3
	TRINITY_DN3847_c1_g1_i2
	TRINITY_DN3847_c1_g1_i9
	TRINITY_DN3848_c0_g1_i3
	TRINITY_DN385_c0_g1_i4
	TRINITY_DN3858_c0_g2_i2
	TRINITY_DN3860_c0_g2_i5
	TRINITY_DN3860_c0_g2_i6
	TRINITY_DN3860_c1_g1_i4
	TRINITY_DN3884_c1_g1_i2
	TRINITY_DN38854_c0_g1_i1
	TRINITY_DN38967_c0_g1_i7
	TRINITY_DN39050_c2_g1_i15
	TRINITY_DN39088_c0_g1_i2
	TRINITY_DN3915_c0_g1_i4
	TRINITY_DN3915_c0_g2_i1
	TRINITY_DN39159_c1_g1_i1
	TRINITY_DN39278_c0_g2_i1
	TRINITY_DN39526_c0_g3_i5
	TRINITY_DN39715_c0_g2_i1
	TRINITY_DN3972_c0_g1_i3
	TRINITY_DN398_c1_g1_i11
	TRINITY_DN398_c1_g1_i14
	TRINITY_DN3982_c0_g2_i4
	TRINITY_DN39933_c1_g2_i1
	TRINITY_DN3996_c0_g1_i3
	TRINITY_DN40033_c0_g2_i1
	TRINITY_DN40164_c0_g1_i7
	TRINITY_DN40164_c0_g2_i5
	TRINITY_DN402_c0_g1_i2
	TRINITY_DN4032_c2_g1_i14
	TRINITY_DN4032_c2_g1_i21
	TRINITY_DN4032_c2_g1_i4
	TRINITY_DN40326_c0_g1_i5
	TRINITY_DN40392_c0_g1_i2
	TRINITY_DN40508_c0_g1_i10
	TRINITY_DN4068_c0_g1_i3
	TRINITY_DN4070_c0_g1_i2
	TRINITY_DN408_c1_g1_i4
	TRINITY_DN4090_c0_g1_i28
	TRINITY_DN4090_c0_g1_i32
	TRINITY_DN41_c0_g1_i2
	TRINITY_DN41_c0_g1_i4
	TRINITY_DN41_c0_g1_i8
	TRINITY_DN410_c0_g1_i3
	TRINITY_DN4106_c1_g2_i3
	TRINITY_DN411_c0_g3_i2
	TRINITY_DN4116_c0_g1_i10
	TRINITY_DN4117_c0_g1_i13
	TRINITY_DN4117_c0_g2_i1
	TRINITY_DN4117_c0_g2_i3
	TRINITY_DN41186_c0_g1_i1
	TRINITY_DN4124_c0_g1_i2
	TRINITY_DN4126_c0_g1_i1
	TRINITY_DN4126_c0_g1_i3
	TRINITY_DN4126_c0_g1_i6
	TRINITY_DN4130_c0_g1_i13
	TRINITY_DN4131_c2_g3_i10
	TRINITY_DN4131_c2_g3_i3
	TRINITY_DN4131_c2_g3_i6
	TRINITY_DN41352_c0_g1_i10
	TRINITY_DN4155_c0_g1_i14
	TRINITY_DN4155_c0_g1_i17
	TRINITY_DN4161_c0_g1_i10
	TRINITY_DN4161_c0_g1_i19
	TRINITY_DN4161_c0_g1_i26
	TRINITY_DN4161_c0_g1_i42
	TRINITY_DN41720_c1_g1_i5
	TRINITY_DN4178_c0_g6_i3
	TRINITY_DN4178_c2_g1_i1
	TRINITY_DN41829_c0_g1_i5
	TRINITY_DN4189_c0_g1_i2
	TRINITY_DN4190_c0_g1_i6
	TRINITY_DN41986_c0_g1_i4
	TRINITY_DN420_c0_g1_i14
	TRINITY_DN420_c0_g1_i32
	TRINITY_DN4201_c0_g1_i4
	TRINITY_DN42089_c0_g1_i2
	TRINITY_DN421_c3_g1_i2
	TRINITY_DN4217_c0_g2_i9
	TRINITY_DN4223_c1_g1_i2
	TRINITY_DN42308_c0_g1_i5
	TRINITY_DN4236_c0_g1_i13
	TRINITY_DN4236_c1_g1_i10
	TRINITY_DN4236_c1_g1_i11
	TRINITY_DN4236_c1_g1_i4
	TRINITY_DN42560_c0_g1_i4
	TRINITY_DN42573_c0_g1_i1
	TRINITY_DN42573_c0_g1_i3
	TRINITY_DN4266_c0_g1_i20
	TRINITY_DN4273_c0_g1_i4
	TRINITY_DN4285_c0_g1_i3
	TRINITY_DN429_c0_g2_i4
	TRINITY_DN42911_c0_g1_i1
	TRINITY_DN42927_c0_g1_i2
	TRINITY_DN4294_c0_g1_i3
	TRINITY_DN4294_c0_g1_i4
	TRINITY_DN43_c0_g1_i2
	TRINITY_DN4323_c0_g1_i13
	TRINITY_DN4323_c0_g1_i25
	TRINITY_DN433_c0_g1_i4
	TRINITY_DN433_c0_g1_i5
	TRINITY_DN43324_c0_g1_i5
	TRINITY_DN43327_c0_g1_i14
	TRINITY_DN43327_c0_g1_i8
	TRINITY_DN4350_c1_g1_i2
	TRINITY_DN4350_c1_g2_i2
	TRINITY_DN43500_c0_g1_i3
	TRINITY_DN4359_c0_g1_i1
	TRINITY_DN43625_c0_g1_i3
	TRINITY_DN43632_c1_g1_i1
	TRINITY_DN4364_c0_g1_i1
	TRINITY_DN437_c0_g1_i30
	TRINITY_DN43700_c0_g1_i1
	TRINITY_DN4377_c0_g1_i1
	TRINITY_DN4379_c0_g2_i2
	TRINITY_DN4379_c0_g2_i4
	TRINITY_DN438_c1_g1_i8
	TRINITY_DN4381_c0_g3_i1
	TRINITY_DN43913_c0_g1_i1
	TRINITY_DN4402_c2_g1_i1
	TRINITY_DN441_c0_g1_i13
	TRINITY_DN441_c0_g1_i19
	TRINITY_DN4413_c2_g1_i2
	TRINITY_DN4413_c2_g2_i6
	TRINITY_DN442_c0_g1_i3
	TRINITY_DN44211_c0_g1_i3
	TRINITY_DN4433_c0_g1_i15
	TRINITY_DN4438_c0_g2_i6
	TRINITY_DN444_c0_g1_i3
	TRINITY_DN4471_c0_g1_i19
	TRINITY_DN4471_c0_g1_i7
	TRINITY_DN4474_c0_g2_i4
	TRINITY_DN4480_c0_g1_i5
	TRINITY_DN4487_c0_g3_i1
	TRINITY_DN4491_c1_g1_i1
	TRINITY_DN4495_c0_g1_i1
	TRINITY_DN4495_c0_g1_i2
	TRINITY_DN4495_c0_g1_i26
	TRINITY_DN4495_c0_g1_i35
	TRINITY_DN4495_c0_g1_i49
	TRINITY_DN4495_c0_g1_i6
	TRINITY_DN4498_c2_g1_i10
	TRINITY_DN44985_c0_g1_i12
	TRINITY_DN4499_c0_g1_i1
	TRINITY_DN4502_c2_g1_i2
	TRINITY_DN4502_c2_g1_i3
	TRINITY_DN45166_c0_g1_i3
	TRINITY_DN4527_c1_g1_i10
	TRINITY_DN4530_c0_g1_i1
	TRINITY_DN4542_c0_g1_i8
	TRINITY_DN4545_c0_g1_i10
	TRINITY_DN457_c0_g1_i3
	TRINITY_DN4577_c1_g1_i9
	TRINITY_DN4578_c1_g1_i3
	TRINITY_DN45962_c0_g1_i2
	TRINITY_DN461_c0_g1_i10
	TRINITY_DN461_c0_g1_i4
	TRINITY_DN4611_c0_g1_i18
	TRINITY_DN4611_c0_g1_i2
	TRINITY_DN462_c1_g1_i15
	TRINITY_DN46257_c4_g1_i1
	TRINITY_DN463_c0_g1_i8
	TRINITY_DN4671_c0_g1_i4
	TRINITY_DN4671_c0_g2_i10
	TRINITY_DN4681_c0_g1_i6
	TRINITY_DN4685_c1_g1_i5
	TRINITY_DN4696_c1_g1_i4
	TRINITY_DN470_c4_g1_i13
	TRINITY_DN470_c4_g1_i2
	TRINITY_DN470_c4_g1_i7
	TRINITY_DN4700_c0_g1_i1
	TRINITY_DN4714_c0_g1_i6
	TRINITY_DN4736_c2_g1_i3
	TRINITY_DN4739_c0_g1_i1
	TRINITY_DN4739_c0_g1_i10
	TRINITY_DN4739_c0_g1_i8
	TRINITY_DN474_c0_g1_i13
	TRINITY_DN47470_c0_g1_i2
	TRINITY_DN47519_c1_g1_i1
	TRINITY_DN4760_c0_g1_i12
	TRINITY_DN4760_c0_g1_i15
	TRINITY_DN47673_c0_g2_i1
	TRINITY_DN47810_c0_g2_i5
	TRINITY_DN4790_c0_g4_i1
	TRINITY_DN4794_c0_g1_i13
	TRINITY_DN4798_c0_g1_i17
	TRINITY_DN4819_c0_g1_i21
	TRINITY_DN4823_c0_g1_i6
	TRINITY_DN48380_c0_g1_i3
	TRINITY_DN484_c0_g2_i1
	TRINITY_DN4847_c0_g1_i1
	TRINITY_DN48495_c0_g1_i30
	TRINITY_DN4878_c0_g1_i13
	TRINITY_DN488_c1_g1_i8
	TRINITY_DN4913_c0_g1_i14
	TRINITY_DN49168_c0_g2_i1
	TRINITY_DN4920_c0_g1_i2
	TRINITY_DN4922_c0_g1_i15
	TRINITY_DN4922_c0_g1_i18
	TRINITY_DN4922_c0_g1_i2
	TRINITY_DN4922_c0_g1_i6
	TRINITY_DN4922_c0_g1_i7
	TRINITY_DN4932_c0_g2_i10
	TRINITY_DN4941_c0_g1_i2
	TRINITY_DN495_c1_g2_i1
	TRINITY_DN495_c1_g2_i8
	TRINITY_DN4952_c0_g1_i2
	TRINITY_DN4953_c0_g1_i4
	TRINITY_DN4954_c1_g1_i36
	TRINITY_DN497_c0_g1_i2
	TRINITY_DN4973_c0_g1_i16
	TRINITY_DN4973_c0_g1_i20
	TRINITY_DN4974_c0_g1_i3
	TRINITY_DN49748_c0_g1_i1
	TRINITY_DN498_c0_g1_i7
	TRINITY_DN4996_c1_g1_i17
	TRINITY_DN5_c1_g1_i19
	TRINITY_DN5_c1_g1_i9
	TRINITY_DN50_c1_g1_i1
	TRINITY_DN50_c1_g2_i6
	TRINITY_DN50_c3_g1_i7
	TRINITY_DN50_c3_g1_i9
	TRINITY_DN5001_c0_g1_i14
	TRINITY_DN5021_c0_g1_i1
	TRINITY_DN5021_c0_g1_i11
	TRINITY_DN5021_c0_g1_i16
	TRINITY_DN5021_c0_g1_i18
	TRINITY_DN50214_c0_g2_i1
	TRINITY_DN50214_c0_g3_i3
	TRINITY_DN5035_c0_g1_i12
	TRINITY_DN5035_c0_g1_i19
	TRINITY_DN5038_c0_g1_i2
	TRINITY_DN5038_c1_g1_i12
	TRINITY_DN5038_c1_g1_i5
	TRINITY_DN50513_c1_g1_i1
	TRINITY_DN5056_c0_g1_i10
	TRINITY_DN5066_c0_g1_i9
	TRINITY_DN50668_c0_g4_i1
	TRINITY_DN5073_c0_g1_i6
	TRINITY_DN50739_c0_g1_i4
	TRINITY_DN5078_c0_g1_i5
	TRINITY_DN5090_c0_g1_i14
	TRINITY_DN5093_c0_g1_i4
	TRINITY_DN5095_c0_g2_i10
	TRINITY_DN5110_c0_g1_i2
	TRINITY_DN5132_c0_g1_i4
	TRINITY_DN5143_c0_g1_i2
	TRINITY_DN51489_c0_g1_i1
	TRINITY_DN515_c0_g1_i5
	TRINITY_DN5157_c0_g1_i1
	TRINITY_DN5157_c0_g1_i10
	TRINITY_DN5157_c0_g1_i9
	TRINITY_DN5157_c1_g1_i7
	TRINITY_DN5165_c1_g2_i1
	TRINITY_DN5167_c0_g1_i12
	TRINITY_DN5175_c0_g1_i5
	TRINITY_DN519_c0_g2_i2
	TRINITY_DN5194_c1_g1_i3
	TRINITY_DN5206_c0_g1_i6
	TRINITY_DN5216_c1_g1_i12
	TRINITY_DN52188_c0_g2_i8
	TRINITY_DN52240_c1_g1_i3
	TRINITY_DN5229_c0_g1_i11
	TRINITY_DN5229_c0_g1_i2
	TRINITY_DN523_c0_g1_i8
	TRINITY_DN5237_c1_g1_i7
	TRINITY_DN5246_c0_g1_i14
	TRINITY_DN5246_c0_g1_i22
	TRINITY_DN5246_c0_g1_i3
	TRINITY_DN5256_c0_g1_i10
	TRINITY_DN5297_c0_g1_i5
	TRINITY_DN5297_c0_g1_i8
	TRINITY_DN532_c0_g2_i2
	TRINITY_DN5325_c0_g1_i6
	TRINITY_DN533_c1_g2_i18
	TRINITY_DN5347_c0_g1_i3
	TRINITY_DN5347_c0_g2_i3
	TRINITY_DN5362_c0_g1_i5
	TRINITY_DN5368_c0_g1_i15
	TRINITY_DN5368_c0_g1_i4
	TRINITY_DN5368_c0_g1_i5
	TRINITY_DN5369_c3_g1_i4
	TRINITY_DN5369_c3_g1_i5
	TRINITY_DN5375_c0_g1_i2
	TRINITY_DN5376_c0_g1_i6
	TRINITY_DN5380_c0_g1_i4
	TRINITY_DN5384_c0_g1_i12
	TRINITY_DN53907_c0_g1_i2
	TRINITY_DN5418_c1_g1_i1
	TRINITY_DN5432_c0_g1_i3
	TRINITY_DN5432_c0_g1_i4
	TRINITY_DN544_c0_g2_i6
	TRINITY_DN5441_c0_g1_i16
	TRINITY_DN545_c0_g1_i18
	TRINITY_DN5450_c0_g1_i11
	TRINITY_DN54546_c0_g2_i2
	TRINITY_DN5455_c0_g1_i12
	TRINITY_DN5455_c0_g1_i8
	TRINITY_DN5456_c0_g1_i13
	TRINITY_DN5458_c0_g1_i14
	TRINITY_DN5458_c0_g1_i5
	TRINITY_DN5463_c0_g1_i1
	TRINITY_DN5463_c0_g1_i4
	TRINITY_DN5463_c0_g2_i1
	TRINITY_DN5463_c0_g2_i9
	TRINITY_DN5478_c0_g1_i2
	TRINITY_DN5478_c0_g1_i5
	TRINITY_DN548_c0_g1_i2
	TRINITY_DN548_c0_g1_i6
	TRINITY_DN548_c0_g1_i9
	TRINITY_DN54855_c0_g1_i7
	TRINITY_DN5489_c0_g1_i12
	TRINITY_DN5489_c0_g1_i5
	TRINITY_DN549_c4_g1_i3
	TRINITY_DN549_c4_g1_i4
	TRINITY_DN54903_c1_g3_i1
	TRINITY_DN5493_c0_g1_i1
	TRINITY_DN5501_c0_g1_i4
	TRINITY_DN5513_c0_g1_i14
	TRINITY_DN55141_c0_g1_i7
	TRINITY_DN5518_c0_g1_i42
	TRINITY_DN554_c0_g1_i7
	TRINITY_DN5540_c0_g1_i7
	TRINITY_DN555_c0_g1_i5
	TRINITY_DN556_c0_g1_i2
	TRINITY_DN556_c0_g2_i6
	TRINITY_DN5562_c0_g3_i2
	TRINITY_DN55823_c0_g1_i2
	TRINITY_DN5588_c0_g1_i13
	TRINITY_DN559_c0_g1_i15
	TRINITY_DN5592_c1_g1_i11
	TRINITY_DN55971_c0_g1_i5
	TRINITY_DN5598_c0_g1_i4
	TRINITY_DN5598_c0_g2_i3
	TRINITY_DN5598_c0_g2_i5
	TRINITY_DN55996_c0_g2_i3
	TRINITY_DN5610_c0_g1_i18
	TRINITY_DN5610_c0_g1_i28
	TRINITY_DN56126_c0_g1_i1
	TRINITY_DN5613_c0_g1_i12
	TRINITY_DN56130_c0_g1_i1
	TRINITY_DN5621_c0_g2_i1
	TRINITY_DN5638_c0_g2_i3
	TRINITY_DN5638_c0_g2_i5
	TRINITY_DN5643_c0_g4_i1
	TRINITY_DN5644_c1_g1_i4
	TRINITY_DN5646_c0_g1_i6
	TRINITY_DN5655_c0_g1_i4
	TRINITY_DN5657_c1_g1_i4
	TRINITY_DN5659_c0_g1_i15
	TRINITY_DN5661_c0_g1_i11
	TRINITY_DN56718_c0_g2_i5
	TRINITY_DN5676_c0_g1_i1
	TRINITY_DN5677_c0_g1_i6
	TRINITY_DN56789_c0_g1_i2
	TRINITY_DN56912_c0_g2_i2
	TRINITY_DN5696_c0_g1_i8
	TRINITY_DN5696_c0_g2_i3
	TRINITY_DN57082_c1_g1_i1
	TRINITY_DN5709_c0_g1_i4
	TRINITY_DN57100_c0_g1_i1
	TRINITY_DN5724_c0_g1_i11
	TRINITY_DN5734_c0_g1_i9
	TRINITY_DN57443_c0_g1_i1
	TRINITY_DN5746_c0_g1_i12
	TRINITY_DN575_c0_g1_i3
	TRINITY_DN575_c1_g1_i3
	TRINITY_DN5785_c0_g1_i3
	TRINITY_DN5785_c0_g2_i4
	TRINITY_DN5791_c0_g1_i2
	TRINITY_DN5795_c0_g1_i5
	TRINITY_DN5799_c0_g1_i6
	TRINITY_DN5799_c1_g1_i3
	TRINITY_DN582_c0_g1_i2
	TRINITY_DN5825_c1_g1_i3
	TRINITY_DN5860_c0_g1_i14
	TRINITY_DN58676_c0_g1_i1
	TRINITY_DN58737_c1_g1_i1
	TRINITY_DN5885_c0_g1_i19
	TRINITY_DN58850_c0_g1_i3
	TRINITY_DN58850_c0_g1_i44
	TRINITY_DN5891_c0_g2_i1
	TRINITY_DN59_c0_g2_i2
	TRINITY_DN5916_c0_g1_i16
	TRINITY_DN5916_c0_g1_i20
	TRINITY_DN5916_c0_g1_i21
	TRINITY_DN5916_c0_g1_i34
	TRINITY_DN5916_c0_g1_i36
	TRINITY_DN5919_c0_g1_i34
	TRINITY_DN5920_c0_g1_i1
	TRINITY_DN5923_c0_g2_i1
	TRINITY_DN5924_c0_g1_i2
	TRINITY_DN5933_c0_g1_i14
	TRINITY_DN5944_c0_g2_i3
	TRINITY_DN5965_c0_g1_i37
	TRINITY_DN5993_c0_g2_i3
	TRINITY_DN5993_c1_g1_i6
	TRINITY_DN5993_c2_g1_i10
	TRINITY_DN6_c0_g2_i2
	TRINITY_DN6_c0_g2_i6
	TRINITY_DN6014_c1_g1_i1
	TRINITY_DN6014_c1_g1_i9
	TRINITY_DN603_c0_g2_i2
	TRINITY_DN603_c1_g1_i2
	TRINITY_DN6030_c0_g1_i1
	TRINITY_DN6038_c0_g2_i8
	TRINITY_DN6039_c0_g1_i16
	TRINITY_DN6039_c0_g1_i22
	TRINITY_DN6039_c0_g1_i8
	TRINITY_DN6051_c0_g1_i1
	TRINITY_DN6051_c0_g2_i1
	TRINITY_DN6054_c0_g1_i3
	TRINITY_DN6054_c2_g1_i18
	TRINITY_DN6065_c0_g1_i19
	TRINITY_DN607_c0_g1_i1
	TRINITY_DN607_c0_g1_i13
	TRINITY_DN607_c0_g1_i4
	TRINITY_DN607_c0_g1_i8
	TRINITY_DN609_c0_g1_i14
	TRINITY_DN6095_c0_g1_i24
	TRINITY_DN6099_c0_g1_i12
	TRINITY_DN6099_c0_g1_i19
	TRINITY_DN61037_c0_g1_i2
	TRINITY_DN6106_c0_g1_i3
	TRINITY_DN6111_c0_g1_i3
	TRINITY_DN6112_c0_g2_i2
	TRINITY_DN6120_c0_g1_i3
	TRINITY_DN6129_c0_g1_i2
	TRINITY_DN6129_c0_g1_i5
	TRINITY_DN6139_c2_g1_i32
	TRINITY_DN6139_c2_g1_i34
	TRINITY_DN6139_c2_g1_i35
	TRINITY_DN614_c0_g1_i1
	TRINITY_DN616_c0_g1_i1
	TRINITY_DN616_c0_g2_i2
	TRINITY_DN616_c0_g2_i3
	TRINITY_DN6162_c0_g1_i6
	TRINITY_DN6168_c0_g1_i1
	TRINITY_DN6170_c0_g3_i1
	TRINITY_DN6179_c1_g1_i3
	TRINITY_DN6179_c1_g1_i6
	TRINITY_DN618_c0_g1_i2
	TRINITY_DN6190_c0_g1_i10
	TRINITY_DN6190_c0_g1_i14
	TRINITY_DN6190_c0_g1_i24
	TRINITY_DN6192_c0_g1_i12
	TRINITY_DN6192_c0_g1_i5
	TRINITY_DN62_c0_g1_i1
	TRINITY_DN620_c0_g2_i4
	TRINITY_DN6202_c1_g1_i34
	TRINITY_DN6206_c0_g1_i4
	TRINITY_DN6206_c0_g1_i5
	TRINITY_DN6213_c0_g2_i10
	TRINITY_DN6213_c0_g2_i2
	TRINITY_DN6213_c0_g2_i7
	TRINITY_DN6218_c0_g1_i10
	TRINITY_DN6218_c0_g1_i9
	TRINITY_DN6223_c0_g1_i3
	TRINITY_DN6223_c2_g1_i2
	TRINITY_DN6234_c0_g1_i11
	TRINITY_DN624_c0_g1_i3
	TRINITY_DN6244_c0_g2_i4
	TRINITY_DN62496_c0_g3_i4
	TRINITY_DN62496_c0_g3_i6
	TRINITY_DN6250_c0_g1_i2
	TRINITY_DN6260_c0_g1_i5
[truncated: 482 more rows]
