# Supplementary material for: C4-like Sesuvium sesuvioides (Aizoaceae) exhibits CAM in cotyledons and putative C4-like + CAM metabolism in adult leaves as revealed by transcriptome analysis
Source: BMC Genomics. 2024 Jul 13;25:688. doi: 10.1186/s12864-024-10553-2 (PMC11245778; doi:10.1186/s12864-024-10553-2)
Supplement: Supplementary file 9 — Additional file 9: Dataset S4. Motif enrichments of DE genes related to CCM (Carbon Concentrating Mechanism) and starch metabolism in Sesuvium species. [file 12864_2024_10553_MOESM9_ESM.xlsx]

## Sheet: ameUpC4_C4vsC3photoStarch
Motif enrichments of DE genes up-regulated in C4 compared to C3 related to CCM (Carbon Concentrating Mechanism) and starch metabolism in Sesuvium species
rank	motif_DB	motif_ID	motif_alt_ID		consensus	p-value	adj_p-value	E-value	tests	FASTA_max	pos	neg	PWM_min	TP	%TP	FP	%FP
1	motif_db/JASPAR/JASPAR2022_CORE_plants_non-redundant_v2.meme	MA1274.1	DOF3.6	C2C2	TTTWCTTTTTHHYTTTTTTTT	5.87e-32	2.5e-29	1.64e-26	426	82	82	1066	30.8	31	37.8	7	0.66
2	motif_db/JASPAR/JASPAR2022_CORE_plants_non-redundant_v2.meme	MA1281.1	DOF5.1	C2C2	RAAAAAGWAAAAARAAAAARA	2.55e-24	1.1e-21	7.24e-19	432	82	82	1066	50.2	23	28.05	4	0.38
3	motif_db/JASPAR/JASPAR2022_CORE_plants_non-redundant_v2.meme	MA1267.1	DOF5.8	C2C2	WHTTTTTTHYTTTTTACTTTTTNHTTTWW	1.7e-21	6.74e-19	4.42e-16	396	82	82	1066	87.4	20	24.39	3	0.28
4	motif_db/JASPAR/JASPAR2022_CORE_plants_non-redundant_v2.meme	MA1404.1	BPC1	BBR/BPC	GAGAGAGAGAGAGAGAGAGAGAGA	4.58e-20	1.42e-18	9.32e-16	31	82	82	1066	6.02	20	24.39	5	0.47
5	motif_db/JASPAR/JASPAR2022_CORE_plants_non-redundant_v2.meme	MA1268.1	CDF5	C2C2	TTTTYACTTTTTYTTTTTTTTTTTTTW	1.72e-20	5.92e-18	3.88e-15	344	82	82	1066	30.6	24	29.27	13	1.22
6	motif_db/JASPAR/JASPAR2022_CORE_plants_non-redundant_v2.meme	MA1416.1	RAMOSA1	C2H2	GAGAGAGAGAGAGA	1.44e-19	1.2e-17	7.84e-15	83	82	82	1066	37.6	19	23.17	4	0.38
7	motif_db/JASPAR/JASPAR2022_CORE_plants_non-redundant_v2.meme	MA1278.1	DOF3.4	C2C2	HHYYTTYTTTTTTWVCTTTTT	1.62e-18	9.34e-16	6.13e-13	578	82	82	1066	22.5	21	25.61	10	0.94
8	motif_db/JASPAR/JASPAR2022_CORE_plants_non-redundant_v2.meme	MA1402.1	BPC6	BBR/BPC	CTCTCTCTCTCTCTCTCTCTC	4.3e-15	1.12e-13	7.33e-11	26	82	82	1066	1.7	17	20.73	8	0.75
9	motif_db/JASPAR/JASPAR2022_CORE_plants_non-redundant_v2.meme	MA1236.1	ERF003	AP2/ERF	HGGHGGHGGCGGCGGMGGW	8.53e-15	5.8e-13	3.81e-10	68	82	82	1066	1.13	26	31.71	41	3.85
10	motif_db/JASPAR/JASPAR2022_CORE_plants_non-redundant_v2.meme	MA1823.1	Zm00001d027846	C2C2	RRAAAGAAAARR	1.26e-15	9.05e-13	5.93e-10	718	82	82	1066	6.87	30	36.59	56	5.25
11	motif_db/JASPAR/JASPAR2022_CORE_plants_non-redundant_v2.meme	MA1815.1	GRF4	GRF-GIF	HDGCAGCAGCWDY	1.68e-14	6.07e-12	3.98e-09	362	82	82	1066	1.03	58	70.73	298	27.95
12	motif_db/JASPAR/JASPAR2022_CORE_plants_non-redundant_v2.meme	MA1779.1	MYB83	MYB	YCACCAACMNC	2.04e-14	1.04e-11	6.83e-09	511	82	82	1066	2.17	46	56.1	179	16.79
13	motif_db/JASPAR/JASPAR2022_CORE_plants_non-redundant_v2.meme	MA1246.1	LEP		DCCKCCGCCGYCDMHDCCKCC	3.24e-13	1.72e-11	1.13e-08	53	82	82	1066	2.02	18	21.95	16	1.5
14	motif_db/JASPAR/JASPAR2022_CORE_plants_non-redundant_v2.meme	MA1257.1	ERF9		YGGCGGHKRYGGCGGCGGMGR	5.4e-13	2.76e-11	1.81e-08	51	82	82	1066	1.17	21	25.61	28	2.63
15	motif_db/JASPAR/JASPAR2022_CORE_plants_non-redundant_v2.meme	MA1277.1	DOF1.7	C2C2	AAAAAVAAAAAGTARAAAAWR	2.62e-13	1.33e-10	8.7e-08	506	82	82	1066	42.2	14	17.07	5	0.47
16	motif_db/JASPAR/JASPAR2022_CORE_plants_non-redundant_v2.meme	MA1248.1	ERF012		YCNCCDYCDYCDCCACCGMC	5.5e-11	4.34e-09	2.85e-06	79	82	82	1066	3.13	17	20.73	21	1.97
17	motif_db/JASPAR/JASPAR2022_CORE_plants_non-redundant_v2.meme	MA2042.1	MYB58		HNHTCCACCAACCMCHH	4.9e-11	1.61e-08	1.06e-05	329	82	82	1066	1.18	47	57.32	236	22.14
18	motif_db/JASPAR/JASPAR2022_CORE_plants_non-redundant_v2.meme	MA1768.1	MYB30		BYHCCAACYACCAMC	7.93e-11	2.52e-08	1.65e-05	317	82	82	1066	2.67	30	36.59	94	8.82
19	motif_db/JASPAR/JASPAR2022_CORE_plants_non-redundant_v2.meme	MA1232.1	ERF054		GDCGGYGGHGRHGRHGGNGR	3.51e-10	3.2e-08	2.1e-05	91	82	82	1066	1.59	21	25.61	44	4.13
20	motif_db/JASPAR/JASPAR2022_CORE_plants_non-redundant_v2.meme	MA1250.1	DREB2D		CCDCCDCCACCGCCD	4.91e-10	4.32e-08	2.83e-05	88	82	82	1066	2.32	18	21.95	30	2.81
21	motif_db/JASPAR/JASPAR2022_CORE_plants_non-redundant_v2.meme	MA2017.1	JUB1		NHCACGGCGABTNN	6.73e-10	4.91e-08	3.22e-05	73	82	82	1066	1.1	21	25.61	46	4.32
22	motif_db/JASPAR/JASPAR2022_CORE_plants_non-redundant_v2.meme	MA1261.1	ERF122		HDDHTRCGGCKGHGG	4.88e-10	6.25e-08	4.1e-05	128	82	82	1066	15.8	8	9.76	0	0
23	motif_db/JASPAR/JASPAR2022_CORE_plants_non-redundant_v2.meme	MA2022.1	LOB		CCGCCGCCGCMGCYGCC	1.42e-09	7.37e-08	4.83e-05	52	82	82	1066	1.21	17	20.73	28	2.63
24	motif_db/JASPAR/JASPAR2022_CORE_plants_non-redundant_v2.meme	MA2021.1	LBD13		YMTCCACCGTHDH	9.79e-10	1.41e-07	9.25e-05	144	82	82	1066	3.97	14	17.07	15	1.41
25	motif_db/JASPAR/JASPAR2022_CORE_plants_non-redundant_v2.meme	MA1222.1	ERF014		CCDCCDCCACCGMCA	3.14e-09	2.17e-07	0.000142	69	82	82	1066	1.86	17	20.73	30	2.81
26	motif_db/JASPAR/JASPAR2022_CORE_plants_non-redundant_v2.meme	MA1819.1	Zm00001d005892		SSCGCCGCCGCC	4.14e-09	2.19e-07	0.000144	53	82	82	1066	12	8	9.76	1	0.09
27	motif_db/JASPAR/JASPAR2022_CORE_plants_non-redundant_v2.meme	MA1753.1	ERF057		CCDCCDCCRCCGCCA	3.1e-09	2.26e-07	0.000149	73	82	82	1066	1.39	19	23.17	40	3.75
28	motif_db/JASPAR/JASPAR2022_CORE_plants_non-redundant_v2.meme	MA1244.1	ABR1		GRHGRHDDTKGCGGCGGMG	4.14e-09	2.36e-07	0.000155	57	82	82	1066	22	8	9.76	1	0.09
29	motif_db/JASPAR/JASPAR2022_CORE_plants_non-redundant_v2.meme	MA1820.1	Zm00001d024324		SSCGCCGCCGCCG	7.43e-09	2.75e-07	0.00018	37	82	82	1066	25.5	7	8.54	0	0
30	motif_db/JASPAR/JASPAR2022_CORE_plants_non-redundant_v2.meme	MA1226.1	DREB2G		GGHGGAGGCGGTGGH	3.1e-09	3.16e-07	0.000207	102	82	82	1066	1.09	25	30.49	76	7.13
31	motif_db/JASPAR/JASPAR2022_CORE_plants_non-redundant_v2.meme	MA0994.2	ERF8		NDRTGRCGGCGGCGRHGR	6.06e-09	3.39e-07	0.000222	56	82	82	1066	5.82	11	13.41	8	0.75
32	motif_db/JASPAR/JASPAR2022_CORE_plants_non-redundant_v2.meme	MA1774.1	MYB60		HHWYYYCAACYACYTHHNH	1.24e-09	3.86e-07	0.000253	310	82	82	1066	1.46	42	51.22	210	19.7
33	motif_db/JASPAR/JASPAR2022_CORE_plants_non-redundant_v2.meme	MA1270.1	DOF3.2	C2C2	KTWACTTTTTNNYTTTTTT	1.02e-09	4.68e-07	0.000307	457	82	82	1066	7.08	22	26.83	53	4.97
34	motif_db/JASPAR/JASPAR2022_CORE_plants_non-redundant_v2.meme	MA1240.1	ERF10		NCCDCCNYCDCCGCCGCCRYH	9.51e-09	5.61e-07	0.000368	59	82	82	1066	1.71	17	20.73	33	3.1
35	motif_db/JASPAR/JASPAR2022_CORE_plants_non-redundant_v2.meme	MA0559.1	PI		CCAAAARWRGAAAR	1.55e-09	7.68e-07	0.000504	497	82	82	1066	2.52	41	50	202	18.95
36	motif_db/JASPAR/JASPAR2022_CORE_plants_non-redundant_v2.meme	MA1247.1	ERF087		YGRCGGCGGMGRHGG	1.95e-08	7.8e-07	0.000512	40	82	82	1066	15.7	8	9.76	2	0.19
37	motif_db/JASPAR/JASPAR2022_CORE_plants_non-redundant_v2.meme	MA1279.1	DOF1.5	C2C2	RWAAAAADDAAAAAGTRAAAA	3.13e-09	1.37e-06	0.0009	438	82	82	1066	6.48	22	26.83	57	5.35
38	motif_db/JASPAR/JASPAR2022_CORE_plants_non-redundant_v2.meme	MA1256.1	RAP2-12		NGRHDRHDRYGGCGGCGGHGR	3.77e-08	1.88e-06	0.00124	50	82	82	1066	1.34	15	18.29	27	2.53
39	motif_db/JASPAR/JASPAR2022_CORE_plants_non-redundant_v2.meme	MA1242.1	DREB2F		CCDCCACCGCC	2.63e-08	1.97e-06	0.00129	75	82	82	1066	1.62	17	20.73	36	3.38
40	motif_db/JASPAR/JASPAR2022_CORE_plants_non-redundant_v2.meme	MA1221.1	RAP2-6		TKGCGGCGGMGGHGG	4.73e-08	2.22e-06	0.00146	47	82	82	1066	3.46	11	13.41	11	1.03
41	motif_db/JASPAR/JASPAR2022_CORE_plants_non-redundant_v2.meme	MA1034.1	Os05g0497200		CGSCGCCR	8.55e-08	2.31e-06	0.00151	27	82	82	1066	9.15	11	13.41	12	1.13
42	motif_db/JASPAR/JASPAR2022_CORE_plants_non-redundant_v2.meme	MA1831.1	Zm00001d031796		SGACGGCGACGV	5.53e-08	2.43e-06	0.0016	44	82	82	1066	3.59	10	12.2	8	0.75
43	motif_db/JASPAR/JASPAR2022_CORE_plants_non-redundant_v2.meme	MA0992.2	ERF4		DCCGCCGYCAHH	5.46e-08	2.89e-06	0.0019	53	82	82	1066	1.39	15	18.29	28	2.63
44	motif_db/JASPAR/JASPAR2022_CORE_plants_non-redundant_v2.meme	MA1754.1	ERF073		YCDYCKCCGCCGCCRYHDYHN	7.82e-08	3.67e-06	0.00241	47	82	82	1066	1.15	15	18.29	29	2.72
45	motif_db/JASPAR/JASPAR2022_CORE_plants_non-redundant_v2.meme	MA1832.1	Zm00001d002364		CCGCCGCCGCC	9.53e-08	4e-06	0.00263	42	82	82	1066	2.47	12	14.63	16	1.5
46	motif_db/JASPAR/JASPAR2022_CORE_plants_non-redundant_v2.meme	MA1049.1	ERF094		MGCCGCCR	2.61e-08	4.07e-06	0.00267	156	82	82	1066	6.64	10	12.2	7	0.66
47	motif_db/JASPAR/JASPAR2022_CORE_plants_non-redundant_v2.meme	MA1833.1	Zm00001d049364		CSCCGCCGCCGCCRCC	1.12e-07	4.13e-06	0.00271	37	82	82	1066	22.4	6	7.32	0	0
48	motif_db/JASPAR/JASPAR2022_CORE_plants_non-redundant_v2.meme	MA1821.1	Zm00001d020595		GGCGGCGGCGG	2.39e-07	4.78e-06	0.00314	20	82	82	1066	3.41	9	10.98	7	0.66
49	motif_db/JASPAR/JASPAR2022_CORE_plants_non-redundant_v2.meme	MA1804.1	WIN1		VCRCCGCMRY	5.53e-08	8.74e-06	0.00573	158	82	82	1066	2.51	10	12.2	8	0.75
50	motif_db/JASPAR/JASPAR2022_CORE_plants_non-redundant_v2.meme	MA1818.1	Zm00001d052229		CGCCGCCGCC	1.49e-07	9.08e-06	0.00595	61	82	82	1066	4.06	11	13.41	13	1.22
51	motif_db/JASPAR/JASPAR2022_CORE_plants_non-redundant_v2.meme	MA1252.1	ERF086		CCDCCKCCGCCGYYD	5.59e-07	2.46e-05	0.0161	44	82	82	1066	1.87	12	14.63	20	1.88
52	motif_db/JASPAR/JASPAR2022_CORE_plants_non-redundant_v2.meme	MA1273.1	DOF4.2	C2C2	AAADNAAAAAGGYAAAAAA	5.81e-08	2.62e-05	0.0172	452	82	82	1066	6.96	22	26.83	69	6.47
53	motif_db/JASPAR/JASPAR2022_CORE_plants_non-redundant_v2.meme	MA0940.1	AP1		MYAAAAAWRGAAA	5.25e-08	2.78e-05	0.0183	530	82	82	1066	2.33	36	43.9	181	16.98
54	motif_db/JASPAR/JASPAR2022_CORE_plants_non-redundant_v2.meme	MA1233.2	ERF021		HHDCCGCCGACAHND	2.37e-07	2.97e-05	0.0195	125	82	82	1066	9.04	7	8.54	2	0.19
55	motif_db/JASPAR/JASPAR2022_CORE_plants_non-redundant_v2.meme	MA1262.1	ERF2		YCDCCDCCDCCGCCGCCRYYD	4.65e-07	3.16e-05	0.0207	68	82	82	1066	1.19	17	20.73	46	4.32
56	motif_db/JASPAR/JASPAR2022_CORE_plants_non-redundant_v2.meme	MA1817.1	Zm00001d020267		CCGCCGCCGCCGC	1.07e-06	4.3e-05	0.0282	40	82	82	1066	3.16	10	12.2	13	1.22
57	motif_db/JASPAR/JASPAR2022_CORE_plants_non-redundant_v2.meme	MA2030.1	MYB96		WHCYMCCAACTACCAHC	2.39e-07	4.76e-05	0.0312	199	82	82	1066	1.55	29	35.37	130	12.2
58	motif_db/JASPAR/JASPAR2022_CORE_plants_non-redundant_v2.meme	MA1671.1	ERF118		CDCCGCCGCCR	7.37e-07	4.86e-05	0.0319	66	82	82	1066	17.5	6	7.32	1	0.09
59	motif_db/JASPAR/JASPAR2022_CORE_plants_non-redundant_v2.meme	MA0979.1	ERF008		CRCCGMCS	4.67e-07	5.37e-05	0.0352	115	82	82	1066	4.09	8	9.76	5	0.47
60	motif_db/JASPAR/JASPAR2022_CORE_plants_non-redundant_v2.meme	MA1827.1	Zm00001d044785		NNCCTTATCYN	1.69e-07	5.57e-05	0.0366	329	82	82	1066	1.07	42	51.22	250	23.45
61	motif_db/JASPAR/JASPAR2022_CORE_plants_non-redundant_v2.meme	MA2024.1	MYB63		YYCACCTACCACH	3.03e-07	5.64e-05	0.037	186	82	82	1066	2.46	21	25.61	70	6.57
62	motif_db/JASPAR/JASPAR2022_CORE_plants_non-redundant_v2.meme	MA2013.1	ERF115		CDYCGCCGCCGCMRY	1.53e-06	5.83e-05	0.0382	38	82	82	1066	1.92	11	13.41	18	1.69
63	motif_db/JASPAR/JASPAR2022_CORE_plants_non-redundant_v2.meme	MA0997.1	ERF069		NCGCCGBMN	4.67e-07	7.14e-05	0.0468	153	82	82	1066	2.1	8	9.76	5	0.47
# AME (Analysis of Motif Enrichment): Version 5.5.1 compiled on Feb 5 2023 at 16:39:41
# The format of this file is described at https://meme-suite.org/meme/doc/ame-output-format.html.
# ame --verbose 1 --oc . --scoring avg --method fisher --hit-lo-fraction 0.25 --evalue-report-threshold 0.05 --control --shuffle-- --kmer 2 MemeUpC3vsC4photoStach.fasta motif_db/JASPAR/JASPAR2022_CORE_plants_non-redundant_v2.meme

## Sheet: ameUpC3_C4vsC3
Motif enrichments of DE genes up-regulated in C3 compared to C4 related to CCM (Carbon Concentrating Mechanism) and starch metabolism in Sesuvium species
rank	motif_DB	motif_ID		motif_alt_ID	consensus	p-value	adj_p-value	E-value	tests	FASTA_max	pos	neg	PWM_min	TP	%TP	FP	%FP
1	motif_db/JASPAR/JASPAR2022_CORE_plants_non-redundant_v2.meme	MA1404.1	BBR/BPC	BPC1	GAGAGAGAGAGAGAGAGAGAGAGA	2.02e-23	5.26e-22	3.45e-19	26	92	92	1012	1.72	23	25	3	0.3
2	motif_db/JASPAR/JASPAR2022_CORE_plants_non-redundant_v2.meme	MA1274.1	C2C2	DOF3.6	TTTWCTTTTTHHYTTTTTTTT	5.03e-23	1.75e-20	1.15e-17	349	92	92	1012	5.95	40	43.48	51	5.04
3	motif_db/JASPAR/JASPAR2022_CORE_plants_non-redundant_v2.meme	MA1402.1		BPC6	CTCTCTCTCTCTCTCTCTCTC	7.28e-21	1.89e-19	1.24e-16	26	92	92	1012	12.9	18	19.57	0	0
4	motif_db/JASPAR/JASPAR2022_CORE_plants_non-redundant_v2.meme	MA1281.1		DOF5.1	RAAAAAGWAAAAARAAAAARA	6.54e-18	2.32e-15	1.52e-12	355	92	92	1012	3.43	42	45.65	89	8.79
5	motif_db/JASPAR/JASPAR2022_CORE_plants_non-redundant_v2.meme	MA1267.1		DOF5.8	WHTTTTTTHYTTTTTACTTTTTNHTTTWW	3.58e-16	1.12e-13	7.37e-11	314	92	92	1012	2.35	48	52.17	140	13.83
6	motif_db/JASPAR/JASPAR2022_CORE_plants_non-redundant_v2.meme	MA1779.1		MYB83	YCACCAACMNC	2.68e-16	1.34e-13	8.82e-11	501	92	92	1012	1.21	73	79.35	360	35.57
7	motif_db/JASPAR/JASPAR2022_CORE_plants_non-redundant_v2.meme	MA1815.1		GRF4	HDGCAGCAGCWDY	3.57e-16	1.41e-13	9.24e-11	395	92	92	1012	1.06	68	73.91	308	30.43
8	motif_db/JASPAR/JASPAR2022_CORE_plants_non-redundant_v2.meme	MA1268.1		CDF5	TTTTYACTTTTTYTTTTTTTTTTTTTW	7.96e-16	2.17e-13	1.43e-10	273	92	92	1012	5.9	32	34.78	52	5.14
9	motif_db/JASPAR/JASPAR2022_CORE_plants_non-redundant_v2.meme	MA2042.1		MYB58	HNHTCCACCAACCMCHH	7e-14	2.27e-11	1.49e-08	324	92	92	1012	1.46	52	56.52	194	19.17
10	motif_db/JASPAR/JASPAR2022_CORE_plants_non-redundant_v2.meme	MA1278.1		DOF3.4	HHYYTTYTTTTTTWVCTTTTT	1.74e-13	8.61e-11	5.65e-08	495	92	92	1012	2.98	44	47.83	139	13.74
11	motif_db/JASPAR/JASPAR2022_CORE_plants_non-redundant_v2.meme	MA1416.1		RAMOSA1	GAGAGAGAGAGAGA	1.35e-11	1.12e-09	7.37e-07	83	92	92	1012	2.14	23	25	36	3.56
12	motif_db/JASPAR/JASPAR2022_CORE_plants_non-redundant_v2.meme	MA1823.1		Zm00001d027846	RRAAAGAAAARR	2.5e-12	1.51e-09	9.92e-07	604	92	92	1012	1.69	61	66.3	295	29.15
13	motif_db/JASPAR/JASPAR2022_CORE_plants_non-redundant_v2.meme	MA1257.1		ERF9	YGGCGGHKRYGGCGGCGGMGR	2.14e-10	1.18e-08	7.72e-06	55	92	92	1012	1.53	19	20.65	26	2.57
14	motif_db/JASPAR/JASPAR2022_CORE_plants_non-redundant_v2.meme	MA1804.1		WIN1	VCRCCGCMRY	2.24e-10	2.19e-08	1.44e-05	98	92	92	1012	2.23	11	11.96	3	0.3
15	motif_db/JASPAR/JASPAR2022_CORE_plants_non-redundant_v2.meme	MA1262.1		ERF2	YCDCCDCCDCCGCCGCCRYYD	3.11e-09	1.59e-07	0.000104	51	92	92	1012	1.14	18	19.57	28	2.77
16	motif_db/JASPAR/JASPAR2022_CORE_plants_non-redundant_v2.meme	MA1753.1		ERF057	CCDCCDCCRCCGCCA	2.84e-09	2.13e-07	0.00014	75	92	92	1012	1.74	19	20.65	32	3.16
17	motif_db/JASPAR/JASPAR2022_CORE_plants_non-redundant_v2.meme	MA2041.1		MYB13	HNHYYCACCAACCAHH	7.34e-10	2.28e-07	0.000149	310	92	92	1012	1.22	48	52.17	216	21.34
18	motif_db/JASPAR/JASPAR2022_CORE_plants_non-redundant_v2.meme	MA1277.1		DOF1.7	AAAAAVAAAAAGTARAAAAWR	6.96e-10	3e-07	0.000197	431	92	92	1012	3.28	34	36.96	110	10.87
19	motif_db/JASPAR/JASPAR2022_CORE_plants_non-redundant_v2.meme	MA1245.2		ERF112	DCCGCCGCCRY	9.28e-09	5.75e-07	0.000378	62	92	92	1012	2.56	13	14.13	12	1.19
20	motif_db/JASPAR/JASPAR2022_CORE_plants_non-redundant_v2.meme	MA1239.1		ERF104	CDCCDCCDCCGCCGCCRYH	2.79e-08	1.03e-06	0.000678	37	92	92	1012	1.12	15	16.3	21	2.08
21	motif_db/JASPAR/JASPAR2022_CORE_plants_non-redundant_v2.meme	MA1767.1		MYB23	HCAACWAMMWH	2.35e-09	1.32e-06	0.000868	564	92	92	1012	1.19	67	72.83	412	40.71
22	motif_db/JASPAR/JASPAR2022_CORE_plants_non-redundant_v2.meme	MA1246.1		LEP	DCCKCCGCCGYCDMHDCCKCC	4.38e-08	1.75e-06	0.00115	40	92	92	1012	1.11	15	16.3	22	2.17
23	motif_db/JASPAR/JASPAR2022_CORE_plants_non-redundant_v2.meme	MA1222.1		ERF014	CCDCCDCCACCGMCA	2.54e-08	1.86e-06	0.00122	73	92	92	1012	1.14	21	22.83	48	4.74
24	motif_db/JASPAR/JASPAR2022_CORE_plants_non-redundant_v2.meme	MA1005.2		ERF3	DCCGCCGCCRY	6.53e-08	3.92e-06	0.00257	60	92	92	1012	2.09	14	15.22	19	1.88
25	motif_db/JASPAR/JASPAR2022_CORE_plants_non-redundant_v2.meme	MA1236.1	AP2/ERF	ERF003	HGGHGGHGGCGGCGGMGGW	6.51e-08	3.97e-06	0.0026	61	92	92	1012	1.11	19	20.65	41	4.05
26	motif_db/JASPAR/JASPAR2022_CORE_plants_non-redundant_v2.meme	MA1240.1	AP2/ERF	ERF10	NCCDCCNYCDCCGCCGCCRYH	2.03e-07	8.14e-06	0.00534	40	92	92	1012	2.53	12	13.04	14	1.38
27	motif_db/JASPAR/JASPAR2022_CORE_plants_non-redundant_v2.meme	MA0940.1		AP1	MYAAAAAWRGAAA	1.74e-08	8.57e-06	0.00562	493	92	92	1012	2.15	39	42.39	164	16.21
28	motif_db/JASPAR/JASPAR2022_CORE_plants_non-redundant_v2.meme	MA0993.1	AP2/ERF	ERF7	MGCCGYCRNN	1.02e-07	1.11e-05	0.00726	108	92	92	1012	1.29	15	16.3	24	2.37
29	motif_db/JASPAR/JASPAR2022_CORE_plants_non-redundant_v2.meme	MA1201.1		AGL42	CATCATY	2.89e-08	2.02e-05	0.0133	699	92	92	1012	3.71	28	30.43	89	8.79
30	motif_db/JASPAR/JASPAR2022_CORE_plants_non-redundant_v2.meme	MA1261.1		ERF122	HDDHTRCGGCKGHGG	2.27e-07	2.64e-05	0.0173	116	92	92	1012	1.16	25	27.17	80	7.91
31	motif_db/JASPAR/JASPAR2022_CORE_plants_non-redundant_v2.meme	MA1244.1		ABR1	GRHGRHDDTKGCGGCGGMG	7.58e-07	3.34e-05	0.0219	44	92	92	1012	3.15	11	11.96	13	1.28
32	motif_db/JASPAR/JASPAR2022_CORE_plants_non-redundant_v2.meme	MA0997.1	AP2/ERF	ERF069	NCGCCGBMN	5.44e-07	3.97e-05	0.0261	73	92	92	1012	1.16	14	15.22	24	2.37
33	motif_db/JASPAR/JASPAR2022_CORE_plants_non-redundant_v2.meme	MA1678.2		NTL8	NWGAAGAAACCWH	1.06e-07	4.17e-05	0.0274	392	92	92	1012	1.06	55	59.78	320	31.62
34	motif_db/JASPAR/JASPAR2022_CORE_plants_non-redundant_v2.meme	MA1671.1	AP2/ERF	ERF118	CDCCGCCGCCR	1.26e-06	5.93e-05	0.0389	47	92	92	1012	2.67	11	11.96	14	1.38
35	motif_db/JASPAR/JASPAR2022_CORE_plants_non-redundant_v2.meme	MA1000.2	AP2/ERF	ERF105	RHRRYGGCGGCGGHG	1.58e-06	6.47e-05	0.0424	41	92	92	1012	6.04	8	8.7	5	0.49
36	motif_db/JASPAR/JASPAR2022_CORE_plants_non-redundant_v2.meme	MA1228.1	AP2/ERF	ERF091	RYGGCGGCGGHGGHGGH	2.81e-06	7.3e-05	0.0479	26	92	92	1012	1.5	10	10.87	12	1.19
# AME (Analysis of Motif Enrichment): Version 5.5.1 compiled on Feb 5 2023 at 16:39:41
# The format of this file is described at https://meme-suite.org/meme/doc/ame-output-format.html.
# ame --verbose 1 --oc . --scoring avg --method fisher --hit-lo-fraction 0.25 --evalue-report-threshold 0.05 --control --shuffle-- --kmer 2 MemeDowC3vsC4photoStach.fasta motif_db/JASPAR/JASPAR2022_CORE_plants_non-redundant_v2.meme
